# Supplementary material for: Light Affects Host‐Symbiont Dynamics in the Non‐Photosynthetic Social Amoeba Symbiosis
Source: Ecol Evol. 2025 Apr 18;15(4):e71320. doi: 10.1002/ece3.71320 (PMC12008035; doi:10.1002/ece3.71320)
Supplement: Supplementary file 2 — Data S1. [file ECE3-15-e71320-s002.xls]

## Sheet: Figure 2
Figure 2
QS9+B1QS70		fluorescence from 1*107 cells			fluorescence from 1*107 cells			fluorescence from 1*107 cells
KK2	QS9	QS9+B70-L	QS9+B70-D		QS11+B70-L	QS11+B70-D		QS70+B70-L	QS70+B70-D
0.046	0.359477	6.1	3.44		4.51302	2.9844		3.78978	2.6496
0.056	0.125	6.83	3.28		6.10696	1.93469		6.43298	3.37577
0.055	0.127193	7.48	3.61		2.94453	1.74643		4.37382	1.76629
		6.66	3.36		3.54487	3.5583		4.26376	4.55814
		8.04	3.42
		5.41	2.91

## Sheet: Figure 4
Figure 4
	fluorescence from 4*107 cells
KK2	QS9+B2-L	QS9+B2-D	QS11+B2-L	QS11+B2-D	QS70+B2-L	QS70+B2-D
0.498	2.8044	4.27692	1.94862	4.73304	1.56317	5.0263
0.408	1.90408	3.58915	2.88469	4.66783	2.19014	4.35686
0.534	2.75	6.49111	1.67603	4.75974	1.72401	8.25577
	2.91045	3.99075	1.28657	4.31075	1.60226	11.0987

## Sheet: Figure S1
Figure S1A		B1QS70-RFP
Time (h)	Dark			Blue
0	30.03	30.01	28.99	30.03	30.01	28.99
9	75.4	87.81	94.58	53.56	61.09	61.28
27	1412	1402	1064	795.8	1299	1049
36	2475	2291	1661	1675	2191	1563
48	1952	2720	1830	1833	2443	1616
Figure S1B		B2QS11-GFP
Time (h)	Dark			Blue
0	13.35	13.45	12.92	13.35	13.45	12.92
9	97.08	102	111.4	58.77	62	64.06
27	627.4	580.1	700.4	238.5	254.5	304.4
36	708.8	667.9	811.3	298.8	293.5	335.1
48	710.7	722.6	718.1	328.6	322.9	314.8

## Sheet: Figure S2
Figure S2A		QS9+B1QS70-RFP
Spores number	Fluorescence emission value
0	0.2214	0.2279	0.2589
330000	1.288	1.359	1.245
1000000	3.428	3.321	3.6
3000000	9.366	9.067	8.948
9000000	19.47	19.55	19.63
Figure S2B		QS11+B2QS11-GFP
spores number	Fluorescence emission value
0	0.679	0.6407	0.5716
330000	1.218	1.3	1.296
1000000	2.667	2.644	2.565
3000000	6.457	7.617	5.958
9000000	13.65	14.51	13.48

## Sheet: Figure S3
Figure S3A
	QS9-Light	QS9-Dark	QS11-Light	QS11-Dark	QS70-Light	QS70-Dark
	164000000	93000000	150000000	37000000	226000000	76000000
	179000000	51000000	171000000	64000000	224000000	37000000
	205000000	30000000	132000000	58000000	177000000	76000000
Figure S3B
	QS9+B1QS70-Light	QS9+B1QS70-Dark	QS11+B1QS70-Light	QS11+B1QS70-Dark	QS70+B1QS70-Light	QS70+B1QS70-Dark
	161000000	25600000	110000000	28000000	233000000	80000000
	201000000	30300000	160000000	27000000	228000000	60000000
	104000000	38600000	130000000	24000000	193000000	92500000
Figure S3C
	QS9+B2QS11-Light	QS9+B2QS11-Dark	QS11+B2QS11-Light	QS11+B2QS11-Dark	QS70+B2QS11-Light	QS70+B2QS11-Dark
	225000000	83800000	344000000	119000000	269000000	171000000
	276000000	86300000	331000000	86300000	490000000	165000000
	334000000	87500000	435000000	80000000	429000000	77500000

## Sheet: Figure S4
Figure S4A
	KK2	QS9-L	QS9+B70-L	QS9+B70-D	QS9+B70-L5D2	QS9+B70-D5L2
	0.046	0.039865	32.3833	14.1412	29.4688	17.0048
	0.056	0.041333	38.2619	10.2819	31.6912	10.5672
	0.055	0.027966	23.5454	16.1286	30.2872	10.365
Figure S4B
	KK2	QS11-L	QS11+B70-L	QS11+B70-D	QS11+B70-L5D2	QS11+B70-D5L2
	0.062	0.115152	9.42742	8.60171	7.27889	4.95162
	0.092	0.062963	7.72233	7.29959	11.422	7.77008
	0.06	0.030702	11.0602	6.82736	11.7383	7.98523
Figure S4C
	KK2	QS70-L1	QS70+B70-L	QS70+B70-D	QS70+B70-L5D2	QS70+B70-D5L2
	0.046	0.056995	8.82819	9.15094	11.6021	8.25256
	0.056	0.023776	11.95	10.0191	11.3727	9.19741
	0.055	0.038384	15.3292	9.6	10.4296	8.6

## Sheet: Figure S6
Figure S6A	KK2	QS9+B2-L7	QS9+B2-D7	QS9+B2-L5D2
	0.498	1.32732	38.3318	4.19929
	0.408	1.20933	30.6654	2.42737
	0.534	1.4512	45.9982	3.232
Figure S6B	KK2	QS11+B2-L7	QS11+B2-D7	QS11+B2-L5D2
	0.498	3.23967	73.9147	5.92965
	0.408	3.24915	92.3934	4.95133
	0.534	4.09393	62.0884	6.23867
Figure S6C	KK2	QS70+B2-L7	QS70+B2-D7	QS70+B2-L5D2
	0.498	2.7634	31.4211	4.43939
	0.408	2.24609	18.8526	4.02421
	0.534	2.42578	37.7053	4.94978
