# Supplementary material for: Light Affects Host‐Symbiont Dynamics in the Non‐Photosynthetic Social Amoeba Symbiosis
Source: Ecol Evol. 2025 Apr 18;15(4):e71320. doi: 10.1002/ece3.71320 (PMC12008035; doi:10.1002/ece3.71320)
Supplement: Supplementary file 3 — File S1. [file ECE3-15-e71320-s001.xlsx]

## Sheet: Total numbers of DEGs
Total numbers of different expressed genes (DEGs)
Diff Group	Total DEG	up	down
QS9_B1QS70L_vs_QS9_B1QS70D	721	290	431
QS70_B1QS70L_vs_QS70_B1QS70D	1205	435	770
QS9B2L_vs_QS9B2D	196	127	69
QS11B2L_vs_QS11B2D	109	67	42

## Sheet: QS9_B1QS70 light vs. Dark
Different expressed genes (DEGs) of QS9_B1QS70 light vs. Dark
Gene ID	Gene Name	Gene Description	FC(QS9_B7D/QS9_B7L)	Log2FC(QS9_B7D/QS9_B7L)	Pvalue	Padjust	Significant	Regulate	QS9_B7L1	QS9_B7L2	QS9_B7L3	QS9_B7D1	QS9_B7D2	QS9_B7D3	QS9_B7L	QS9_B7D
gene-DDB_G0288429	DDB_G0288429	hypothetical protein	0.189	-2.40399	7.19e-69	7.54e-65	yes	down	40.39	39.64	51.64	7.85	8.89	6.67	43.89	7.80333
gene-DDB_G0288123	DDB_G0288123	hypothetical protein	0.02	-5.66112	4.62e-47	2.42e-43	yes	down	58.93	48.9	57.22	0.55	1.04	1.57	55.0167	1.05333
gene-DDB_G0268462	DDB_G0268462	hypothetical protein	0.226	-2.14577	1.05e-41	3.69e-38	yes	down	30.34	27.33	33.73	5.73	7.03	6.81	30.4667	6.52333
gene-DDB_G0289815	cupB	calcium up-regulated protein	0.271	-1.88614	6.24e-38	1.63e-34	yes	down	28.64	33.6	36.25	9.07	9.47	6.95	32.83	8.49667
gene-DDB_G0289205	DDB_G0289205	hypothetical protein	0.151	-2.72649	7.07e-34	1.48e-30	yes	down	10.5	10.54	9.59	1.49	1.86	1.12	10.21	1.49
gene-DDB_G0279951	DDB_G0279951	AhpC/TSA family protein	0.069	-3.86531	6.85e-31	1.2e-27	yes	down	20.19	26.47	19.99	1.34	1.6	1.42	22.2167	1.45333
gene-DDB_G0279973	DDB_G0279973	AhpC/TSA family protein	0.176	-2.50677	3.31e-27	4.96e-24	yes	down	211.37	329.21	392.59	44.52	62.43	46.61	311.057	51.1867
gene-DDB_G0286351	DG1062	hypothetical protein	0.021	-5.54246	2.08e-26	2.73e-23	yes	down	2.53	2.84	3.77	0.01	0.14	0.03	3.04667	0.06
gene-DDB_G0281077	DDB_G0281077	hypothetical protein	41.955	5.39075	4.56e-24	5.31e-21	yes	up	0.01	0.11	0.04	1.85	2.28	2.61	0.0533333	2.24667
gene-DDB_G0293102	DDB_G0293102	hypothetical protein	0.24	-2.0569	3.32e-23	3.48e-20	yes	down	15.55	14.52	15.98	3.69	4.34	2.58	15.35	3.53667
gene-DDB_G0281079	DDB_G0281079	hypothetical protein	33.939	5.08488	3.83e-23	3.65e-20	yes	up	0.35	1.51	0.52	21.24	21.35	32.88	0.793333	25.1567
gene-DDB_G0293522	ponA	actin binding protein	0.2	-2.32175	1.07e-21	9.33e-19	yes	down	371.91	433.27	358.31	91.83	77.32	53.91	387.83	74.3533
gene-DDB_G0276219	DDB_G0276219	hypothetical protein	5.622	2.49119	3.62e-21	2.92e-18	yes	up	1.44	1.23	1.09	8.12	6.66	5.5	1.25333	6.76
gene-DDB_G0271472	DDB_G0271472	hypothetical protein	2.503	1.32379	4.75e-21	3.49e-18	yes	up	24.75	28.49	26.66	67.21	68.47	55.45	26.6333	63.71
gene-DDB_G0268622	rac1B	Rho GTPase	0.122	-3.03811	5e-21	3.49e-18	yes	down	26.17	21.04	15.72	2.4	4.24	1.52	20.9767	2.72
gene-DDB_G0272442	DDB_G0272442	hypothetical protein	130.984	7.03324	5.44e-21	3.57e-18	yes	up	0.71	0.3	0.27	25.95	25	106.56	0.426667	52.5033
gene-DDB_G0292614	DDB_G0292614	hypothetical protein	14.995	3.90636	1.13e-20	6.98e-18	yes	up	2.2	2.37	1.82	36.79	31.18	24.32	2.13	30.7633
gene-DDB_G0271198	DDB_G0271198	hypothetical protein	5.771	2.52892	1.09e-19	6.08e-17	yes	up	2.15	2.55	2.81	12.33	13.07	15.21	2.50333	13.5367
gene-DDB_G0289329	dmtA	des-methyl-DIF-1 methyltransferase	0.077	-3.70034	1.1e-19	6.08e-17	yes	down	2.33	3.04	3.37	0.18	0.35	0.11	2.91333	0.213333
gene-DDB_G0288951	DDB_G0288951	hypothetical protein	0.209	-2.25992	2.49e-18	1.31e-15	yes	down	6.93	5.46	8.28	1.11	1.34	1.68	6.89	1.37667
gene-DDB_G0270214	DD7-1	galactose-binding domain-containing protein	0.095	-3.39461	1.2e-17	5.72e-15	yes	down	16.58	32.96	38.55	2.94	3.19	1.19	29.3633	2.44
gene-DDB_G0286843	gtaQ	hypothetical protein	0.254	-1.97987	1.26e-17	5.75e-15	yes	down	4.47	6.24	6.67	1.44	1.58	1.15	5.79333	1.39
gene-DDB_G0270140	rasZ	Ras GTPase	0.175	-2.51852	1.78e-17	7.76e-15	yes	down	8.42	6.93	7.45	1.41	1.28	1.15	7.6	1.28
gene-DDB_G0294567	DDB_G0294567	hypothetical protein	5.97	2.57781	5.08e-17	2.05e-14	yes	up	23.35	18.75	20.15	99.46	96.99	154.34	20.75	116.93
gene-DDB_G0270212	DDB_G0270212	galactose-binding domain-containing protein	0.087	-3.52479	1.05e-16	4.09e-14	yes	down	12.19	27.76	32.08	6.38	6.81	4.78	24.01	5.99
gene-DDB_G0291568	DDB_G0291568	heat shock protein DnaJ family protein	0.126	-2.99191	2.26e-16	8.45e-14	yes	down	5.01	3.48	3.14	0.45	0.5	0.46	3.87667	0.47
gene-DDB_G0282365	rac1C	Rho GTPase	0.262	-1.93017	3.88e-16	1.4e-13	yes	down	17.06	18.51	15.69	4.6	4.86	3.44	17.0867	4.3
gene-DDB_G0288649	ponL	ponticulin-related protein	5.096	2.34932	4.57e-16	1.6e-13	yes	up	10.31	10.22	6.8	45.12	41.45	47.08	9.11	44.55
gene-DDB_G0269256	DDB_G0269256	AhpC/TSA family protein	0.189	-2.40418	5.78e-16	1.95e-13	yes	down	36.16	30.55	24.64	5.59	6.43	4.49	30.45	5.50333
gene-DDB_G0276921	DDB_G0276921	hypothetical protein	5.034	2.33181	2.2e-15	7.2e-13	yes	up	26.43	26.49	20.27	103.81	103.69	150.76	24.3967	119.42
gene-DDB_G0280335	DDB_G0280335	hypothetical protein	6.841	2.77431	6.08e-15	1.87e-12	yes	up	73.64	38.18	93.58	408.1	379.83	514.69	68.4667	434.207
gene-DDB_G0290837	DDB_G0290837	hypothetical protein	23.159	4.53351	8.6e-15	2.58e-12	yes	up	0.69	0.47	0.39	8.11	5.33	20.31	0.516667	11.25
gene-DDB_G0295669	DDB_G0295669	isochorismatase hydrolase	0.205	-2.28347	1.12e-14	3.25e-12	yes	down	28.97	29.72	23.18	5.71	6.92	3.67	27.29	5.43333
gene-DDB_G0290563	cupH	ricin B lectin domain-containing protein	0.19	-2.39918	2.31e-14	6.53e-12	yes	down	29.23	36.51	38.25	7.82	7.63	3.44	34.6633	6.29667
gene-DDB_G0271684	grlA	G-protein-coupled receptor family 3 protein 1	17.201	4.10439	4.55e-14	1.26e-11	yes	up	5	5.71	1.84	51.26	53.32	104.04	4.18333	69.54
gene-DDB_G0273851	DDB_G0273851	hypothetical protein	0.351	-1.51094	6.81e-14	1.79e-11	yes	down	105.68	157.1	132.36	47.21	48.12	36.66	131.713	43.9967
gene-DDB_G0273113	DDB_G0273113	hypothetical protein	0.351	-1.51094	6.81e-14	1.79e-11	yes	down	105.68	157.1	132.36	47.21	48.12	36.66	131.713	43.9967
gene-DDB_G0282255	DDB_G0282255	carbohydrate-binding domain-containing protein	3.494	1.80495	7.68e-14	1.92e-11	yes	up	17.28	20.59	15.97	68.33	50.73	60.14	17.9467	59.7333
gene-DDB_G0282175	grlF	G-protein-coupled receptor family 3 protein 6	41.33	5.36911	7.69e-14	1.92e-11	yes	up	0.16	0.36	0.13	4.25	3.99	16.97	0.216667	8.40333
gene-DDB_G0276925	DDB_G0276925	hypothetical protein	2.058	1.04111	7.88e-14	1.92e-11	yes	up	65.04	69.51	75.1	137.25	161.28	112.79	69.8833	137.107
gene-DDB_G0271860	DDB_G0271860	hypothetical protein	0.269	-1.89532	1.2e-13	2.87e-11	yes	down	14.84	17.32	20.91	4.21	6.48	3.13	17.69	4.60667
gene-DDB_G0272174	DDB_G0272174	hypothetical protein	2.597	1.37692	2.1e-13	4.9e-11	yes	up	1.16	1.23	1.38	2.91	3.68	2.75	1.25667	3.11333
gene-DDB_G0272795	3B-1	prespore-specific protein	0.08	-3.63792	2.52e-13	5.61e-11	yes	down	7.59	11.71	17.18	0.8	1.62	0.33	12.16	0.916667
gene-DDB_G0274045	3B-2	prespore-specific protein	0.08	-3.63792	2.52e-13	5.61e-11	yes	down	7.59	11.71	17.18	0.8	1.62	0.33	12.16	0.916667
gene-DDB_G0282559	DDB_G0282559	metallophosphoesterase domain-containing protein	0.152	-2.71439	3.08e-13	6.73e-11	yes	down	1.62	1.57	2.65	0.21	0.35	0.27	1.94667	0.276667
gene-DDB_G0270050	DDB_G0270050	hypothetical protein	0.175	-2.51076	3.27e-13	6.99e-11	yes	down	5.35	6.52	7.52	0.98	1.67	0.61	6.46333	1.08667
gene-DDB_G0290813	DDB_G0290813	hypothetical protein	13.309	3.73433	3.41e-13	7.14e-11	yes	up	0.62	0.54	0.47	4.89	3.74	11.69	0.543333	6.77333
gene-DDB_G0288359	dcd3A	alkaline dihydroceramidase	2.227	1.15539	4.1e-13	8.42e-11	yes	up	19.8	23.22	23.97	43.55	45.84	50.87	22.33	46.7533
gene-DDB_G0268192	DDB_G0268192	AhpC/TSA family protein	0.187	-2.42084	1.11e-12	2.24e-10	yes	down	20.28	17.82	13.53	2.71	3.86	2.78	17.21	3.11667
gene-DDB_G0282171	DDB_G0282171	hypothetical protein	46.452	5.53767	1.97e-12	3.9e-10	yes	up	25.89	34.58	4.63	591.22	508.17	1803.78	21.7	967.723
gene-DDB_G0290059	DDB_G0290059	hypothetical protein	5.257	2.39415	2.29e-12	4.44e-10	yes	up	0.2	0.27	0.18	0.9	1	1.34	0.216667	1.08
gene-DDB_G0283481	DDB_G0283481	hypothetical protein	3.595	1.84611	2.44e-12	4.66e-10	yes	up	6.42	6.27	4.75	18.4	19.17	22.53	5.81333	20.0333
gene-DDB_G0272262	DDB_G0272262	hypothetical protein	0.081	-3.62703	2.64e-12	4.94e-10	yes	down	1.82	2.08	1.73	0.19	0.18	0.07	1.87667	0.146667
gene-DDB_G0280469	psrA	protein phosphatase 2A regulatory subunit	0.379	-1.40126	2.83e-12	5.21e-10	yes	down	13.46	14.84	22.59	5.84	7.21	5.06	16.9633	6.03667
gene-DDB_G0275553	DDB_G0275553	hypothetical protein	5.601	2.48574	4.64e-12	8.38e-10	yes	up	3.9	4.66	2.36	16.45	19.72	22.91	3.64	19.6933
gene-DDB_G0272242	cupI	ricin B lectin domain-containing protein	0.202	-2.30705	5.5e-12	9.76e-10	yes	down	20.16	23.66	23.15	5.14	5.68	2.24	22.3233	4.35333
gene-DDB_G0272194	DDB_G0272194	hypothetical protein	0.333	-1.5862	6.41e-12	1.12e-09	yes	down	19.99	17.44	19.92	7.11	6.91	4.28	19.1167	6.1
gene-DDB_G0291071	DDB_G0291071	hypothetical protein	3.059	1.61324	6.54e-12	1.12e-09	yes	up	21.09	14.66	25.34	67.11	62.5	47.28	20.3633	58.9633
gene-DDB_G0267470	dicB	discoidin-inducing complex protein	0.163	-2.61929	7.63e-12	1.29e-09	yes	down	35.57	36.24	39.26	6.92	7.98	2.59	37.0233	5.83
gene-DDB_G0270126	rasY	Ras GTPase	0.205	-2.28798	8.27e-12	1.38e-09	yes	down	25.86	16.12	15.64	3.97	4.01	3.29	19.2067	3.75667
gene-DDB_G0287833	DDB_G0287833	hypothetical protein	0.104	-3.26898	9.21e-12	1.51e-09	yes	down	2.44	3.05	5.61	0.24	0.65	0.2	3.7	0.363333
gene-DDB_G0295785	DDB_G0295785	cyclin-related 2 family protein	0.081	-3.6338	1.17e-11	1.88e-09	yes	down	4	3.22	4.11	0.2	0.72	0.06	3.77667	0.326667
gene-DDB_G0277111	DDB_G0277111	hypothetical protein	0.147	-2.76505	1.8e-11	2.87e-09	yes	down	3.48	3.08	2.16	0.43	0.61	0.25	2.90667	0.43
gene-DDB_G0267684	DDB_G0267684	hypothetical protein	0.12	-3.0634	2.41e-11	3.78e-09	yes	down	0.66	0.73	0.74	0.1	0.12	0.02	0.71	0.08
gene-DDB_G0288921	hspI	heat shock protein Hsp20 domain-containing protein	4.249	2.0871	2.54e-11	3.92e-09	yes	up	250.78	169.93	286.59	841.97	748.98	1208.35	235.767	933.1
gene-DDB_G0272150	grlJ	G-protein-coupled receptor family 3 protein 9	75.114	6.23101	3.23e-11	4.83e-09	yes	up	0.02	0.08	0.03	1.17	1.03	6.81	0.0433333	3.00333
gene-DDB_G0277773	DDB_G0277773	sugar transporter family protein	4.937	2.30357	5.48e-11	8.1e-09	yes	up	1.25	0.79	1.14	3.98	4.38	6.73	1.06	5.03
gene-DDB_G0289883	cupG	calcium up-regulated protein	0.179	-2.48441	6.26e-11	9.12e-09	yes	down	50.4	61.15	66.96	11.99	14.1	4.63	59.5033	10.24
gene-DDB_G0292760	lig4	DNA ligase IV	2.298	1.20047	8.04e-11	1.15e-08	yes	up	4.19	3.47	4.44	8.12	8.61	9.58	4.03333	8.77
gene-DDB_G0271790	tmem14B	transmembrane protein 14 B	2.949	1.56012	9.81e-11	1.39e-08	yes	up	481.7	453.02	558.08	1235.46	1191.13	1680.26	497.6	1368.95
gene-DDB_G0271980	rabR	Rab GTPase	0.382	-1.38746	1.12e-10	1.56e-08	yes	down	75.89	64.22	60.03	26.36	24.33	22.75	66.7133	24.48
gene-DDB_G0274661	DDB_G0274661	hypothetical protein	3.068	1.61721	1.22e-10	1.68e-08	yes	up	307.6	197.03	334.27	847.52	726.91	846.8	279.633	807.077
gene-DDB_G0281735	DDB_G0281735	hypothetical protein	8.292	3.05169	1.34e-10	1.82e-08	yes	up	0.38	0.44	0.45	2.36	2.15	5.3	0.423333	3.27
gene-DDB_G0286341	DDB_G0286341	hypothetical protein	0.291	-1.78271	1.43e-10	1.93e-08	yes	down	36.38	37.39	34.8	11.4	12.82	6.27	36.19	10.1633
gene-DDB_G0291081	pefA	penta EF hand calcium binding protein	0.229	-2.12839	1.49e-10	1.97e-08	yes	down	247.8	351.85	454.51	68.44	53.45	99.27	351.387	73.72
gene-DDB_G0270958	DDB_G0270958	hypothetical protein	24.059	4.5885	1.57e-10	2.05e-08	yes	up	0.81	0.64	0.2	8.03	6	24.54	0.55	12.8567
gene-DDB_G0290815	DDB_G0290815	hypothetical protein	11.004	3.46	1.73e-10	2.24e-08	yes	up	0.47	0.42	0.33	2.89	2.16	7.56	0.406667	4.20333
gene-DDB_G0269564	DDB_G0269564	hypothetical protein	0.282	-1.82597	2.26e-10	2.89e-08	yes	down	91.69	153.91	119.14	36.18	40.09	22.28	121.58	32.85
gene-DDB_G0293416	abcB1	ABC transporter B family protein	2.738	1.45311	3.67e-10	4.64e-08	yes	up	14.35	14.18	15.74	34.94	32.5	46.65	14.7567	38.03
gene-DDB_G0292764	DDB_G0292764	hypothetical protein	2.734	1.45087	3.74e-10	4.67e-08	yes	up	369.74	331.35	418.94	839.18	868.93	1154.71	373.343	954.273
gene-DDB_G0282121	DDB_G0282121	hypothetical protein	0.077	-3.69043	7.94e-10	9.5e-08	yes	down	33.16	28.22	32.54	2.11	4.51	0.55	31.3067	2.39
gene-DDB_G0293438	abcB2	ABC transporter B family protein	3.275	1.71159	7.98e-10	9.5e-08	yes	up	82.74	56.46	78.63	208.21	189.09	275.69	72.61	224.33
gene-DDB_G0271878	DDB_G0271878	hypothetical protein	5.199	2.37815	1.09e-09	1.27e-07	yes	up	2.04	3.07	4.64	15.7	11.22	19.66	3.25	15.5267
gene-DDB_G0271686	grlB	G-protein-coupled receptor family 3 protein 2	4.511	2.17359	1.13e-09	1.29e-07	yes	up	5.26	6.19	3.45	18.13	19.34	27.04	4.96667	21.5033
gene-DDB_G0293176	DDB_G0293176	hypothetical protein	0.382	-1.38932	1.14e-09	1.29e-07	yes	down	1.01	1.12	1.33	0.33	0.55	0.38	1.15333	0.42
gene-DDB_G0291075	warA	hypothetical protein	0.304	-1.717	1.25e-09	1.41e-07	yes	down	2.71	2.08	2.52	0.69	0.99	0.51	2.43667	0.73
gene-DDB_G0290841	DDB_G0290841	hypothetical protein	34.48	5.10769	1.32e-09	1.47e-07	yes	up	0.02	0.03	0.05	0.52	0.3	2.18	0.0333333	1
gene-DDB_G0272466	DDB_G0272466	short-chain dehydrogenase/reductase family protein	6.844	2.77485	1.38e-09	1.52e-07	yes	up	103.18	63.86	69.89	387.91	331.22	809.08	78.9767	509.403
gene-DDB_G0279119	DDB_G0279119	hypothetical protein	0.372	-1.4257	1.61e-09	1.76e-07	yes	down	7.97	9.29	12.39	4.14	3.73	2.37	9.88333	3.41333
gene-DDB_G0289507	act25	hypothetical protein	3.083	1.6242	1.97e-09	2.13e-07	yes	up	25.26	22.27	29.99	84.74	77.3	132.08	25.84	98.04
gene-DDB_G0286095	plbC	phospholipase B-like protein	0.494	-1.01607	2.16e-09	2.31e-07	yes	down	3.98	4.77	5.54	2.47	2.18	2.02	4.76333	2.22333
gene-DDB_G0276271	DDB_G0276271	hypothetical protein	0.352	-1.50714	2.48e-09	2.61e-07	yes	down	8.28	6.84	6.34	2.09	2.86	2.34	7.15333	2.43
gene-DDB_G0287685	cinC	elongation factor 2	0.3	-1.73548	2.49e-09	2.61e-07	yes	down	3.71	3.47	2.76	1.18	0.97	0.73	3.31333	0.96
gene-DDB_G0289577	DDB_G0289577	leucine-rich repeat-containing protein	0.051	-4.28306	2.72e-09	2.82e-07	yes	down	3.45	3.97	7.71	0.23	0.49	0.02	5.04333	0.246667
gene-DDB_G0279721	ubqH	hypothetical protein	0.195	-2.36002	2.94e-09	3.02e-07	yes	down	107.45	84.69	85.45	21.15	23.84	8.24	92.53	17.7433
gene-DDB_G0280853	gtaU	hypothetical protein	0.402	-1.31538	3.07e-09	3.12e-07	yes	down	5.26	7.01	6.66	2.15	2.99	2.13	6.31	2.42333
gene-DDB_G0284119	DDB_G0284119	hypothetical protein	0.286	-1.80381	3.76e-09	3.75e-07	yes	down	4.43	3.48	4.39	1.02	1.3	1.04	4.1	1.12
gene-DDB_G0281075	DDB_G0281075	hypothetical protein	0.37	-1.4334	4.38e-09	4.33e-07	yes	down	7.38	7.99	9.81	2.97	3.94	1.98	8.39333	2.96333
gene-DDB_G0285555	DDB_G0285555	hypothetical protein	0.26	-1.94412	4.44e-09	4.35e-07	yes	down	2.66	5.6	3.89	1	1.12	0.78	4.05	0.966667
gene-DDB_G0292830	DDB_G0292830	hypothetical protein	0.409	-1.28926	4.54e-09	4.41e-07	yes	down	43.46	48.65	43.12	17.31	22.65	13.39	45.0767	17.7833
gene-DDB_G0278563	DDB_G0278563	hypothetical protein	4.071	2.02552	4.79e-09	4.61e-07	yes	up	83.17	88.01	61.79	215.31	291.45	396.82	77.6567	301.193
gene-DDB_G0276761	cotB	spore coat protein SP70	0.136	-2.88187	5.79e-09	5.49e-07	yes	down	0.72	1.16	0.9	0.13	0.18	0.05	0.926667	0.12
gene-DDB_G0281545	acaA	adenylyl cyclase	0.136	-2.87489	5.81e-09	5.49e-07	yes	down	1.06	1.45	2.79	0.16	0.4	0.13	1.76667	0.23
gene-DDB_G0270978	DDB_G0270978	hypothetical protein	0.26	-1.94475	6.12e-09	5.72e-07	yes	down	109.63	158.31	219.95	40.34	47.71	37.43	162.63	41.8267
gene-DDB_G0287229	chdh	choline dehydrogenase	5.711	2.51385	6.62e-09	6.14e-07	yes	up	3.04	2.82	1.79	10.67	10.85	20.95	2.55	14.1567
gene-DDB_G0283993	DDB_G0283993	hypothetical protein	2.261	1.17706	6.73e-09	6.17e-07	yes	up	0.69	0.9	0.75	1.63	1.67	1.7	0.78	1.66667
gene-DDB_G0294589	DDB_G0294589	short-chain dehydrogenase/reductase family protein	0.432	-1.20982	6.78e-09	6.17e-07	yes	down	17.5	15.8	16.15	7.91	7.09	5.47	16.4833	6.82333
gene-DDB_G0271852	DDB_G0271852	hypothetical protein	0.23	-2.12332	7.41e-09	6.69e-07	yes	down	12.94	11.86	17.84	3.09	4.84	1.63	14.2133	3.18667
gene-DDB_G0271636	DDB_G0271636	hypothetical protein	2.612	1.38521	8.71e-09	7.8e-07	yes	up	0.83	0.8	0.84	1.75	1.93	2.39	0.823333	2.02333
gene-DDB_G0274245	DDB_G0274245	hypothetical protein	0.12	-3.06129	8.78e-09	7.8e-07	yes	down	9.13	5.69	4.97	1.23	0.75	0.33	6.59667	0.77
gene-DDB_G0281241	coq2	4-hydroxybenzoate nonaprenyltransferase	3.717	1.8943	1.03e-08	9e-07	yes	up	3.14	3.43	3.6	8.9	9.87	16.63	3.39	11.8
gene-DDB_G0279493	DDB_G0279493	hypothetical protein	2.214	1.14686	1.1e-08	9.5e-07	yes	up	1.8	1.84	1.57	3.7	4.12	3.3	1.73667	3.70667
gene-DDB_G0269176	racF1	Rho GTPase	0.11	-3.19098	1.18e-08	1.01e-06	yes	down	9.19	5.79	3.66	0.57	0.99	0.47	6.21333	0.676667
gene-DDB_G0272014	DDB_G0272014	hypothetical protein	0.247	-2.01608	1.23e-08	1.05e-06	yes	down	1.87	2.41	2.35	0.67	0.64	0.26	2.21	0.523333
gene-DDB_G0289275	DDB_G0289275	hypothetical protein	0.223	-2.1628	1.31e-08	1.11e-06	yes	down	4.96	6.17	4.7	0.84	0.88	1.62	5.27667	1.11333
gene-DDB_G0270342	DDB_G0270342	hypothetical protein	0.183	-2.45169	1.35e-08	1.13e-06	yes	down	1.59	1.42	0.95	0.28	0.19	0.23	1.32	0.233333
gene-DDB_G0276429	DDB_G0276429	hypothetical protein	0.037	-4.75218	1.44e-08	1.18e-06	yes	down	0.85	3.04	1.8	0.02	0.17	0.02	1.89667	0.07
gene-DDB_G0279763	CYP513D1	cytochrome P450 family protein	0.049	-4.35963	1.7e-08	1.37e-06	yes	down	0.57	0.49	0.9	0.05	0.04	0	0.653333	0.03
gene-DDB_G0269582	DDB_G0269582	hypothetical protein	3.131	1.64667	2.23e-08	1.79e-06	yes	up	0.44	0.61	0.91	1.89	1.67	2.21	0.653333	1.92333
gene-DDB_G0272664	DDB_G0272664	hypothetical protein	2.813	1.49228	2.35e-08	1.86e-06	yes	up	7.11	7.03	11.89	26.74	24.38	17.26	8.67667	22.7933
gene-DDB_G0267930	DDB_G0267930	hypothetical protein	0.283	-1.8205	2.46e-08	1.94e-06	yes	down	20.77	20.82	19.16	4.4	7.34	4.14	20.25	5.29333
gene-DDB_G0270736	rasV	Ras GTPase	0.091	-3.45775	2.52e-08	1.97e-06	yes	down	1.37	2.2	1.76	0.19	0.16	0.1	1.77667	0.15
gene-DDB_G0271480	DDB_G0271480	hypothetical protein	0.464	-1.10747	2.74e-08	2.13e-06	yes	down	3.44	3.54	5.31	1.66	2.2	1.51	4.09667	1.79
gene-DDB_G0272034	DDB_G0272034	hypothetical protein	0.186	-2.42623	2.92e-08	2.25e-06	yes	down	2.01	2.32	2.36	0.37	0.67	0.16	2.23	0.4
gene-DDB_G0276899	DDB_G0276899	glutathione S-transferase domain-containing protein	2.449	1.29236	3.1e-08	2.37e-06	yes	up	205.44	183.46	212.81	424.21	401.32	561.98	200.57	462.503
gene-DDB_G0281727	DDB_G0281727	hypothetical protein	0.292	-1.77419	3.5e-08	2.66e-06	yes	down	2.83	3.7	3.11	1.03	0.75	0.89	3.21333	0.89
gene-DDB_G0285053	alrB	aldo-keto reductase	14.844	3.8918	3.72e-08	2.8e-06	yes	up	1.2	1.05	0.46	7.99	5.08	25.03	0.903333	12.7
gene-DDB_G0295725	DDB_G0295725	hypothetical protein	0.439	-1.18826	4.18e-08	3.09e-06	yes	down	23.84	28.71	32.4	11.47	15.47	8.61	28.3167	11.85
gene-DDB_G0285101	kif4	hypothetical protein	0.494	-1.01885	4.97e-08	3.61e-06	yes	down	1.77	1.47	1.76	0.82	0.74	0.78	1.66667	0.78
gene-DDB_G0278449	rsmC	small GTPase	2.365	1.24212	5.51e-08	3.95e-06	yes	up	6.85	9.15	6.62	17.96	16.8	16.4	7.54	17.0533
gene-DDB_G0288919	psiI	PA14 domain-containing protein	0.145	-2.79065	5.53e-08	3.95e-06	yes	down	0.55	0.63	1	0.13	0.14	0.03	0.726667	0.1
gene-DDB_G0289533	act27	hypothetical protein	3.522	1.8163	6.42e-08	4.55e-06	yes	up	17.83	16.13	17.73	53.2	38.86	78.43	17.23	56.83
gene-DDB_G0287329	DDB_G0287329	hypothetical protein	2.963	1.56715	6.94e-08	4.88e-06	yes	up	670.74	673.49	638.17	1635.84	1571.2	2391.44	660.8	1866.16
gene-DDB_G0282459	grlH	G-protein-coupled receptor family 3 protein 8	3.225	1.68917	7.48e-08	5.23e-06	yes	up	14.58	14.06	9.62	33.36	37.81	47.43	12.7533	39.5333
gene-DDB_G0268214	enoB	phosphopyruvate hydratase	0.04	-4.64186	7.92e-08	5.5e-06	yes	down	0.99	1.4	1.63	0	0.16	0	1.34	0.0533333
gene-DDB_G0288011	DDB_G0288011	methyltransferase type 11 domain-containing protein	2.613	1.38548	8.14e-08	5.61e-06	yes	up	247.01	226.51	271.86	559.1	494.67	770.66	248.46	608.143
gene-DDB_G0289765	DDB_G0289765	hypothetical protein	2.357	1.2372	8.21e-08	5.62e-06	yes	up	39.3	28.3	42.22	85.85	77.28	81.24	36.6067	81.4567
gene-DDB_G0290079	pgtB	hypothetical protein	0.188	-2.40828	9e-08	6.12e-06	yes	down	0.21	0.22	0.29	0.04	0.05	0.04	0.24	0.0433333
gene-DDB_G0291033	DDB_G0291033	hypothetical protein	7.121	2.83202	1.06e-07	7.13e-06	yes	up	12.98	11.23	6	48.06	42.79	114.5	10.07	68.45
gene-DDB_G0270124	rasX	Ras GTPase	0.346	-1.53246	1.16e-07	7.78e-06	yes	down	56.07	49.7	38.96	19.21	15.96	13.36	48.2433	16.1767
gene-DDB_G0291281	DDB_G0291281	hypothetical protein	2.056	1.0396	1.16e-07	7.78e-06	yes	up	330.08	283.24	325.19	587.89	569.63	663.23	312.837	606.917
gene-DDB_G0286909	anapc11	anaphase promoting complex subunit 11	2.286	1.19281	1.23e-07	8.14e-06	yes	up	41.46	39.26	45.92	89.57	81.05	103.48	42.2133	91.3667
gene-DDB_G0275535	DDB_G0275535	transmembrane protein	0.205	-2.28784	1.43e-07	9.37e-06	yes	down	0.26	0.25	0.37	0.06	0.07	0.05	0.293333	0.06
gene-DDB_G0292888	DDB_G0292888	hypothetical protein	0.168	-2.57514	1.54e-07	9.95e-06	yes	down	1.86	2.61	2.08	0.47	0.23	0.34	2.18333	0.346667
gene-DDB_G0281507	colC	colossin C	5.766	2.52767	1.6e-07	1.03e-05	yes	up	0.56	0.3	0.42	1.69	1.6	3.65	0.426667	2.31333
gene-DDB_G0284537	DDB_G0284537	hypothetical protein	3.655	1.86981	1.62e-07	1.03e-05	yes	up	3.59	5.97	5.48	19.74	23.38	9.61	5.01333	17.5767
gene-DDB_G0271294	DDB_G0271294	hypothetical protein	2.848	1.50976	1.67e-07	1.06e-05	yes	up	61.66	48.57	48.91	133.13	120.83	175.32	53.0467	143.093
gene-DDB_G0271638	DDB_G0271638	hypothetical protein	7.682	2.94141	1.68e-07	1.06e-05	yes	up	0.56	0.33	0.34	2.04	1.63	5.23	0.41	2.96667
gene-DDB_G0288055	DDB_G0288055	K+ potassium transporter	0.207	-2.27062	1.78e-07	1.11e-05	yes	down	25.54	24.49	27.54	5.5	8.02	2.03	25.8567	5.18333
gene-DDB_G0282279	DDB_G0282279	hypothetical protein	0.424	-1.23651	1.83e-07	1.14e-05	yes	down	14.8	15.34	14.84	4.89	6.23	7	14.9933	6.04
gene-DDB_G0289947	DDB_G0289947	EGF-like domain-containing protein	0.486	-1.04022	1.99e-07	1.23e-05	yes	down	35.86	40.58	47.42	21.51	22.23	13.65	41.2867	19.13
gene-DDB_G0282139	DDB_G0282139	hypothetical protein	0.172	-2.53666	2.13e-07	1.3e-05	yes	down	1.04	1.28	1.4	0.16	0.19	0.14	1.24	0.163333
gene-DDB_G0279683	DDB_G0279683	hypothetical protein	2.58	1.36732	2.33e-07	1.42e-05	yes	up	50.11	44.66	51.18	102.66	100.52	150.71	48.65	117.963
gene-DDB_G0275713	DDB_G0275713	DUF781 family protein	2.214	1.14669	2.73e-07	1.64e-05	yes	up	90.19	82.93	97.79	164.26	172.62	227.61	90.3033	188.163
gene-DDB_G0284315	DDB_G0284315	hypothetical protein	0.208	-2.2676	2.9e-07	1.73e-05	yes	down	1.11	2.14	2.55	0.35	0.36	0.41	1.93333	0.373333
gene-DDB_G0280759	DDB_G0280759	hypothetical protein	2.772	1.47067	2.92e-07	1.73e-05	yes	up	2.83	3.18	3.3	11.31	7.42	5.83	3.10333	8.18667
gene-DDB_G0281211	grlL	G-protein-coupled receptor family 3 protein 11	3.599	1.84757	2.94e-07	1.73e-05	yes	up	31.88	39.23	24.94	88.69	90.01	150.04	32.0167	109.58
gene-DDB_G0289351	DDB_G0289351	EGF-like domain-containing protein	0.283	-1.8187	3.01e-07	1.76e-05	yes	down	0.54	0.53	0.44	0.16	0.16	0.09	0.503333	0.136667
gene-DDB_G0284777	DDB_G0284777	DUF1183 family protein	2.954	1.56281	3.09e-07	1.8e-05	yes	up	24.54	25.19	19.92	57.31	54.13	83.87	23.2167	65.1033
gene-DDB_G0287765	DDB_G0287765	NADH:flavin oxidoreductase/NADH oxidase domain-containing protein	0.424	-1.23879	3.3e-07	1.91e-05	yes	down	3.77	3.37	3.5	1.72	1.43	1.16	3.54667	1.43667
gene-DDB_G0271802	DDB_G0271802	hypothetical protein	2.137	1.09591	3.63e-07	2.09e-05	yes	up	3.52	4.85	4.75	7.43	9.77	9.34	4.37333	8.84667
gene-DDB_G0281971	DDB_G0281971	hypothetical protein	0.074	-3.76552	3.7e-07	2.12e-05	yes	down	6.6	8.83	12.01	0.23	1.59	0.15	9.14667	0.656667
gene-DDB_G0278391	DDB_G0278391	hypothetical protein	0.231	-2.11698	3.73e-07	2.12e-05	yes	down	1.94	3.07	3.52	0.67	0.5	0.66	2.84333	0.61
gene-DDB_G0283057	DDB_G0283057	RapGAP/RanGAP domain-containing protein	0.35	-1.51608	3.93e-07	2.23e-05	yes	down	0.64	0.64	1.08	0.29	0.28	0.21	0.786667	0.26
gene-DDB_G0284983	colD	colossin D	0.052	-4.26427	4.41e-07	2.47e-05	yes	down	0.28	0.46	0.19	0.02	0.01	0.02	0.31	0.0166667
gene-DDB_G0293634	ponE	hypothetical protein	0.123	-3.02244	4.43e-07	2.47e-05	yes	down	1.86	2.56	2.61	0.23	0.43	0.16	2.34333	0.273333
gene-DDB_G0283853	DDB_G0283853	hypothetical protein	0.224	-2.16073	4.5e-07	2.47e-05	yes	down	0.64	0.6	0.81	0.19	0.08	0.16	0.683333	0.143333
gene-DDB_G0283791	DDB_G0283791	hypothetical protein	0.147	-2.76265	4.6e-07	2.51e-05	yes	down	8	9.72	8.67	1.15	2.31	0.36	8.79667	1.27333
gene-DDB_G0286801	DDB_G0286801	hypothetical protein	0.226	-2.14681	4.67e-07	2.54e-05	yes	down	11.92	16.62	16.77	3.4	4.8	1.6	15.1033	3.26667
gene-DDB_G0270850	DDB_G0270850	hypothetical protein	16.192	4.01723	4.73e-07	2.56e-05	yes	up	0.63	0.68	0.12	4.53	3.13	14.73	0.476667	7.46333
gene-DDB_G0287985	DDB_G0287985	hypothetical protein	0.222	-2.17082	4.86e-07	2.61e-05	yes	down	35.16	29.69	32.94	7.78	10.58	2.82	32.5967	7.06
gene-DDB_G0277201	DDB_G0277201	hypothetical protein	0.145	-2.78931	5.32e-07	2.83e-05	yes	down	246.89	261.44	147.07	42.78	41.84	9.43	218.467	31.35
gene-DDB_G0279041	DDB_G0279041	hypothetical protein	0.217	-2.20668	5.45e-07	2.88e-05	yes	down	4.58	3.97	4.38	1.22	1.16	0.33	4.31	0.903333
gene-DDB_G0267398	gppA	glycoprotein gp100	0.117	-3.10087	5.74e-07	3.02e-05	yes	down	1.05	1.12	3.1	0.13	0.36	0.09	1.75667	0.193333
gene-DDB_G0274825	DDB_G0274825	hypothetical protein	0.394	-1.34542	5.92e-07	3.08e-05	yes	down	3.62	3.39	2.98	1.6	1.14	1.04	3.33	1.26
gene-DDB_G0280047	yelA	initiation factor eIF-4 gamma middle domain-containing protein	0.118	-3.08178	6.88e-07	3.53e-05	yes	down	0.27	0.3	0.57	0.05	0.07	0.01	0.38	0.0433333
gene-DDB_G0269270	DDB_G0269270	AhpC/TSA family protein	0.185	-2.43233	7.03e-07	3.59e-05	yes	down	12.18	9.51	5.15	1.52	1.54	1.81	8.94667	1.62333
gene-DDB_G0271692	comC	EGF-like domain-containing protein	0.219	-2.19237	7.61e-07	3.83e-05	yes	down	0.33	0.25	0.49	0.06	0.12	0.05	0.356667	0.0766667
gene-DDB_G0288235	DDB_G0288235	hypothetical protein	0.195	-2.35644	7.71e-07	3.87e-05	yes	down	1.12	0.98	1.01	0.23	0.19	0.15	1.03667	0.19
gene-DDB_G0287219	DDB_G0287219	hypothetical protein	0.152	-2.72178	8.52e-07	4.23e-05	yes	down	9.44	13.07	33.25	2.2	4.5	1.42	18.5867	2.70667
gene-DDB_G0284625	DDB_G0284625	EGF-like domain-containing protein	3.175	1.66672	1.04e-06	5.07e-05	yes	up	0.99	0.92	0.63	2.14	2.43	3.18	0.846667	2.58333
gene-DDB_G0285065	DDB_G0285065	hypothetical protein	0.452	-1.14586	1.06e-06	5.12e-05	yes	down	11.7	9.21	8.86	4.54	4.49	3.93	9.92333	4.32
gene-DDB_G0283305	DDB_G0283305	hypothetical protein	0.168	-2.5769	1.09e-06	5.21e-05	yes	down	0.45	0.46	0.79	0.11	0.1	0.05	0.566667	0.0866667
gene-DDB_G0288967	DDB_G0288967	hypothetical protein	0.144	-2.79139	1.12e-06	5.34e-05	yes	down	0.5	0.4	0.64	0.13	0.03	0.04	0.513333	0.0666667
gene-DDB_G0287353	fdxr	adrenodoxin reductase	2.625	1.39236	1.16e-06	5.49e-05	yes	up	8.9	8.4	9.99	22.14	21.08	31.36	9.09667	24.86
gene-DDB_G0269026	abcG23	ABC transporter G family protein	0.146	-2.77497	1.25e-06	5.89e-05	yes	down	0.77	1.41	0.87	0.16	0.24	0.04	1.01667	0.146667
gene-DDB_G0282577	DDB_G0282577	hypothetical protein	4.895	2.29133	1.35e-06	6.28e-05	yes	up	0.3	0.24	0.27	0.72	1.01	1.99	0.27	1.24
gene-DDB_G0292232	DDB_G0292232	hypothetical protein	2.654	1.40828	1.35e-06	6.28e-05	yes	up	29.43	26.83	25.49	43.34	47.15	71.16	27.25	53.8833
gene-DDB_G0275703	gefN	Ras guanine nucleotide exchange factor	0.142	-2.8183	1.42e-06	6.52e-05	yes	down	0.37	0.52	0.74	0.07	0.13	0.02	0.543333	0.0733333
gene-DDB_G0272636	DDB_G0272636	hypothetical protein	2.818	1.49458	1.42e-06	6.52e-05	yes	up	19.98	17.07	16.42	42.08	38.04	62.6	17.8233	47.5733
gene-DDB_G0274069	DDB_G0274069	hypothetical protein	2.818	1.49458	1.42e-06	6.52e-05	yes	up	19.98	17.07	16.42	42.08	38.04	62.6	17.8233	47.5733
gene-DDB_G0274191	dhkC	histidine kinase	0.181	-2.46422	1.45e-06	6.58e-05	yes	down	2.28	2.83	5.7	0.45	1.11	0.29	3.60333	0.616667
gene-DDB_G0284177	DDB_G0284177	Ras GTPase activation domain-containing protein	0.218	-2.19999	1.46e-06	6.62e-05	yes	down	0.43	0.43	0.79	0.08	0.19	0.07	0.55	0.113333
gene-DDB_G0287465	DDB_G0287465	hypothetical protein	0.422	-1.24638	1.63e-06	7.25e-05	yes	down	2.02	2.39	2.2	0.96	0.76	0.92	2.20333	0.88
gene-DDB_G0277757	DDB_G0277757	hypothetical protein	0.259	-1.94878	1.64e-06	7.25e-05	yes	down	1.48	2.81	1.72	0.45	0.59	0.46	2.00333	0.5
gene-DDB_G0276353	torA	hypothetical protein	2.145	1.10069	1.71e-06	7.53e-05	yes	up	1.25	1.28	1.27	2.21	2.54	2.97	1.26667	2.57333
gene-DDB_G0280639	gtaT	hypothetical protein	0.451	-1.14877	1.8e-06	7.85e-05	yes	down	10.22	8.14	8.29	3.6	3.9	4.01	8.88333	3.83667
gene-DDB_G0269458	ubqJ	hypothetical protein	0.199	-2.33135	1.9e-06	8.16e-05	yes	down	96.89	85.61	85.38	20.43	25.78	5.66	89.2933	17.29
gene-DDB_G0283153	cbpD1	calcium-binding protein	0.081	-3.62223	1.91e-06	8.16e-05	yes	down	10.19	11.12	31.83	0.78	3.04	0.29	17.7133	1.37
gene-DDB_G0284619	DDB_G0284619	hypothetical protein	0.128	-2.97101	1.92e-06	8.16e-05	yes	down	22.87	19.83	30.08	2.18	6.15	0.72	24.26	3.01667
gene-DDB_G0270152	maspS	aspartyl-tRNA synthetase	3.039	1.60368	1.92e-06	8.16e-05	yes	up	24.36	23.43	20.98	49.82	55.2	92.56	22.9233	65.86
gene-DDB_G0282021	DDB_G0282021	hypothetical protein	0.25	-1.99928	1.92e-06	8.16e-05	yes	down	259.65	353.09	450.06	76.62	136.07	38.06	354.267	83.5833
gene-DDB_G0284497	DDB_G0284497	hypothetical protein	0.242	-2.04613	1.99e-06	8.41e-05	yes	down	26.41	34.7	28.95	9.18	9.16	2.78	30.02	7.04
gene-DDB_G0288683	DDB_G0288683	hypothetical protein	0.48	-1.06019	2e-06	8.41e-05	yes	down	10	8.87	9.84	4.63	5.46	3.15	9.57	4.41333
gene-DDB_G0272534	DDB_G0272534	hypothetical protein	3.552	1.82853	2.01e-06	8.41e-05	yes	up	0.19	0.25	0.17	0.64	0.63	0.81	0.203333	0.693333
gene-DDB_G0284759	psiM	PA14 domain-containing protein	0.102	-3.29845	2.07e-06	8.65e-05	yes	down	0.22	0.28	0.54	0.03	0.04	0.02	0.346667	0.03
gene-DDB_G0292886	DDB_G0292886	hypothetical protein	2.451	1.29345	2.09e-06	8.68e-05	yes	up	7.64	7.72	9.29	16.72	15.24	24.53	8.21667	18.83
gene-DDB_G0286973	DDB_G0286973	hypothetical protein	4.781	2.25718	2.27e-06	9.38e-05	yes	up	1.91	3.19	4.9	17.16	21.74	6.19	3.33333	15.03
gene-DDB_G0291354	DDB_G0291354	hypothetical protein	2.653	1.40745	2.27e-06	9.38e-05	yes	up	3.32	2.95	3.64	6.88	6.68	11.09	3.30333	8.21667
gene-DDB_G0278167	DDB_G0278167	hypothetical protein	3.143	1.65234	2.34e-06	9.63e-05	yes	up	4.05	2.83	6.05	19.16	16.14	27.04	4.31	20.78
gene-DDB_G0273091	DDB_G0273091	zinc/iron permease	0.035	-4.83949	2.55e-06	0.000103444	yes	down	0.37	0.97	2.07	0.01	0	0.07	1.13667	0.0266667
gene-DDB_G0273809	DDB_G0273809	zinc/iron permease	0.035	-4.83949	2.55e-06	0.000103444	yes	down	0.37	0.97	2.07	0.01	0	0.07	1.13667	0.0266667
gene-DDB_G0274249	DDB_G0274249	hypothetical protein	2.017	1.0125	2.62e-06	0.000105965	yes	up	81.38	72.88	100.01	150.49	143.31	184.85	84.7567	159.55
gene-DDB_G0279957	DDB_G0279957	hypothetical protein	0.326	-1.61642	2.73e-06	0.000110044	yes	down	3.89	4.51	3.18	0.81	1.4	1.43	3.86	1.21333
gene-DDB_G0295799	DDB_G0295799	hypothetical protein	0.026	-5.2823	2.93e-06	0.000117786	yes	down	0.85	1.21	1.7	0.09	0	0	1.25333	0.03
gene-DDB_G0267932	DDB_G0267932	hypothetical protein	0.396	-1.33752	2.97e-06	0.000118683	yes	down	6.68	2.46	3.38	1.23	1.35	0.75	4.17333	1.11
gene-DDB_G0275547	DDB_G0275547	phosphoesterase, PA-phosphatase related-family protein	0.276	-1.85775	2.98e-06	0.000118683	yes	down	7.17	8.89	8.64	2.74	2.9	0.93	8.23333	2.19
gene-DDB_G0293388	DDB_G0293388	ATP-dependent metalloprotease	2.35	1.23258	3.07e-06	0.000121941	yes	up	42.15	37.4	43.05	79.58	75.78	115.93	40.8667	90.43
gene-DDB_G0279611	DDB_G0279611	sterol desaturase family protein	3.018	1.59338	3.1e-06	0.000122492	yes	up	46.44	47.29	37.96	97.67	104.3	174.06	43.8967	125.343
gene-DDB_G0284775	fut2	hypothetical protein	0.014	-6.19418	3.15e-06	0.000123941	yes	down	0.14	0.19	0.16	0	0	0	0.163333	0
gene-DDB_G0272264	DDB_G0272264	hypothetical protein	3.674	1.8772	3.36e-06	0.000131541	yes	up	5.22	4.29	4.72	12.39	11.14	25.33	4.74333	16.2867
gene-DDB_G0275377	DDB_G0275377	hypothetical protein	2.07	1.04982	3.39e-06	0.000132002	yes	up	3.49	4.65	4.35	7.39	7.81	9.24	4.16333	8.14667
gene-DDB_G0275053	DDB_G0275053	hypothetical protein	0.245	-2.03185	3.49e-06	0.00013533	yes	down	173.81	189.1	299.81	44.82	85.88	23.62	220.907	51.44
gene-DDB_G0289975	DDB_G0289975	hypothetical protein	0.127	-2.98131	3.5e-06	0.00013533	yes	down	0.26	0.23	0.2	0.02	0.05	0.02	0.23	0.03
gene-DDB_G0283727	DDB_G0283727	short-chain dehydrogenase/reductase family protein	4.64	2.21397	3.65e-06	0.000140295	yes	up	13.84	13.36	9.29	36.88	34.98	87.71	12.1633	53.19
gene-DDB_G0290601	DDB_G0290601	hypothetical protein	0.165	-2.59686	3.8e-06	0.000145243	yes	down	0.4	0.91	1.16	0.16	0.1	0.12	0.823333	0.126667
gene-DDB_G0277851	dymB	dynamin B	2.083	1.0587	3.88e-06	0.000147292	yes	up	27.72	20.38	28.49	49.46	44.16	56.78	25.53	50.1333
gene-DDB_G0269970	DDB_G0269970	hypothetical protein	0.134	-2.89562	4.11e-06	0.000155497	yes	down	2.76	4.5	7	0.41	1.24	0.18	4.75333	0.61
gene-DDB_G0276597	DDB_G0276597	hypothetical protein	0.067	-3.89083	4.23e-06	0.000159311	yes	down	0.73	2.68	2.4	0.21	0.15	0	1.93667	0.12
gene-DDB_G0283083	cbpD2	calcium-binding protein	0.106	-3.23469	4.29e-06	0.000160957	yes	down	81.06	92.2	227.63	8.49	28.71	3.15	133.63	13.45
gene-DDB_G0281291	DDB_G0281291	hypothetical protein	2.116	1.08161	4.3e-06	0.000160957	yes	up	151.85	131.63	166.04	267.88	261.17	364.37	149.84	297.807
gene-DDB_G0291608	DDB_G0291608	hypothetical protein	0.26	-1.94351	4.37e-06	0.000162883	yes	down	0.47	0.66	0.88	0.18	0.24	0.08	0.67	0.166667
gene-DDB_G0285985	DDB_G0285985	hypothetical protein	4.358	2.12371	4.67e-06	0.000173368	yes	up	3.27	2.49	1.96	7.99	7.45	16.47	2.57333	10.6367
gene-DDB_G0279941	DDB_G0279941	hypothetical protein	0.441	-1.18161	4.87e-06	0.00017953	yes	down	48.93	33.89	40.17	18.84	20.66	12.88	40.9967	17.46
gene-DDB_G0279369	DDB_G0279369	hypothetical protein	0.28	-1.83529	4.97e-06	0.000182143	yes	down	3.42	3.05	5.16	0.77	1.74	0.61	3.87667	1.04
gene-DDB_G0275085	gacFF	hypothetical protein	2.093	1.06559	5.18e-06	0.000188984	yes	up	1.88	1.68	1.98	3.29	3.32	4.44	1.84667	3.68333
gene-DDB_G0288555	DDB_G0288555	hypothetical protein	0.396	-1.33497	5.62e-06	0.000203896	yes	down	0.8	0.75	0.78	0.3	0.32	0.26	0.776667	0.293333
gene-DDB_G0270724	DDB_G0270724	hypothetical protein	0.396	-1.33493	5.62e-06	0.000203896	yes	down	7.38	10.92	8.41	2.71	4.45	2.98	8.90333	3.38
gene-DDB_G0292014	psiK	PA14 domain-containing protein	0.101	-3.31033	5.77e-06	0.00020848	yes	down	0.23	0.25	0.29	0.02	0.01	0.04	0.256667	0.0233333
gene-DDB_G0268026	DDB_G0268026	hypothetical protein	0.124	-3.01635	5.82e-06	0.00020966	yes	down	48.32	65	83.95	8.01	14.19	1.32	65.7567	7.84
gene-DDB_G0279799	cprB	cysteine protease	0.122	-3.03815	6.05e-06	0.000216566	yes	down	0.45	0.92	0.69	0.07	0.11	0.05	0.686667	0.0766667
gene-DDB_G0290669	mcfW	mitochondrial substrate carrier family protein	2.073	1.05196	6.11e-06	0.000217784	yes	up	24.73	23.86	27.43	45.95	42.86	62.22	25.34	50.3433
gene-DDB_G0270436	DDB_G0270436	hypothetical protein	5.51	2.46212	6.17e-06	0.000218479	yes	up	2.3	1.89	1.73	6.35	5.58	18.52	1.97333	10.15
gene-DDB_G0276967	racF2	Rho GTPase	0.096	-3.37533	6.24e-06	0.000220271	yes	down	3.83	2.51	1.52	0.25	0.07	0.4	2.62	0.24
gene-DDB_G0273129	fnkD-1	FNIP repeat-containing protein	0.11	-3.17957	6.38e-06	0.000223685	yes	down	0.29	0.31	0.6	0.02	0.09	0.01	0.4	0.04
gene-DDB_G0273641	fnkD-2	FNIP repeat-containing protein	0.11	-3.17957	6.38e-06	0.000223685	yes	down	0.29	0.31	0.6	0.02	0.09	0.01	0.4	0.04
gene-DDB_G0290189	DDB_G0290189	hypothetical protein	0.399	-1.32387	6.46e-06	0.00022495	yes	down	2.46	2.57	2.28	0.83	1.04	0.93	2.43667	0.933333
gene-DDB_G0293662	DDB_G0293662	hypothetical protein	0.29	-1.78743	6.5e-06	0.000225472	yes	down	0.63	0.51	0.84	0.17	0.19	0.15	0.66	0.17
gene-DDB_G0289511	act28	hypothetical protein	2.76	1.46461	6.54e-06	0.000226289	yes	up	24.69	21.92	18.85	50.76	48.64	78.34	21.82	59.2467
gene-DDB_G0283345	comD	major facilitator superfamily protein	0.075	-3.73449	7.38e-06	0.00025452	yes	down	6.63	7.87	14.89	0.28	1.76	0.1	9.79667	0.713333
gene-DDB_G0280083	mcfJ	mitochondrial substrate carrier family protein	2.47	1.30474	7.87e-06	0.000268761	yes	up	21.79	20.66	20.03	41.26	40.52	63.92	20.8267	48.5667
gene-DDB_G0295779	DDB_G0295779	EGF-like domain-containing protein	0.083	-3.58339	8.49e-06	0.000287963	yes	down	18.91	22.92	35.26	1.47	4.61	0.16	25.6967	2.08
gene-DDB_G0271336	DDB_G0271336	hypothetical protein	2.581	1.36773	8.55e-06	0.000288197	yes	up	89.3	94.51	74.12	182.35	175.25	272.13	85.9767	209.91
gene-DDB_G0275745	tgrR1	immunoglobulin E-set domain-containing protein	0.029	-5.1302	8.6e-06	0.000288796	yes	down	0.25	0.16	0.34	0	0.02	0	0.25	0.00666667
gene-DDB_G0274347	DDB_G0274347	hypothetical protein	0.458	-1.12793	8.92e-06	0.000298611	yes	down	7.89	6.99	12.56	3.27	5.03	3.49	9.14667	3.93
gene-DDB_G0286369	DDB_G0286369	hypothetical protein	4.852	2.27853	9.01e-06	0.000300734	yes	up	0.18	0.23	0.17	1	1.36	0.38	0.193333	0.913333
gene-DDB_G0288345	DDB_G0288345	hypothetical protein	84.111	6.39422	9.23e-06	0.000307215	yes	up	0	0	0	0.17	0.17	0.45	0	0.263333
gene-DDB_G0274657	DDB_G0274657	glutaredoxin-related family protein	2.481	1.311	9.87e-06	0.000327357	yes	up	242.95	255.94	267.59	485.79	486.9	800.01	255.493	590.9
gene-DDB_G0286367	DDB_G0286367	hypothetical protein	22.469	4.48987	1.02e-05	0.000335824	yes	up	0.04	0	0.06	0.84	1.1	0.17	0.0333333	0.703333
gene-DDB_G0282583	DDB_G0282583	hypothetical protein	0.275	-1.86365	1.08e-05	0.000355901	yes	down	23.29	23.38	43.57	6.03	13.04	4.38	30.08	7.81667
gene-DDB_G0269940	osbC	oxysterol binding family protein, member 3	0.061	-4.03342	1.15e-05	0.000375774	yes	down	0.69	0.52	1.68	0	0.14	0.03	0.963333	0.0566667
gene-DDB_G0286881	DDB_G0286881	hypothetical protein	0.457	-1.13001	1.15e-05	0.000375774	yes	down	1.36	1.6	1.62	0.64	0.9	0.47	1.52667	0.67
gene-DDB_G0274757	DDB_G0274757	hypothetical protein	0.431	-1.21476	1.25e-05	0.000407133	yes	down	74.09	81.46	108.43	37.11	48.92	22.18	87.9933	36.07
gene-DDB_G0271370	DDB_G0271370	hypothetical protein	2.358	1.23728	1.3e-05	0.000419628	yes	up	1.81	1.89	2.5	3.98	4.03	5.65	2.06667	4.55333
gene-DDB_G0273429	hpdl-1	4-hydroxyphenylpyruvate dioxygenase-like protein	2.011	1.008	1.51e-05	0.000482358	yes	up	1.91	1.92	2.1	3.46	3.41	4.4	1.97667	3.75667
gene-DDB_G0273513	hpdl-2	4-hydroxyphenylpyruvate dioxygenase-like protein	2.011	1.008	1.51e-05	0.000482358	yes	up	1.91	1.92	2.1	3.46	3.41	4.4	1.97667	3.75667
gene-DDB_G0286067	DDB_G0286067	hypothetical protein	0.232	-2.10736	1.51e-05	0.000483421	yes	down	0.32	0.35	0.39	0.1	0.11	0.02	0.353333	0.0766667
gene-DDB_G0269464	DDB_G0269464	hypothetical protein	2.897	1.53471	1.54e-05	0.0004888	yes	up	21.29	21.95	21.09	50.1	50.31	76.43	21.4433	58.9467
gene-DDB_G0271114	DDB_G0271114	hypothetical protein	2.059	1.04173	1.61e-05	0.000510288	yes	up	4.56	4.39	5.29	8.43	7.85	11.26	4.74667	9.18
gene-DDB_G0283065	DDB_G0283065	hypothetical protein	2.176	1.12187	1.64e-05	0.000518372	yes	up	5.3	5.85	5.31	9.46	10.4	14.27	5.48667	11.3767
gene-DDB_G0273967	DDB_G0273967	EGF-like domain-containing protein	2.782	1.47592	1.65e-05	0.000518682	yes	up	0.16	0.28	0.26	0.59	0.48	0.72	0.233333	0.596667
gene-DDB_G0290259	GP138B	cell surface glycoprotein gp138	0.457	-1.12816	1.67e-05	0.000522914	yes	down	1.24	1.33	1.21	0.58	0.67	0.42	1.26	0.556667
gene-DDB_G0295801	DDB_G0295801	B_lectin domain-containing protein	0.232	-2.10694	1.67e-05	0.000522914	yes	down	3.16	4.74	5.86	0.73	0.81	1.41	4.58667	0.983333
gene-DDB_G0275545	DDB_G0275545	hypothetical protein	2.047	1.03378	1.98e-05	0.000610712	yes	up	99.37	111.05	107.57	166.61	156.41	246.25	105.997	189.757
gene-DDB_G0287843	DDB_G0287843	hypothetical protein	2.46	1.29886	2.16e-05	0.000664507	yes	up	19.03	15.91	20.11	34.79	34.42	57.63	18.35	42.28
gene-DDB_G0276869	psvA	prespore vesicle protein	0.209	-2.26087	2.31e-05	0.00070758	yes	down	0.69	0.69	0.41	0.14	0.11	0.11	0.596667	0.12
gene-DDB_G0290061	DDB_G0290061	hypothetical protein	4.316	2.10966	2.39e-05	0.000724421	yes	up	0.52	0.4	0.23	1.16	1.18	2.44	0.383333	1.59333
gene-DDB_G0269116	cmbC	hypothetical protein	0.121	-3.05097	2.39e-05	0.000724421	yes	down	7.45	11.1	26.86	0.98	3.23	0.44	15.1367	1.55
gene-DDB_G0280979	pcmA	hypothetical protein	0.482	-1.05262	2.48e-05	0.000748693	yes	down	40.32	41	38.23	21.93	21.13	12.46	39.85	18.5067
gene-DDB_G0280503	DDB_G0280503	hypothetical protein	0.325	-1.62128	2.72e-05	0.000818219	yes	down	1.49	0.92	1.49	0.38	0.57	0.27	1.3	0.406667
gene-DDB_G0292706	DDB_G0292706	hypothetical protein	0.328	-1.60696	2.93e-05	0.000876246	yes	down	4.57	19.91	13.83	1.45	7.12	1.38	12.77	3.31667
gene-DDB_G0285003	aifC	hypothetical protein	2.029	1.02073	3.22e-05	0.000951836	yes	up	8.05	5.67	7.52	13.85	11.92	15.01	7.08	13.5933
gene-DDB_G0276303	DDB_G0276303	hypothetical protein	0.251	-1.99704	3.22e-05	0.000951836	yes	down	0.93	0.74	1.07	0.22	0.37	0.08	0.913333	0.223333
gene-DDB_G0288869	DDB_G0288869	EGF-like domain-containing protein	0.263	-1.92715	3.26e-05	0.000955269	yes	down	0.24	0.21	0.39	0.06	0.07	0.07	0.28	0.0666667
gene-DDB_G0286825	tgrD1	IPT/TIG domain-containing protein	0.023	-5.41741	3.32e-05	0.000962627	yes	down	0.12	0.19	0.17	0	0	0.01	0.16	0.00333333
gene-DDB_G0292642	DDB_G0292642	hypothetical protein	0.348	-1.52409	3.34e-05	0.000967046	yes	down	2.71	2.55	2.42	0.99	1.18	0.43	2.56	0.866667
gene-DDB_G0281299	DDB_G0281299	hypothetical protein	11.043	3.46501	3.44e-05	0.000991892	yes	up	0.11	0	0.13	0.68	0.57	1.29	0.08	0.846667
gene-DDB_G0272931	timm9	mitochondrial import inner membrane translocase subunit 9	2.268	1.18154	3.64e-05	0.0010391	yes	up	121.22	113.87	117.54	210.31	225.24	319.45	117.543	251.667
gene-DDB_G0277531	DDB_G0277531	EGF-like domain-containing protein	4.161	2.05684	3.89e-05	0.00109059	yes	up	3.07	2.54	1.35	6.95	6.56	14.26	2.32	9.25667
gene-DDB_G0293738	CYP521A1	cytochrome P450 family protein	0.188	-2.40822	3.91e-05	0.00109059	yes	down	1.79	1.51	3.6	0.25	0.81	0.18	2.3	0.413333
gene-DDB_G0279797	ctnB	hypothetical protein	6.319	2.6596	4.02e-05	0.00111582	yes	up	141.99	109.74	33.7	409.71	363.37	970.91	95.1433	581.33
gene-DDB_G0270414	tmem56C	hypothetical protein	0.016	-5.94316	4.13e-05	0.00114192	yes	down	0.64	0.22	0.6	0	0	0	0.486667	0
gene-DDB_G0272230	DDB_G0272230	hypothetical protein	2.777	1.47375	4.3e-05	0.00118293	yes	up	9.31	7.05	9.01	17.52	17.01	31.38	8.45667	21.97
gene-DDB_G0293982	DDB_G0293982	hypothetical protein	0.435	-1.20188	4.52e-05	0.00123299	yes	down	0.81	0.7	1.29	0.38	0.51	0.26	0.933333	0.383333
gene-DDB_G0273331	DDB_G0273331	hypothetical protein	4.077	2.02766	4.64e-05	0.00125865	yes	up	1.04	1.31	0.98	3.73	2.54	6.56	1.11	4.27667
gene-DDB_G0273859	DDB_G0273859	hypothetical protein	4.077	2.02766	4.64e-05	0.00125865	yes	up	1.04	1.31	0.98	3.73	2.54	6.56	1.11	4.27667
gene-DDB_G0271034	DDB_G0271034	hypothetical protein	6.37	2.67122	4.65e-05	0.00126046	yes	up	0.23	0.73	0.21	1.92	1.69	4.86	0.39	2.82333
gene-DDB_G0274755	gpt7	hypothetical protein	6.342	2.66491	4.8e-05	0.0012919	yes	up	0.22	0.23	0.07	0.95	0.58	1.6	0.173333	1.04333
gene-DDB_G0276037	DDB_G0276037	zinc-containing alcohol dehydrogenase	0.382	-1.38763	4.96e-05	0.00132326	yes	down	20.25	19.18	22.99	9.59	9.49	3.85	20.8067	7.64333
gene-DDB_G0274409	pakF	hypothetical protein	0.459	-1.12483	5.03e-05	0.00133826	yes	down	16.57	15.61	22.78	8.6	10.49	4.94	18.32	8.01
gene-DDB_G0292110	DDB_G0292110	patatin family protein	0.119	-3.07662	5.11e-05	0.00135333	yes	down	0.37	1.08	1.75	0.08	0.21	0.06	1.06667	0.116667
gene-DDB_G0269364	stlA	hypothetical protein	0.357	-1.48677	5.27e-05	0.0013827	yes	down	7.37	5.92	7.84	3.31	2.75	1.2	7.04333	2.42
gene-DDB_G0293762	DDB_G0293762	carbohydrate-binding domain-containing protein	2.953	1.56209	5.28e-05	0.0013827	yes	up	0.3	0.47	0.57	1.11	0.85	1.68	0.446667	1.21333
gene-DDB_G0287431	DDB_G0287431	hypothetical protein	0.386	-1.37151	5.7e-05	0.00147622	yes	down	0.7	0.62	0.6	0.2	0.23	0.28	0.64	0.236667
gene-DDB_G0272244	grlG	G-protein-coupled receptor family 3 protein 7	0.342	-1.54972	5.76e-05	0.00148645	yes	down	3.93	3.91	3.65	1.34	1.88	0.61	3.83	1.27667
gene-DDB_G0286731	DDB_G0286731	hypothetical protein	5.107	2.35254	5.79e-05	0.00149078	yes	up	2.3	3.15	3.33	21.5	17.86	3.77	2.92667	14.3767
gene-DDB_G0291181	DDB_G0291181	hypothetical protein	0.43	-1.21916	6.1e-05	0.00156617	yes	down	2.48	3.51	3.76	1.5	1.65	0.82	3.25	1.32333
gene-DDB_G0283351	DDB_G0283351	hypothetical protein	0.338	-1.56388	6.17e-05	0.00157686	yes	down	0.54	0.64	1.08	0.25	0.34	0.13	0.753333	0.24
gene-DDB_G0276433	DDB_G0276433	hypothetical protein	0.332	-1.58923	6.51e-05	0.00164406	yes	down	100.55	135.67	127.23	50.2	54.08	22.27	121.15	42.1833
gene-DDB_G0274559	udkB	uridine kinase	2.445	1.28982	6.54e-05	0.0016447	yes	up	113.24	130.34	106.15	219.71	217.91	367.79	116.577	268.47
gene-DDB_G0267562	DDB_G0267562	hypothetical protein	0.466	-1.10043	6.97e-05	0.00174424	yes	down	1.47	1.55	1.51	0.78	0.79	0.46	1.51	0.676667
gene-DDB_G0272773	DDB_G0272773	hypothetical protein	0.339	-1.55954	7.28e-05	0.00179062	yes	down	1.73	3.13	2.58	0.69	0.85	0.75	2.48	0.763333
gene-DDB_G0289519	DDB_G0289519	hypothetical protein	0.316	-1.66389	7.42e-05	0.00181653	yes	down	4.29	2.95	1.97	0.76	1.19	0.9	3.07	0.95
gene-DDB_G0286323	DDB_G0286323	hypothetical protein	3.199	1.67742	7.45e-05	0.00181882	yes	up	0.26	0.22	0.18	0.57	0.48	0.94	0.22	0.663333
gene-DDB_G0285911	DDB_G0285911	LIM-type zinc finger-containing protein	0.328	-1.6083	7.8e-05	0.00189263	yes	down	1.48	1.14	2.27	0.56	0.72	0.25	1.63	0.51
gene-DDB_G0278317	mybF	myb domain-containing protein	6.422	2.68295	7.98e-05	0.0019242	yes	up	0.18	0.16	0.17	0.63	0.46	1.9	0.17	0.996667
gene-DDB_G0276337	DDB_G0276337	AMP-dependent synthetase and ligase domain-containing protein	0.327	-1.61387	8.38e-05	0.00200491	yes	down	2.42	3.11	3.78	0.97	1.52	0.44	3.10333	0.976667
gene-DDB_G0284793	DDB_G0284793	hypothetical protein	0.32	-1.64364	8.43e-05	0.0020125	yes	down	2.85	3.5	4.38	0.91	0.81	1.06	3.57667	0.926667
gene-DDB_G0272791	rsc11-1	alpha/beta hydrolase fold-1 domain-containing protein	0.489	-1.03228	8.6e-05	0.00204951	yes	down	1.18	1.4	1.31	0.61	0.72	0.49	1.29667	0.606667
gene-DDB_G0293980	DDB_G0293980	hypothetical protein	0.458	-1.12695	8.86e-05	0.00210638	yes	down	4.12	3.85	3.76	2.09	1.94	1.14	3.91	1.72333
gene-DDB_G0277599	DDB_G0277599	hypothetical protein	2.847	1.50941	8.94e-05	0.00211475	yes	up	2.32	2.73	1.94	4.49	6.21	8.22	2.33	6.30667
gene-DDB_G0293410	DDB_G0293410	hypothetical protein	2.058	1.04136	9.31e-05	0.00219327	yes	up	666.68	677.82	601.33	1146.08	1070.6	1561.9	648.61	1259.53
gene-DDB_G0293382	DDB_G0293382	hypothetical protein	2.058	1.04136	9.31e-05	0.00219327	yes	up	666.68	677.82	601.33	1146.08	1070.6	1561.9	648.61	1259.53
gene-DDB_G0291065	DDB_G0291065	hypothetical protein	4.536	2.18134	9.38e-05	0.0022031	yes	up	1.49	0.87	0.85	2.98	2.56	8.21	1.07	4.58333
gene-DDB_G0291318	DDB_G0291318	hypothetical protein	2.134	1.09345	9.43e-05	0.00221175	yes	up	83.11	89.97	83.77	142.16	155.61	217.47	85.6167	171.747
gene-DDB_G0274479	DDB_G0274479	hypothetical protein	0.497	-1.00929	9.67e-05	0.00225516	yes	down	13.88	15.29	16.96	7.94	9.36	4.6	15.3767	7.3
gene-DDB_G0273623	hspE-2	heat shock protein	2.445	1.28966	9.68e-05	0.00225516	yes	up	16.02	35.87	28.98	59.94	53.64	71.46	26.9567	61.68
gene-DDB_G0273249	hspE-1	heat shock protein	2.445	1.28966	9.68e-05	0.00225516	yes	up	16.02	35.87	28.98	59.94	53.64	71.46	26.9567	61.68
gene-DDB_G0280843	dgk	deoxyguanosine kinase	2.22	1.15064	9.76e-05	0.00226225	yes	up	2.33	2.86	2.33	5.06	4.38	6.35	2.50667	5.26333
gene-DDB_G0277417	DDB_G0277417	hypothetical protein	0.323	-1.62956	9.87e-05	0.00227829	yes	down	1.33	1.68	1.29	0.51	0.51	0.33	1.43333	0.45
gene-DDB_G0274391	alfA	hypothetical protein	0.121	-3.04231	0.000101505	0.00232773	yes	down	5.93	9.79	19.72	0.8	3.07	0.23	11.8133	1.36667
gene-DDB_G0290313	DDB_G0290313	hypothetical protein	0.149	-2.74414	0.00010272	0.00234534	yes	down	0.28	0.76	0.36	0.05	0.11	0.05	0.466667	0.07
gene-DDB_G0272052	DDB_G0272052	leucine-rich repeat-containing protein	0.203	-2.30336	0.000104172	0.0023685	yes	down	0.58	0.6	0.83	0.13	0.24	0.02	0.67	0.13
gene-DDB_G0271022	adcC	SAM domain-containing protein	0.434	-1.20446	0.000104532	0.0023685	yes	down	18.44	24.23	27.23	11.85	11.67	5.42	23.3	9.64667
gene-DDB_G0270138	rasU	Ras GTPase	0.055	-4.17535	0.000104639	0.0023685	yes	down	2.04	1.33	0.85	0	0.24	0	1.40667	0.08
gene-DDB_G0284449	plbD	phospholipase B-like protein	0.362	-1.46787	0.000106184	0.00239829	yes	down	5.65	6.49	9.67	2.62	3.66	1.23	7.27	2.50333
gene-DDB_G0282755	DDB_G0282755	hypothetical protein	0.36	-1.47231	0.000109432	0.00246565	yes	down	1.14	1.7	1.38	0.52	0.62	0.35	1.40667	0.496667
gene-DDB_G0287101	noxB	superoxide-generating NADPH oxidase flavocytochrome	0.103	-3.28285	0.000110615	0.00247701	yes	down	0.1	0.35	0.35	0.02	0.03	0.03	0.266667	0.0266667
gene-DDB_G0288219	DDB_G0288219	hypothetical protein	0.267	-1.90671	0.0001115	0.00249151	yes	down	0.48	0.56	0.53	0.17	0.18	0.05	0.523333	0.133333
gene-DDB_G0289473	DDB_G0289473	P-type ATPase	0.306	-1.71003	0.000112031	0.00249805	yes	down	0.48	0.35	0.35	0.17	0.11	0.07	0.393333	0.116667
gene-DDB_G0278609	DDB_G0278609	hypothetical protein	0.447	-1.163	0.000116423	0.00259048	yes	down	19.12	22.72	23.21	10.63	12.06	5.24	21.6833	9.31
gene-DDB_G0289073	csaA	contact site A protein	0.485	-1.04422	0.000117079	0.00259954	yes	down	1.17	1.23	1.57	0.58	0.77	0.48	1.32333	0.61
gene-DDB_G0270998	DDB_G0270998	hypothetical protein	0.302	-1.72621	0.000117617	0.00260598	yes	down	0.72	0.93	1.46	0.37	0.35	0.14	1.03667	0.286667
gene-DDB_G0292806	cluA	150 kDa protein	2.188	1.12975	0.000118137	0.00260804	yes	up	4.91	5.33	5.15	8.96	8.55	14.17	5.13	10.56
gene-DDB_G0269954	DDB_G0269954	hypothetical protein	0.241	-2.05392	0.000118208	0.00260804	yes	down	8.36	4.21	3.24	1.93	0.78	1.01	5.27	1.24
gene-DDB_G0269352	mcfD	mitochondrial substrate carrier family protein	2.254	1.17226	0.000121223	0.0026412	yes	up	13.74	13.51	13.1	22.98	24.15	38.56	13.45	28.5633
gene-DDB_G0287583	gerC	germination protein p109	0.211	-2.24584	0.000122028	0.00265321	yes	down	6.9	16.52	18.19	2.22	5.1	1.02	13.87	2.78
gene-DDB_G0291430	DDB_G0291430	hypothetical protein	0.187	-2.42121	0.000123915	0.00268868	yes	down	0.57	0.72	0.58	0.13	0.19	0.01	0.623333	0.11
gene-DDB_G0274099	cbpE	calcium-binding protein	0.139	-2.8495	0.000128938	0.00278058	yes	down	37.48	46.38	89.28	5.3	16.52	1.21	57.7133	7.67667
gene-DDB_G0289407	DDB_G0289407	deoxyribonuclease II family protein	2.428	1.27972	0.000128947	0.00278058	yes	up	1.84	1.22	1.2	3.04	2.88	4.02	1.42	3.31333
gene-DDB_G0275209	cnrD	ubiquitin system component Cue domain containing protein	0.491	-1.02634	0.000130676	0.00281208	yes	down	19	18.53	22.8	10.39	12.19	5.79	20.11	9.45667
gene-DDB_G0283817	DDB_G0283817	pirin family protein	0.307	-1.70347	0.000141272	0.00298495	yes	down	4.3	3.73	1.95	1.03	0.92	1.03	3.32667	0.993333
gene-DDB_G0270522	DDB_G0270522	hypothetical protein	0.155	-2.69368	0.000143924	0.00303486	yes	down	0.76	1.11	1.85	0.21	0.37	0.05	1.24	0.21
gene-DDB_G0288525	DDB_G0288525	hypothetical protein	0.498	-1.00496	0.000146044	0.00307338	yes	down	4.87	5.26	6.38	2.7	3.51	1.66	5.50333	2.62333
gene-DDB_G0268502	DDB_G0268502	hypothetical protein	0.187	-2.42241	0.00014824	0.0031055	yes	down	2.19	2.44	4.12	0.58	0.9	0.09	2.91667	0.523333
gene-DDB_G0288245	cigA	hypothetical protein	0.148	-2.75994	0.000148291	0.0031055	yes	down	1	0.91	2.41	0.16	0.41	0.03	1.44	0.2
gene-DDB_G0285801	DDB_G0285801	hypothetical protein	2.401	1.26351	0.000150598	0.00313147	yes	up	4.46	4.18	3.54	8.33	7.2	12.2	4.06	9.24333
gene-DDB_G0286309	DDB_G0286309	zinc-containing alcohol dehydrogenase	0.218	-2.20038	0.000155233	0.00320876	yes	down	0.83	0.96	0.65	0.08	0.28	0.15	0.813333	0.17
gene-DDB_G0271700	DDB_G0271700	thioredoxin-like protein	0.147	-2.76963	0.000156005	0.00321771	yes	down	0.63	1.1	0.81	0.03	0.26	0.07	0.846667	0.12
gene-DDB_G0288663	DDB_G0288663	hypothetical protein	0.074	-3.75757	0.000157162	0.00321771	yes	down	0.98	1.78	1.95	0	0.37	0	1.57	0.123333
gene-DDB_G0269126	DG1041	hypothetical protein	2.36	1.23895	0.000157185	0.00321771	yes	up	3.47	2.77	2.92	5.98	5.25	9.21	3.05333	6.81333
gene-DDB_G0295741	DDB_G0295741	hypothetical protein	6.328	2.66172	0.000157453	0.00321771	yes	up	0.28	0.59	0.12	1.52	1.25	3.26	0.33	2.01
gene-DDB_G0278069	gacII	SH3 domain-containing protein	0.099	-3.33819	0.000157508	0.00321771	yes	down	0.19	0.24	0.13	0.02	0	0.03	0.186667	0.0166667
gene-DDB_G0284255	DDB_G0284255	hypothetical protein	0.187	-2.41837	0.000159842	0.00324285	yes	down	21.25	20.5	30.09	5.1	7.16	0.77	23.9467	4.34333
gene-DDB_G0287983	redC	NADPH-dependent diflavin oxidoreductase 1	2.031	1.02235	0.000162289	0.00327705	yes	up	7.13	5.86	6.77	11	10.9	15.99	6.58667	12.63
gene-DDB_G0290595	DDB_G0290595	hypothetical protein	0.226	-2.14371	0.000165291	0.00333125	yes	down	1.38	2.72	2.95	0.39	0.93	0.21	2.35	0.51
gene-DDB_G0279953	DDB_G0279953	hypothetical protein	0.399	-1.32521	0.000167228	0.00336382	yes	down	1.82	2.83	1.76	0.75	0.75	0.95	2.13667	0.816667
gene-DDB_G0289657	abcG4	ABC transporter G family protein	0.174	-2.52013	0.000171487	0.00342476	yes	down	0.15	0.23	0.38	0.02	0.07	0.03	0.253333	0.04
gene-DDB_G0278519	DDB_G0278519	hypothetical protein	0.141	-2.82844	0.000171565	0.00342476	yes	down	0.87	2.8	1.57	0.12	0.2	0.38	1.74667	0.233333
gene-DDB_G0271996	DDB_G0271996	FNIP repeat-containing protein	0.185	-2.43677	0.000175019	0.00346989	yes	down	0.39	0.55	0.96	0.05	0.23	0.05	0.633333	0.11
gene-DDB_G0288201	DDB_G0288201	hypothetical protein	0.303	-1.72031	0.000192305	0.00376015	yes	down	0.93	1.07	0.99	0.41	0.25	0.2	0.996667	0.286667
gene-DDB_G0284959	DDB_G0284959	optic atrophy 3-like family protein	2.033	1.02396	0.000192313	0.00376015	yes	up	10.08	10.4	14.58	18.55	19.52	28.05	11.6867	22.04
gene-DDB_G0277439	cycD	hypothetical protein	0.329	-1.60562	0.00019389	0.00378392	yes	down	3.09	3.28	5.26	1.17	1.94	0.54	3.87667	1.21667
gene-DDB_G0280573	DDB_G0280573	hypothetical protein	0.344	-1.54005	0.000197044	0.00382412	yes	down	5.4	6.63	7.01	2.5	2.94	0.85	6.34667	2.09667
gene-DDB_G0287063	DDB_G0287063	hypothetical protein	2.4	1.26289	0.000197969	0.00383496	yes	up	12.05	12.62	9.45	21.71	20.94	35.1	11.3733	25.9167
gene-DDB_G0284511	DDB_G0284511	hypothetical protein	0.495	-1.01494	0.000200623	0.0038792	yes	down	45.87	63.6	52.5	26.08	33.88	17.19	53.99	25.7167
gene-DDB_G0276081	DDB_G0276081	hypothetical protein	2.975	1.57289	0.000202964	0.00391004	yes	up	0.74	1.09	0.6	2.11	1.94	2.88	0.81	2.31
gene-DDB_G0272546	DDB_G0272546	hypothetical protein	0.106	-3.23674	0.000209638	0.00400183	yes	down	0.81	0.48	0.62	0.11	0	0.08	0.636667	0.0633333
gene-DDB_G0273475	dhkI-1	histidine kinase	0.221	-2.17807	0.000210297	0.00400712	yes	down	7.18	6.89	12.07	2.15	2.96	0.43	8.71333	1.84667
gene-DDB_G0275551	DDB_G0275551	hypothetical protein	0.032	-4.97991	0.000212308	0.00403077	yes	down	1.61	2.43	3.5	0	0.22	0	2.51333	0.0733333
gene-DDB_G0274161	DDB_G0274161	hypothetical protein	2.515	1.33051	0.000214464	0.00406435	yes	up	19.53	10.31	16.04	33.19	29.04	46.69	15.2933	36.3067
gene-DDB_G0284489	pdkB	hypothetical protein	0.487	-1.03936	0.000215387	0.00406946	yes	down	0.78	0.71	0.71	0.3	0.35	0.37	0.733333	0.34
gene-DDB_G0275155	DDB_G0275155	hypothetical protein	0.18	-2.47451	0.000215677	0.00406946	yes	down	0.52	0.43	0.32	0.06	0.13	0.04	0.423333	0.0766667
gene-DDB_G0276993	DDB_G0276993	hypothetical protein	0.032	-4.97071	0.00022033	0.00413069	yes	down	0.33	0.56	0.42	0	0.04	0	0.436667	0.0133333
gene-DDB_G0285637	glb2	glycoside hydrolase family 35 protein	0.355	-1.4935	0.000228778	0.00426618	yes	down	0.41	0.33	0.48	0.15	0.16	0.09	0.406667	0.133333
gene-DDB_G0283423	DDB_G0283423	hypothetical protein	0.488	-1.03548	0.000234753	0.00436209	yes	down	0.37	0.39	0.62	0.2	0.25	0.18	0.46	0.21
gene-DDB_G0274971	DDB_G0274971	hypothetical protein	0.339	-1.56082	0.000236947	0.00438728	yes	down	2.32	2.02	1.82	1	0.56	0.59	2.05333	0.716667
gene-DDB_G0286025	DDB_G0286025	galactose-binding domain-containing protein	0.113	-3.14294	0.000240861	0.00443624	yes	down	0.25	0.36	0.33	0.02	0.09	0	0.313333	0.0366667
gene-DDB_G0268730	DDB_G0268730	hypothetical protein	2.723	1.44538	0.000244369	0.00449297	yes	up	22.37	16.86	20.67	52.5	52.16	57.31	19.9667	53.99
gene-DDB_G0276795	ctbsB	glycoside hydrolase family 18 protein	0.201	-2.31438	0.000246553	0.00452518	yes	down	17.08	20.48	30.81	4.3	8.05	0.89	22.79	4.41333
gene-DDB_G0269302	DDB_G0269302	hypothetical protein	2.933	1.55238	0.000252186	0.00460437	yes	up	5.21	5.97	5.31	10.5	10.73	23.93	5.49667	15.0533
gene-DDB_G0277863	pdiA	cAMP phosphodiesterase inhibitor	0.159	-2.64917	0.000257196	0.00467143	yes	down	25.19	27.53	48.51	3.96	10.82	0.79	33.7433	5.19
gene-DDB_G0287167	DDB_G0287167	hypothetical protein	2.336	1.22398	0.000259176	0.00469113	yes	up	1.33	1.1	1.44	2.62	2.09	3.9	1.29	2.87
gene-DDB_G0288591	DDB_G0288591	short-chain dehydrogenase/reductase family protein	2.529	1.3387	0.000267493	0.00483332	yes	up	270.93	211.39	226.89	446.16	420.59	820.49	236.403	562.413
gene-DDB_G0281505	DDB_G0281505	hypothetical protein	2.968	1.56968	0.000268134	0.00483657	yes	up	13.97	8.93	8.71	22.67	21.93	44.48	10.5367	29.6933
gene-DDB_G0288789	hlcs2	biotin--[acetyl-CoA-carboxylase] ligase 2	0.413	-1.27581	0.000269214	0.00484771	yes	down	1.13	1.67	2.11	0.67	0.81	0.43	1.63667	0.636667
gene-DDB_G0283061	DDB_G0283061	hypothetical protein	2.147	1.10219	0.000272703	0.00489371	yes	up	0.94	1.16	1.59	2.88	1.97	2.53	1.23	2.46
gene-DDB_G0280053	osbA	oxysterol binding family protein, member 1	0.388	-1.36639	0.00027729	0.00492542	yes	down	1.81	1.69	3.03	0.91	1.04	0.44	2.17667	0.796667
gene-DDB_G0292102	fscJ	G-protein-coupled receptor family protein	0.114	-3.13806	0.000278601	0.00493199	yes	down	0.21	0.45	0.46	0.02	0.08	0.02	0.373333	0.04
gene-DDB_G0267458	DDB_G0267458	hypothetical protein	0.354	-1.49822	0.000285796	0.00502265	yes	down	4.47	3.44	3.08	1.66	1.52	0.62	3.66333	1.26667
gene-DDB_G0277381	cpras1	type A von Willebrand factor domain-containing protein	0.473	-1.08148	0.000285833	0.00502265	yes	down	25.31	28.46	33.65	14.17	17.88	7.56	29.14	13.2033
gene-DDB_G0292852	DDB_G0292852	hypothetical protein	2.325	1.21737	0.000286118	0.00502265	yes	up	6.88	7.8	6.49	12.16	12.64	21.62	7.05667	15.4733
gene-DDB_G0292194	DDB_G0292194	hypothetical protein	0.39	-1.35737	0.000295175	0.00516369	yes	down	0.64	0.8	1.13	0.28	0.45	0.22	0.856667	0.316667
gene-DDB_G0268412	DDB_G0268412	hypothetical protein	0.472	-1.08209	0.00029707	0.00516369	yes	down	7.77	9.85	12.24	5.31	5.52	2.59	9.95333	4.47333
gene-DDB_G0291243	abcC7	ABC transporter C family protein	3.207	1.68135	0.00029926	0.00517532	yes	up	0.56	0.54	0.38	1.03	1.08	2.37	0.493333	1.49333
gene-DDB_G0282747	DDB_G0282747	mitotic spindle assembly checkpoint protein MAD2B	0.424	-1.23954	0.000300315	0.005185	yes	down	1.41	1.54	1.34	0.5	0.65	0.6	1.43	0.583333
gene-DDB_G0267692	DDB_G0267692	EGF-like domain-containing protein	0.233	-2.10368	0.000304473	0.00524815	yes	down	2.12	3.18	5.71	0.7	1.46	0.25	3.67	0.803333
gene-DDB_G0289543	ndrD	hypothetical protein	0.46	-1.11874	0.000308192	0.00530354	yes	down	1.32	1.33	2.06	0.68	0.96	0.42	1.57	0.686667
gene-DDB_G0282991	DDB_G0282991	hypothetical protein	0.145	-2.78327	0.000308791	0.00530512	yes	down	0.75	1.42	2.06	0.11	0.44	0.03	1.41	0.193333
gene-DDB_G0276095	DDB_G0276095	hypothetical protein	2.848	1.51007	0.000313165	0.00537146	yes	up	3.31	2.82	3.87	12.45	10.63	3.89	3.33333	8.99
gene-DDB_G0276469	syn16B	t-SNARE family protein	30.776	4.94373	0.000326603	0.00556554	yes	up	0	0.03	0	0.23	0.29	0.43	0.01	0.316667
gene-DDB_G0277491	hspG12	heat shock protein Hsp20 domain-containing protein	0.378	-1.40488	0.000340251	0.00576996	yes	down	2.89	2.39	2.42	1.15	1.02	0.61	2.56667	0.926667
gene-DDB_G0286071	DDB_G0286071	hypothetical protein	2.509	1.32724	0.000347653	0.00587505	yes	up	8.65	10.88	9.82	19.39	17.43	31.69	9.78333	22.8367
gene-DDB_G0271202	DDB_G0271202	hypothetical protein	2.85	1.51112	0.000352642	0.00593208	yes	up	0.14	0.14	0.19	0.38	0.47	0.41	0.156667	0.42
gene-DDB_G0279069	DDB_G0279069	hypothetical protein	2.149	1.10388	0.000360967	0.0060527	yes	up	7.13	8.24	7.8	11.89	14.05	20.85	7.72333	15.5967
gene-DDB_G0285423	DG2044	hypothetical protein	0.063	-3.98548	0.000377677	0.00626274	yes	down	0.18	0.41	0.14	0.01	0.03	0	0.243333	0.0133333
gene-DDB_G0280141	DDB_G0280141	hypothetical protein	0.288	-1.79763	0.000386759	0.00638304	yes	down	0.75	0.81	1.38	0.29	0.42	0.09	0.98	0.266667
gene-DDB_G0276823	DDB_G0276823	hypothetical protein	2.472	1.3054	0.000394085	0.00648353	yes	up	3.59	4.39	3.53	6.4	8.02	12.41	3.83667	8.94333
gene-DDB_G0287363	sibA	substrate adhesion molecule	2.513	1.32959	0.000398912	0.00655184	yes	up	9.98	8.7	6.62	16.26	15.92	28.43	8.43333	20.2033
gene-DDB_G0287057	gtaN	hypothetical protein	2.62	1.38984	0.000400606	0.00655992	yes	up	0.67	0.69	0.99	1.7	1.23	2.77	0.783333	1.9
gene-DDB_G0276383	DDB_G0276383	hypothetical protein	0.464	-1.10659	0.000401917	0.00656089	yes	down	6.34	6	6.78	3.56	3.11	1.68	6.37333	2.78333
gene-DDB_G0290753	DDB_G0290753	C2 domain-containing protein	0.332	-1.58932	0.000403511	0.00657667	yes	down	41.55	47.79	54.16	18.66	21.83	5.5	47.8333	15.33
gene-DDB_G0282535	DDB_G0282535	hypothetical protein	2.752	1.4607	0.000412449	0.00669113	yes	up	0.78	0.91	0.8	1.8	1.43	3.17	0.83	2.13333
gene-DDB_G0273701	DDB_G0273701	hypothetical protein	0.219	-2.18964	0.000423785	0.00683271	yes	down	1234.86	1149.95	916.23	341.19	325.12	48.38	1100.35	238.23
gene-DDB_G0287601	DDB_G0287601	hypothetical protein	2.296	1.19931	0.000426559	0.00685634	yes	up	41.31	48.67	40.67	77.86	72.34	130.17	43.55	93.4567
gene-DDB_G0282131	DDB_G0282131	hypothetical protein	0.404	-1.30743	0.000428371	0.00686442	yes	down	0.92	0.97	0.94	0.31	0.58	0.22	0.943333	0.37
gene-DDB_G0269892	DDB_G0269892	hypothetical protein	2.955	1.56325	0.000437957	0.00696492	yes	up	250.59	190.87	121.39	430.23	401.03	765.6	187.617	532.287
gene-DDB_G0273221	DDB_G0273221	hypothetical protein	0.22	-2.18722	0.000446344	0.00706599	yes	down	1243.06	1156.64	926.11	344.67	328.21	48.38	1108.6	240.42
gene-DDB_G0291261	DDB_G0291261	hypothetical protein	2.179	1.12375	0.000450587	0.0071224	yes	up	1.91	2.43	3.67	6.76	4.68	4.76	2.67	5.4
gene-DDB_G0267752	DDB_G0267752	hypothetical protein	0.202	-2.31053	0.000453759	0.00716174	yes	down	0.5	0.47	0.42	0.18	0.06	0.02	0.463333	0.0866667
gene-DDB_G0281793	DDB_G0281793	hypothetical protein	0.381	-1.39046	0.000457636	0.00719045	yes	down	34.75	43.3	42.7	18.68	19.77	7.58	40.25	15.3433
gene-DDB_G0278179	DDB_G0278179	myb domain-containing protein	2.185	1.12786	0.00046597	0.00726807	yes	up	4.63	6.21	5.64	9.91	8.46	15.34	5.49333	11.2367
gene-DDB_G0282157	DDB_G0282157	hypothetical protein	2.894	1.5333	0.000472769	0.007344	yes	up	0.89	0.81	0.53	1.55	1.68	2.95	0.743333	2.06
gene-DDB_G0283135	DDB_G0283135	hypothetical protein	0.027	-5.18625	0.000473716	0.007344	yes	down	3.32	2.29	4.95	0	0	0	3.52	0
gene-DDB_G0280149	DDB_G0280149	hypothetical protein	0.397	-1.33404	0.000477948	0.00737686	yes	down	0.22	0.3	0.4	0.08	0.13	0.13	0.306667	0.113333
gene-DDB_G0280173	isca1	hypothetical protein	2.182	1.12582	0.000493576	0.00758292	yes	up	19.68	18.17	22.45	34.01	32.25	57.95	20.1	41.4033
gene-DDB_G0277335	DDB_G0277335	pmp22 family protein	3.693	1.88476	0.000493592	0.00758292	yes	up	2.95	2.94	1.84	6.57	5.24	15.11	2.57667	8.97333
gene-DDB_G0270720	DDB_G0270720	hypothetical protein	2.19	1.13108	0.000495728	0.00759536	yes	up	0.52	0.7	0.67	1.13	1.15	1.62	0.63	1.3
gene-DDB_G0270922	DDB_G0270922	hypothetical protein	0.398	-1.32889	0.000498044	0.0076086	yes	down	48.54	66.75	77.5	25.35	37.74	13.23	64.2633	25.44
gene-DDB_G0284675	DDB_G0284675	hypothetical protein	0.345	-1.5333	0.000508061	0.00773906	yes	down	0.86	1.09	1.21	0.25	0.53	0.27	1.05333	0.35
gene-DDB_G0283021	sodB	superoxide dismutase	0.327	-1.61084	0.000515868	0.00782388	yes	down	162.91	229.87	253.19	74.77	104.35	24.66	215.323	67.9267
gene-DDB_G0284855	DDB_G0284855	hypothetical protein	2.163	1.11324	0.000523473	0.00790489	yes	up	3.82	2.95	3.2	5.91	5.65	8.82	3.32333	6.79333
gene-DDB_G0285289	DDB_G0285289	hypothetical protein	0.069	-3.8593	0.000524676	0.00791165	yes	down	0.72	0.34	0.7	0	0.12	0	0.586667	0.04
gene-DDB_G0280167	psiO	PA14 domain-containing protein	0.338	-1.56466	0.000536289	0.0080613	yes	down	1.18	1.3	0.84	0.3	0.24	0.53	1.10667	0.356667
gene-DDB_G0281463	DDB_G0281463	hypothetical protein	0.024	-5.37198	0.000536907	0.0080613	yes	down	0.15	0.13	0.48	0	0	0	0.253333	0
gene-DDB_G0287657	tpsA	hypothetical protein	0.153	-2.70821	0.000556781	0.00828845	yes	down	18.74	19.43	35.47	2.71	7.8	0.42	24.5467	3.64333
gene-DDB_G0275885	DDB_G0275885	hypothetical protein	2.27	1.1826	0.000563011	0.0083693	yes	up	59.21	61.38	54.22	100.12	95.95	177.1	58.27	124.39
gene-DDB_G0285989	DDB_G0285989	hypothetical protein	0.083	-3.59035	0.000566701	0.00841221	yes	down	0.05	0.09	0.13	0.01	0.01	0	0.09	0.00666667
gene-DDB_G0271696	prtA	proteosomal alpha-subunit M3	0.16	-2.64152	0.000567673	0.00841473	yes	down	29.33	36.2	64.36	3.26	15.62	1.23	43.2967	6.70333
gene-DDB_G0292562	tgrQ1	IPT/TIG domain-containing protein	0.029	-5.12007	0.000583349	0.00861056	yes	down	0.11	0.06	0.11	0	0	0	0.0933333	0
gene-DDB_G0291562	osbL	oxysterol binding family protein, member 12	0.359	-1.47745	0.000586831	0.00863763	yes	down	7.35	7.96	11.45	3.39	4.57	1.23	8.92	3.06333
gene-DDB_G0293978	gxcJ	RhoGEF domain-containing protein	0.474	-1.07598	0.000608143	0.00891376	yes	down	0.71	0.66	0.87	0.31	0.49	0.22	0.746667	0.34
gene-DDB_G0286275	DDB_G0286275	hypothetical protein	0.114	-3.1362	0.000642488	0.0093388	yes	down	9.51	2.5	10.67	0.04	2.85	0.09	7.56	0.993333
gene-DDB_G0278273	DDB_G0278273	hypothetical protein	2.062	1.04419	0.000646076	0.00937795	yes	up	2.19	2.2	1.85	3.34	3.69	5.22	2.08	4.08333
gene-DDB_G0277595	DDB_G0277595	hypothetical protein	0.336	-1.57213	0.000650515	0.00942088	yes	down	112.63	88.92	167.88	61.01	56.09	22.45	123.143	46.5167
gene-DDB_G0291314	DDB_G0291314	AAA ATPase domain-containing protein	0.159	-2.65157	0.00065173	0.00942088	yes	down	1.33	0.6	0.47	0.13	0.24	0.02	0.8	0.13
gene-DDB_G0292574	DDB_G0292574	glucose/ribitol dehydrogenase family protein	0.392	-1.35249	0.000657856	0.00949632	yes	down	1.99	2.73	2.76	1.26	1.23	0.51	2.49333	1
gene-DDB_G0282041	DDB_G0282041	hypothetical protein	2.062	1.04439	0.000663493	0.00953828	yes	up	5.31	4.61	4.81	8.3	7.85	12.53	4.91	9.56
gene-DDB_G0269618	DDB_G0269618	hypothetical protein	0.031	-5.0166	0.000678318	0.00973804	yes	down	0.1	0.51	0.31	0.02	0	0	0.306667	0.00666667
gene-DDB_G0269170	pmpA	hypothetical protein	0.216	-2.21299	0.000682211	0.00975213	yes	down	45.86	73.54	91.94	16.73	23.11	2.65	70.4467	14.1633
gene-DDB_G0272062	DDB_G0272062	hypothetical protein	0.402	-1.31453	0.000700869	0.00997976	yes	down	34.01	41	58.6	17.55	26.84	8.27	44.5367	17.5533
gene-DDB_G0276985	DDB_G0276985	hypothetical protein	2.574	1.36405	0.000711968	0.0100863	yes	up	1.12	1.11	1.1	1.96	1.98	4.1	1.11	2.68
gene-DDB_G0282283	CYP515B1	cytochrome P450 family protein	0.423	-1.24037	0.000719179	0.0101577	yes	down	1.73	1.78	2.74	0.95	1.13	0.43	2.08333	0.836667
gene-DDB_G0274273	DDB_G0274273	hypothetical protein	0.485	-1.04336	0.000734271	0.0103014	yes	down	25.38	41.06	54.57	19.23	23.66	12.32	40.3367	18.4033
gene-DDB_G0285025	alrE	aldo-keto reductase	0.289	-1.78896	0.000739104	0.0103508	yes	down	34.86	36.02	36.01	11.89	15.57	2.78	35.63	10.08
gene-DDB_G0284295	DDB_G0284295	hypothetical protein	0.19	-2.39672	0.000748921	0.0104273	yes	down	0.22	0.59	0.38	0.09	0.08	0.04	0.396667	0.07
gene-DDB_G0282295	ubqA	hypothetical protein	0.211	-2.24388	0.000749181	0.0104273	yes	down	27.7	23.81	35.63	5.2	11.8	1.14	29.0467	6.04667
gene-DDB_G0277081	DDB_G0277081	hypothetical protein	2.502	1.32287	0.000749687	0.0104273	yes	up	3.34	3.15	2.57	5.18	5.82	10.47	3.02	7.15667
gene-DDB_G0288755	gbfA	G-box binding factor	0.202	-2.30803	0.000755105	0.0104676	yes	down	4.64	4.65	7.96	1.06	2.13	0.19	5.75	1.12667
gene-DDB_G0287889	DDB_G0287889	hypothetical protein	3.021	1.595	0.000773289	0.0106492	yes	up	127.72	103.98	74.96	213.59	192.08	472.51	102.22	292.727
gene-DDB_G0288645	DDB_G0288645	hypothetical protein	2.22	1.15052	0.000774658	0.0106541	yes	up	4.92	4.24	5.24	7.61	8	14.28	4.8	9.96333
gene-DDB_G0271104	DDB_G0271104	hypothetical protein	2.827	1.49941	0.000781572	0.0107273	yes	up	0.2	0.38	0.64	1.12	1.01	1.04	0.406667	1.05667
gene-DDB_G0288571	DDB_G0288571	hypothetical protein	0.257	-1.95908	0.000786241	0.0107569	yes	down	0.99	0.61	1.02	0.07	0.36	0.21	0.873333	0.213333
gene-DDB_G0285185	DDB_G0285185	hypothetical protein	2.767	1.46826	0.00079448	0.0108413	yes	up	0.28	0.36	0.43	0.76	1.28	0.76	0.356667	0.933333
gene-DDB_G0280461	DDB_G0280461	LISK family protein kinase	0.133	-2.91544	0.000801323	0.0109205	yes	down	0.21	0.6	0.48	0.09	0.07	0	0.43	0.0533333
gene-DDB_G0269826	DDB_G0269826	hypothetical protein	0.029	-5.13044	0.000810954	0.0110231	yes	down	0.06	0.02	0.06	0	0	0	0.0466667	0
gene-DDB_G0282805	DDB_G0282805	hypothetical protein	0.49	-1.03007	0.000814519	0.0110572	yes	down	1	1.06	1.8	0.67	0.69	0.4	1.28667	0.586667
gene-DDB_G0276801	DDB_G0276801	hypothetical protein	0.194	-2.36542	0.000823716	0.0111532	yes	down	0.71	0.79	1.31	0.14	0.36	0.02	0.936667	0.173333
gene-DDB_G0268518	DDB_G0268518	hypothetical protein	2.179	1.1235	0.000829367	0.0111938	yes	up	19.62	21.75	22.11	34.15	33.22	61.71	21.16	43.0267
gene-DDB_G0282461	grlC	G-protein-coupled receptor family 3 protein 3	0.365	-1.45289	0.000839899	0.0113138	yes	down	0.48	0.58	0.44	0.19	0.26	0.09	0.5	0.18
gene-DDB_G0274357	DDB_G0274357	calcium-binding protein	0.491	-1.02735	0.000857735	0.0114803	yes	down	9.27	11.2	13.87	5.67	7.25	3.1	11.4467	5.34
gene-DDB_G0284911	timm10	mitochondrial import inner membrane translocase subunit 10	2.218	1.14922	0.000869216	0.0116022	yes	up	436.37	460.05	379.81	750.24	681.63	1226.36	425.41	886.077
gene-DDB_G0278829	DDB_G0278829	hypothetical protein	2.211	1.1447	0.000874007	0.0116239	yes	up	2.55	2.67	2.59	4.02	4.51	7.7	2.60333	5.41
gene-DDB_G0283461	DDB_G0283461	hypothetical protein	0.31	-1.69008	0.000878317	0.01165	yes	down	2.69	0.82	0.64	0.27	0.32	0.1	1.38333	0.23
gene-DDB_G0270016	DDB_G0270016	hypothetical protein	0.056	-4.16383	0.000881934	0.01167	yes	down	0.31	0.62	0.36	0.07	0	0	0.43	0.0233333
gene-DDB_G0293820	DDB_G0293820	hypothetical protein	0.289	-1.78894	0.000885798	0.0117064	yes	down	2.44	1.83	2.02	0.8	0.81	0.16	2.09667	0.59
gene-DDB_G0293788	DDB_G0293788	hypothetical protein	2.222	1.152	0.000889627	0.0117422	yes	up	205.69	163.91	161.17	311.03	291.57	507.83	176.923	370.143
gene-DDB_G0268278	DDB_G0268278	hypothetical protein	0.292	-1.77535	0.000900426	0.0118159	yes	down	0.99	1.73	1.57	0.41	0.53	0.25	1.43	0.396667
gene-DDB_G0268584	DDB_G0268584	hypothetical protein	0.033	-4.94341	0.000904696	0.0118515	yes	down	0.09	0.11	0.12	0	0	0	0.106667	0
gene-DDB_G0291336	DDB_G0291336	hypothetical protein	2.151	1.10502	0.000915835	0.0119648	yes	up	10.56	10.56	8.86	16.99	16.32	27.67	9.99333	20.3267
gene-DDB_G0282655	DDB_G0282655	UPF0534 protein	2.72	1.44362	0.000916772	0.0119648	yes	up	11.92	9.69	8.58	20.21	17.52	39.51	10.0633	25.7467
gene-DDB_G0285831	DDB_G0285831	hypothetical protein	2.013	1.00934	0.00092396	0.0120437	yes	up	65.43	75.78	73.95	112.69	107.89	183.62	71.72	134.733
gene-DDB_G0287805	DDB_G0287805	hypothetical protein	0.465	-1.1058	0.000932697	0.0121131	yes	down	3.86	3.3	3.59	2.02	1.94	0.87	3.58333	1.61
gene-DDB_G0295749	DDB_G0295749	deoxyribonuclease II family protein	2.658	1.41035	0.000934322	0.0121184	yes	up	1.72	0.74	1.03	3.08	2.27	3.52	1.16333	2.95667
gene-DDB_G0268434	DDB_G0268434	hypothetical protein	3.054	1.61086	0.000949332	0.0122224	yes	up	1.18	0.59	1.46	3.13	1.9	4.03	1.07667	3.02
gene-DDB_G0288675	DDB_G0288675	hypothetical protein	3.54	1.82372	0.000953567	0.0122468	yes	up	1.08	0.86	2.5	3.63	3.9	6.57	1.48	4.7
gene-DDB_G0268158	DDB_G0268158	PHD zinc finger-containing protein	3.925	1.97256	0.000995461	0.0127225	yes	up	0.51	0.3	0.25	0.64	1.08	2.24	0.353333	1.32
gene-DDB_G0281383	glpV	glycogen phosphorylase 1	0.49	-1.02842	0.0010016	0.0127699	yes	down	48.9	28.17	30.11	17.61	18.97	14.48	35.7267	17.02
gene-DDB_G0272562	csbB	contact site B protein	0.175	-2.51138	0.00101148	0.0128801	yes	down	373.44	416.03	730.26	51.35	189.42	13.11	506.577	84.6267
gene-DDB_G0283547	rsmA	small GTPase	0.296	-1.75426	0.0010441	0.0131358	yes	down	2.18	1.81	5.88	0.62	1.04	1	3.29	0.886667
gene-DDB_G0286925	DDB_G0286925	esterase/lipase/thioesterase domain-containing protein	0.406	-1.30075	0.0010566	0.0132612	yes	down	3.29	3.92	2.28	1.3	1.68	0.79	3.16333	1.25667
gene-DDB_G0283227	DDB_G0283227	hypothetical protein	5.718	2.51545	0.00106493	0.0133338	yes	up	0.04	0.02	0.01	0.09	0.12	0.17	0.0233333	0.126667
gene-DDB_G0277891	rimA	mitochondrial substrate carrier family protein	3.162	1.66063	0.00108765	0.0135698	yes	up	4.22	3.88	2.41	7.75	6.48	17.27	3.50333	10.5
gene-DDB_G0276661	DDB_G0276661	hypothetical protein	0.199	-2.32925	0.00109992	0.0136903	yes	down	17.27	18.22	33.24	2.53	9.78	0.91	22.91	4.40667
gene-DDB_G0291167	DDB_G0291167	hypothetical protein	2.288	1.19418	0.00112405	0.0139409	yes	up	3.63	4.06	3.4	7.36	5.63	10.91	3.69667	7.96667
gene-DDB_G0292314	gdt7	hypothetical protein	0.456	-1.13145	0.00113142	0.0140157	yes	down	0.69	0.43	0.69	0.28	0.27	0.23	0.603333	0.26
gene-DDB_G0272897	DDB_G0272897	EGF-like domain-containing protein	3.532	1.82062	0.00116154	0.014338	yes	up	0.38	0.72	0.35	1.6	2.7	0.7	0.483333	1.66667
gene-DDB_G0289419	DDB_G0289419	hypothetical protein	0.017	-5.8887	0.00116388	0.01435	yes	down	0.04	0.6	1.75	0	0	0	0.796667	0
gene-DDB_G0289381	DDB_G0289381	FNIP repeat-containing protein	0.297	-1.75308	0.00117261	0.0144407	yes	down	1.13	0.96	0.74	0.36	0.38	0.08	0.943333	0.273333
gene-DDB_G0280419	DDB_G0280419	hypothetical protein	0.088	-3.50264	0.00118736	0.0146052	yes	down	0.08	0.09	0.21	0	0.02	0.01	0.126667	0.01
gene-DDB_G0277299	DDB_G0277299	hypothetical protein	0.279	-1.84258	0.00119526	0.014685	yes	down	3.03	2.25	1.73	0.26	0.86	0.78	2.33667	0.633333
gene-DDB_G0271142	proC	profilin III	2.125	1.08741	0.00120912	0.014826	yes	up	37.76	45.75	35.82	70.15	60.42	106.94	39.7767	79.17
gene-DDB_G0271238	DDB_G0271238	hypothetical protein	0.376	-1.41197	0.00121983	0.0148865	yes	down	0.78	0.94	0.94	0.43	0.41	0.12	0.886667	0.32
gene-DDB_G0288081	DDB_G0288081	hypothetical protein	0.379	-1.40005	0.00122661	0.014947	yes	down	209.06	238.03	301.29	93.92	142.84	35.98	249.46	90.9133
gene-DDB_G0288323	DDB_G0288323	hypothetical protein	0.289	-1.79324	0.00122799	0.014947	yes	down	0.96	0.64	0.73	0.2	0.3	0.14	0.776667	0.213333
gene-DDB_G0280029	DDB_G0280029	hypothetical protein	2.053	1.03776	0.0012572	0.0152317	yes	up	0.45	0.54	0.4	0.81	0.83	1.14	0.463333	0.926667
gene-DDB_G0274819	DDB_G0274819	hypothetical protein	2.909	1.54064	0.00126962	0.0153291	yes	up	0.62	0.51	0.39	1.1	0.97	2.14	0.506667	1.40333
gene-DDB_G0284331	regA	cAMP phosphodiesterase	0.295	-1.7619	0.00127182	0.0153379	yes	down	18.1	20.11	32	7.39	10.69	1.84	23.4033	6.64
gene-DDB_G0286897	DDB_G0286897	hypothetical protein	0.352	-1.50816	0.00128122	0.0154159	yes	down	0.95	1.33	1.81	0.42	0.77	0.19	1.36333	0.46
gene-DDB_G0293066	DDB_G0293066	hypothetical protein	0.294	-1.76441	0.00128491	0.0154248	yes	down	2.46	4.05	6.26	0.93	2.19	0.45	4.25667	1.19
gene-DDB_G0282843	DDB_G0282843	hypothetical protein	0.232	-2.10909	0.00131068	0.0156624	yes	down	1.01	1.87	1.79	0.43	0.56	0.05	1.55667	0.346667
gene-DDB_G0294489	trxC	hypothetical protein	0.495	-1.01422	0.00132323	0.0157585	yes	down	3534.19	4747.45	6115.82	2187.84	3240.14	1348.36	4799.15	2258.78
gene-DDB_G0279105	DDB_G0279105	hypothetical protein	2.319	1.21325	0.00134636	0.0160036	yes	up	2.77	2.29	2.58	4.3	4.02	8.3	2.54667	5.54
gene-DDB_G0286399	tsfm	elongation factor Ts	2.019	1.01366	0.00134687	0.0160036	yes	up	98.5	93.62	84.36	148.22	141.35	238	92.16	175.857
gene-DDB_G0281619	DDB_G0281619	tRNA pseudouridine synthase	3.99	1.99631	0.00136437	0.0161933	yes	up	0.09	0.13	0.15	0.39	0.27	0.72	0.123333	0.46
gene-DDB_G0279587	DDB_G0279587	hypothetical protein	2.405	1.26576	0.00139494	0.01653	yes	up	3.1	3.09	3.48	5.72	5.03	10.89	3.22333	7.21333
gene-DDB_G0292414	DDB_G0292414	hypothetical protein	2.193	1.13262	0.00143657	0.016935	yes	up	0.43	0.64	0.57	0.92	0.95	1.52	0.546667	1.13
gene-DDB_G0282647	DDB_G0282647	hypothetical protein	0.157	-2.67483	0.00144576	0.0170242	yes	down	3.37	3.72	5.51	0.37	1.52	0.04	4.2	0.643333
gene-DDB_G0295629	mrpRNA	RNase P, class A	2.452	1.29372	0.00144945	0.0170295	yes	up	41.17	36.34	28.08	62.7	62.79	118.7	35.1967	81.3967
gene-DDB_G0270130	DDB_G0270130	hypothetical protein	0.472	-1.08351	0.00146213	0.0171592	yes	down	6.17	5.82	6.55	3.13	3.87	1.45	6.18	2.81667
gene-DDB_G0287611	DDB_G0287611	hypothetical protein	0.432	-1.21059	0.00151655	0.0177185	yes	down	1.4	1.42	1.95	0.66	0.95	0.49	1.59	0.7
gene-DDB_G0272504	DDB_G0272504	hypothetical protein	2.024	1.01732	0.00152229	0.017746	yes	up	33.84	29.94	31.21	46.78	51.16	82.94	31.6633	60.2933
gene-DDB_G0269222	gefB	Ras guanine nucleotide exchange factor	0.403	-1.31078	0.00153208	0.0177612	yes	down	0.47	0.41	0.56	0.22	0.26	0.08	0.48	0.186667
gene-DDB_G0293942	DDB_G0293942	hypothetical protein	0.327	-1.61478	0.00155238	0.0179569	yes	down	0.45	0.4	0.86	0.18	0.28	0.07	0.57	0.176667
gene-DDB_G0270202	DDB_G0270202	hypothetical protein	2.352	1.23373	0.00161456	0.0185533	yes	up	19.04	18.43	14.7	29.35	29.22	57.21	17.39	38.5933
gene-DDB_G0270086	DDB_G0270086	hypothetical protein	0.203	-2.30227	0.00162413	0.0186428	yes	down	1.57	0.88	2.33	0.29	0.56	0.08	1.59333	0.31
gene-DDB_G0279307	vacC	vacuolin C	0.286	-1.80746	0.00163302	0.0187039	yes	down	15.77	16.42	16.62	7.07	5.4	1.08	16.27	4.51667
gene-DDB_G0291668	tgrA3	immunoglobulin E-set domain-containing protein	0.214	-2.22208	0.00165256	0.0188864	yes	down	0.09	0.16	0.13	0.03	0.01	0.04	0.126667	0.0266667
gene-DDB_G0274079	dohh-2	PBS lyase HEAT-like repeat-containing protein	2.398	1.26177	0.00170527	0.0192785	yes	up	18.72	19.06	14.67	30.5	28.38	59.77	17.4833	39.55
gene-DDB_G0272634	dohh-1	PBS lyase HEAT-like repeat-containing protein	2.398	1.26177	0.00170527	0.0192785	yes	up	18.72	19.06	14.67	30.5	28.38	59.77	17.4833	39.55
gene-DDB_G0292792	CYP508C1	cytochrome P450 family protein	0.064	-3.96588	0.00176021	0.0197717	yes	down	0.13	0.29	0.91	0	0.08	0	0.443333	0.0266667
gene-DDB_G0281083	DDB_G0281083	hypothetical protein	0.244	-2.03684	0.00179577	0.020085	yes	down	0.39	0.3	0.27	0.04	0.05	0.13	0.32	0.0733333
gene-DDB_G0288781	DDB_G0288781	hypothetical protein	0.134	-2.89952	0.00181064	0.0201962	yes	down	0.23	0.52	0.24	0	0.07	0.06	0.33	0.0433333
gene-DDB_G0272833	csbA	contact site B protein	0.169	-2.56357	0.00182353	0.0202873	yes	down	143.52	142.88	267.83	21.42	69.89	3.47	184.743	31.5933
gene-DDB_G0294180	DDB_G0294180	hypothetical protein	4.213	2.07499	0.00183125	0.0203018	yes	up	0.05	0.11	0.12	0.19	0.38	0.53	0.0933333	0.366667
gene-DDB_G0272646	cofD-1	hypothetical protein	2.357	1.23673	0.00184455	0.0203753	yes	up	1.93	2.1	2.38	3.94	4.14	5.96	2.13667	4.68
gene-DDB_G0274057	cofD-2	hypothetical protein	2.357	1.23673	0.00184455	0.0203753	yes	up	1.93	2.1	2.38	3.94	4.14	5.96	2.13667	4.68
gene-DDB_G0275023	act22	hypothetical protein	0.458	-1.12655	0.00186334	0.0205082	yes	down	22.32	29.93	14.75	9.17	8.94	11.43	22.3333	9.84667
gene-DDB_G0278817	DDB_G0278817	hypothetical protein	2.414	1.27141	0.00186356	0.0205082	yes	up	1.06	0.94	0.87	1.52	1.79	3.24	0.956667	2.18333
gene-DDB_G0277931	DDB_G0277931	hypothetical protein	3	1.585	0.0018663	0.0205082	yes	up	6.9	8.28	7.22	34.04	23.86	7.22	7.46667	21.7067
gene-DDB_G0287615	DDB_G0287615	hypothetical protein	2.225	1.15408	0.00186932	0.0205135	yes	up	1.13	0.79	0.69	1.45	1.71	2.35	0.87	1.83667
gene-DDB_G0273263	DDB_G0273263	hypothetical protein	0.198	-2.33785	0.00188195	0.0206306	yes	down	5.49	1.96	1.17	0.55	0.9	0.24	2.87333	0.563333
gene-DDB_G0275605	DDB_G0275605	hypothetical protein	0.479	-1.06078	0.00188408	0.0206323	yes	down	1.8	2.93	2.67	1.07	1.51	0.8	2.46667	1.12667
gene-DDB_G0288157	DDB_G0288157	hypothetical protein	2.427	1.27944	0.0018962	0.0206786	yes	up	6.54	6.26	5.21	10.98	9.49	20.69	6.00333	13.72
gene-DDB_G0279975	DDB_G0279975	hypothetical protein	2.989	1.57946	0.00192227	0.0209008	yes	up	0.19	0.32	0.29	0.87	1.13	0.34	0.266667	0.78
gene-DDB_G0289215	DDB_G0289215	hypothetical protein	2.024	1.01755	0.00193001	0.0209456	yes	up	3.88	3.81	4.09	5.55	6.37	10.47	3.92667	7.46333
gene-DDB_G0269462	DDB_G0269462	ubiquitin domain-containing protein	0.463	-1.10972	0.00196344	0.0210832	yes	down	5.23	4.77	6.52	3.06	3.11	1.19	5.50667	2.45333
gene-DDB_G0293042	DDB_G0293042	hypothetical protein	2.074	1.05223	0.00197301	0.0211639	yes	up	21.63	20.73	17.61	32.51	30.75	54.4	19.99	39.22
gene-DDB_G0276125	DDB_G0276125	hypothetical protein	0.121	-3.04233	0.00197596	0.0211739	yes	down	0.05	0.07	0.11	0	0.02	0.01	0.0766667	0.01
gene-DDB_G0282653	DDB_G0282653	Rab GTPase	0.328	-1.60781	0.00201594	0.0214384	yes	down	3.48	4.33	5.8	2.1	1.73	0.41	4.53667	1.41333
gene-DDB_G0290561	DDB_G0290561	hypothetical protein	0.337	-1.57106	0.00202872	0.0215178	yes	down	0.42	0.82	0.81	0.29	0.27	0.09	0.683333	0.216667
gene-DDB_G0274397	DDB_G0274397	hypothetical protein	0.297	-1.75096	0.0020376	0.0215698	yes	down	0.35	0.51	0.38	0.15	0.12	0.09	0.413333	0.12
gene-DDB_G0283281	DDB_G0283281	strictosidine synthase family protein	0.268	-1.90105	0.00207008	0.0218473	yes	down	1.55	1.9	2.8	0.45	1.03	0.13	2.08333	0.536667
gene-DDB_G0284203	kynu	hypothetical protein	2.03	1.02139	0.00207541	0.0218591	yes	up	19.11	19.9	16.49	28.23	29.21	49.04	18.5	35.4933
gene-DDB_G0282965	DDB_G0282965	hypothetical protein	2.371	1.24559	0.00210437	0.0220759	yes	up	6.97	5.67	5.26	10.03	9.97	20.07	5.96667	13.3567
gene-DDB_G0273163	psmB4-1	proteasome subunit beta type 4	0.352	-1.5046	0.00216795	0.0226071	yes	down	822.47	510.59	489.77	268.22	305.54	96.62	607.61	223.46
gene-DDB_G0288711	tgrM1	IPT/TIG domain-containing protein	0.113	-3.14644	0.00217161	0.0226228	yes	down	0.09	0.09	0.11	0.01	0.01	0.01	0.0966667	0.01
gene-DDB_G0289447	myoH	hypothetical protein	0.103	-3.27948	0.00217968	0.022679	yes	down	0.04	0.04	0.08	0	0	0.01	0.0533333	0.00333333
gene-DDB_G0279759	DDB_G0279759	hypothetical protein	2.465	1.30184	0.00218134	0.022679	yes	up	10.56	9.22	7	16.38	14.45	31.82	8.92667	20.8833
gene-DDB_G0280199	gadA	glutamate decarboxylase	0.161	-2.6375	0.00219936	0.0228437	yes	down	0.29	0.27	0.26	0	0.04	0.08	0.273333	0.04
gene-DDB_G0285739	DDB_G0285739	hypothetical protein	2.175	1.12102	0.00221154	0.0229248	yes	up	0.77	1.13	1.52	1.95	1.92	2.98	1.14	2.28333
gene-DDB_G0280809	DDB_G0280809	SAP DNA-binding domain-containing protein	0.203	-2.29835	0.00221871	0.0229763	yes	down	0.19	0.23	0.33	0.09	0.06	0	0.25	0.05
gene-DDB_G0269004	DDB_G0269004	hypothetical protein	5.037	2.33257	0.0022679	0.0233831	yes	up	0.01	0.01	0.04	0.07	0.1	0.09	0.02	0.0866667
gene-DDB_G0291714	abcB3	ABC transporter B family protein	0.476	-1.07114	0.00227361	0.0233831	yes	down	0.25	0.28	0.46	0.18	0.15	0.11	0.33	0.146667
gene-DDB_G0287047	DDB_G0287047	hypothetical protein	9.156	3.19475	0.00228679	0.0234956	yes	up	2.28	2.68	5.83	26.41	68.04	1.4	3.59667	31.95
gene-DDB_G0277161	DDB_G0277161	hypothetical protein	0.385	-1.37728	0.00229714	0.0235789	yes	down	0.69	1.17	1.49	0.38	0.5	0.33	1.11667	0.403333
gene-DDB_G0278083	DDB_G0278083	hypothetical protein	0.035	-4.83633	0.00232187	0.0237861	yes	down	0.04	0.1	0.07	0	0	0	0.07	0
gene-DDB_G0290233	mgp1	RhoGAP domain-containing protein	0.25	-1.99826	0.00232608	0.023806	yes	down	6.09	4.79	9.18	1.79	2.76	0.29	6.68667	1.61333
gene-DDB_G0293488	DDB_G0293488	hypothetical protein	0.147	-2.7639	0.00234171	0.0238959	yes	down	0.39	0.62	1.08	0.19	0	0.07	0.696667	0.0866667
gene-DDB_G0277477	DDB_G0277477	acyl-CoA oxidase	0.473	-1.08047	0.00237586	0.0241738	yes	down	62.8	74.96	96.64	39.83	48.62	17.49	78.1333	35.3133
gene-DDB_G0270288	DDB_G0270288	cellulose-binding domain-containing protein	0.324	-1.62543	0.00244534	0.0247128	yes	down	2.34	4.02	4.57	1.02	1.81	0.49	3.64333	1.10667
gene-DDB_G0275013	omt4	O-methyltransferase family 2 protein	0.212	-2.23633	0.00244966	0.0247326	yes	down	0.51	0.59	0.52	0.14	0.19	0	0.54	0.11
gene-DDB_G0277693	DDB_G0277693	hypothetical protein	0.199	-2.32982	0.00246105	0.0247951	yes	down	0.58	0.5	0.56	0.16	0.15	0	0.546667	0.103333
gene-DDB_G0287501	DDB_G0287501	beta-ketoacyl synthase family protein	0.037	-4.76039	0.0024638	0.0247951	yes	down	0.02	0.04	0.05	0	0	0	0.0366667	0
gene-DDB_G0278857	DDB_G0278857	hypothetical protein	2.407	1.26732	0.00248987	0.0249702	yes	up	6.13	4.83	4.98	7.68	10.44	18.02	5.31333	12.0467
gene-DDB_G0270738	DDB_G0270738	hypothetical protein	2.21	1.14417	0.00249762	0.0250102	yes	up	7.05	6.72	5.3	10.33	10.7	18.89	6.35667	13.3067
gene-DDB_G0277031	DDB_G0277031	PhoPQ-activated pathogenicity-related protein	2.043	1.03081	0.00249863	0.0250102	yes	up	82.29	78.19	65.83	113.58	121.13	203.46	75.4367	146.057
gene-DDB_G0288651	DDB_G0288651	patatin family protein	2.276	1.18629	0.00253195	0.0252713	yes	up	0.46	0.6	0.83	1.89	1.11	0.97	0.63	1.32333
gene-DDB_G0269144	hspB	heat shock protein	0.436	-1.19648	0.002544	0.0253432	yes	down	636.22	658.7	827.66	352.88	417.96	130.82	707.527	300.553
gene-DDB_G0271702	DDB_G0271702	hypothetical protein	0.333	-1.58431	0.00254889	0.0253679	yes	down	15.04	24.3	48.64	7.13	5.07	13.92	29.3267	8.70667
gene-DDB_G0287807	DDB_G0287807	hypothetical protein	0.432	-1.2109	0.00262229	0.0259042	yes	down	4.73	6.81	8.19	2.7	4.11	1.27	6.57667	2.69333
gene-DDB_G0287933	DDB_G0287933	hypothetical protein	0.244	-2.03441	0.00262274	0.0259042	yes	down	0.7	1.32	2.19	0.18	0.67	0.12	1.40333	0.323333
gene-DDB_G0287815	DDB_G0287815	hypothetical protein	0.498	-1.00527	0.00262902	0.0259131	yes	down	3.83	2.17	2.56	1.61	1.42	1.1	2.85333	1.37667
gene-DDB_G0276177	DDB_G0276177	hypothetical protein	0.251	-1.99658	0.00271529	0.0265481	yes	down	3.02	2.55	4.66	1.06	1.28	0.12	3.41	0.82
gene-DDB_G0271962	DDB_G0271962	hypothetical protein	2.292	1.19673	0.00271814	0.0265481	yes	up	2.73	3.06	2.3	4.26	4.58	8.69	2.69667	5.84333
gene-DDB_G0289391	pkiA	hypothetical protein	0.379	-1.39909	0.00280516	0.027347	yes	down	1275.43	1644.76	2154.29	704.86	909.5	230.86	1691.49	615.073
gene-DDB_G0282387	DDB_G0282387	3'-5' exonuclease domain-containing protein	2.393	1.25911	0.00284861	0.0276165	yes	up	2.02	2.73	1.77	4.17	3.33	7.02	2.17333	4.84
gene-DDB_G0289869	DDB_G0289869	hypothetical protein	0.401	-1.3196	0.00285371	0.0276403	yes	down	0.18	0.23	0.26	0.12	0.08	0.05	0.223333	0.0833333
gene-DDB_G0271406	DDB_G0271406	hypothetical protein	3.353	1.74558	0.00289761	0.0279981	yes	up	0.07	0.06	0.08	0.22	0.29	0.15	0.07	0.22
gene-DDB_G0295821	DDB_G0295821	hypothetical protein	0.142	-2.81722	0.00295662	0.0284009	yes	down	0.07	0.11	0.08	0.01	0.02	0.01	0.0866667	0.0133333
gene-DDB_G0281499	DDB_G0281499	hypothetical protein	0.426	-1.23234	0.00296676	0.0284462	yes	down	12.22	4.47	6.88	3.25	3.16	3.29	7.85667	3.23333
gene-DDB_G0275731	DDB_G0275731	hypothetical protein	0.453	-1.14115	0.0029893	0.0286099	yes	down	5.96	2.81	3.37	2.06	1.98	1.34	4.04667	1.79333
gene-DDB_G0293028	DDB_G0293028	hypothetical protein	0.28	-1.83881	0.00299271	0.0286164	yes	down	0.9	1.7	1.79	0.55	0.35	0.25	1.46333	0.383333
gene-DDB_G0276237	DDB_G0276237	hypothetical protein	2.672	1.41782	0.00304341	0.0290218	yes	up	4.41	3.57	3.2	6.33	6.22	15.56	3.72667	9.37
gene-DDB_G0291105	CYP513C1	cytochrome P450 family protein	0.343	-1.54445	0.00305939	0.0291212	yes	down	7.62	11.88	19.32	4.49	6.64	1.46	12.94	4.19667
gene-DDB_G0274431	DDB_G0274431	hypothetical protein	3.71	1.89159	0.00307707	0.02921	yes	up	2.15	1.11	0.84	3.17	2.4	8.91	1.36667	4.82667
gene-DDB_G0268798	DDB_G0268798	hypothetical protein	3.061	1.6141	0.00311833	0.0294944	yes	up	0.44	0.35	0.48	0.91	0.72	1.96	0.423333	1.19667
gene-DDB_G0273867	DDB_G0273867	hypothetical protein	0.359	-1.47701	0.00313231	0.0295469	yes	down	0.86	1.34	1.11	0.43	0.56	0.14	1.10333	0.376667
gene-DDB_G0273123	DDB_G0273123	hypothetical protein	0.359	-1.47701	0.00313231	0.0295469	yes	down	0.86	1.34	1.11	0.43	0.56	0.14	1.10333	0.376667
gene-DDB_G0287017	DDB_G0287017	hypothetical protein	0.385	-1.37611	0.00317914	0.0298009	yes	down	4.88	5.18	8.27	2.42	3.47	0.84	6.11	2.24333
gene-DDB_G0282117	DDB_G0282117	hypothetical protein	2.357	1.23667	0.00322679	0.0301582	yes	up	11.44	10.12	9.4	15.74	17.1	35.7	10.32	22.8467
gene-DDB_G0293364	sigB	peptidase M8, leishmanolysin family protein	0.379	-1.40051	0.00323112	0.0301582	yes	down	0.29	0.39	0.36	0.1	0.1	0.17	0.346667	0.123333
gene-DDB_G0270898	DDB_G0270898	hypothetical protein	0.031	-5.01902	0.00326783	0.0303876	yes	down	0.03	0.06	0.19	0	0	0	0.0933333	0
gene-DDB_G0272030	DDB_G0272030	hypothetical protein	2.155	1.10746	0.00330037	0.0306358	yes	up	1829.52	1534.13	955.43	2813.73	2470.04	3673.55	1439.69	2985.77
gene-DDB_G0280257	DDB_G0280257	hypothetical protein	2.701	1.43338	0.00331881	0.030751	yes	up	9.13	7.87	5.14	15.13	11.54	30.16	7.38	18.9433
gene-DDB_G0284559	DDB_G0284559	hypothetical protein	0.039	-4.66531	0.00333416	0.0308131	yes	down	0.07	0.14	0.13	0	0	0	0.113333	0
gene-DDB_G0288609	DDB_G0288609	hypothetical protein	2.119	1.08348	0.00341427	0.0313324	yes	up	8.52	8.23	6.57	12.65	11.87	22.28	7.77333	15.6
gene-DDB_G0271068	DDB_G0271068	hypothetical protein	0.315	-1.66441	0.00344209	0.0315324	yes	down	3.35	4.62	4.29	2.11	1.26	0.33	4.08667	1.23333
gene-DDB_G0275649	DDB_G0275649	hypothetical protein	0.279	-1.84004	0.00345393	0.0316133	yes	down	3.32	2.71	3.49	1.18	1.26	0.14	3.17333	0.86
gene-DDB_G0287211	rab11B	Rab GTPase	2.132	1.09226	0.00347808	0.0317511	yes	up	1.19	0.83	1.8	3.03	2.24	2.26	1.27333	2.51
gene-DDB_G0289781	DDB_G0289781	hypothetical protein	0.042	-4.59058	0.00350885	0.0319485	yes	down	0.07	0.07	0.07	0	0	0	0.07	0
gene-DDB_G0277061	dph3	diphthamide biosynthesis protein 3	2.696	1.43085	0.00351377	0.0319656	yes	up	1.79	2.18	1.7	3.71	3.15	7.44	1.89	4.76667
gene-DDB_G0271892	DDB_G0271892	hypothetical protein	0.42	-1.25253	0.00352084	0.0319744	yes	down	254.76	320.56	413.84	158.87	185.82	52.28	329.72	132.323
gene-DDB_G0280117	DDB_G0280117	hypothetical protein	0.391	-1.35493	0.00352538	0.0319878	yes	down	4.47	5.45	6.75	2.26	3.26	0.75	5.55667	2.09
gene-DDB_G0286227	DDB_G0286227	hypothetical protein	0.102	-3.29552	0.00353568	0.0320536	yes	down	0.24	0.19	0.49	0	0.09	0	0.306667	0.03
gene-DDB_G0285709	DDB_G0285709	heat shock protein Hsp70 family protein	2.338	1.22537	0.00357162	0.0322275	yes	up	22.17	25.59	17.17	37.43	32.82	73.16	21.6433	47.8033
gene-DDB_G0284955	DDB_G0284955	P-type ATPase	2.018	1.01264	0.00357471	0.0322275	yes	up	3.21	3.82	3.58	4.91	5.42	9.74	3.53667	6.69
gene-DDB_G0272975	DDB_G0272975	hypothetical protein	0.205	-2.28788	0.00357606	0.0322275	yes	down	0.12	0.17	0.4	0.06	0.05	0.01	0.23	0.04
gene-DDB_G0267610	DDB_G0267610	hypothetical protein	0.205	-2.2851	0.00362883	0.0325879	yes	down	1.46	1.52	1.44	0.42	0.47	0	1.47333	0.296667
gene-DDB_G0267370	DDB_G0267370	hypothetical protein	2.201	1.13805	0.00364873	0.0327106	yes	up	26.73	20.03	23.81	37.92	33.8	73.06	23.5233	48.26
gene-DDB_G0270122	rasW	Ras GTPase	0.234	-2.09297	0.00365222	0.0327139	yes	down	2.9	2.8	4.68	0.56	1.63	0.11	3.46	0.766667
gene-DDB_G0282393	DDB_G0282393	hypothetical protein	2.143	1.09956	0.00366197	0.0327732	yes	up	10.24	10.38	8.67	16.21	14.24	28.63	9.76333	19.6933
gene-DDB_G0274309	DDB_G0274309	discoidin-like protein	0.495	-1.01478	0.00367642	0.0328185	yes	down	1.56	1.88	1.68	0.95	0.96	0.54	1.70667	0.816667
gene-DDB_G0269088	DDB_G0269088	hypothetical protein	0.268	-1.90234	0.00374244	0.033351	yes	down	1.36	1.7	2.75	0.73	0.64	0.09	1.93667	0.486667
gene-DDB_G0269204	dhkE	histidine kinase	0.482	-1.05286	0.00380735	0.0337102	yes	down	2.35	2.61	3.2	1.42	1.76	0.6	2.72	1.26
gene-DDB_G0280483	fsjA	rRNA methyltransferase	2.031	1.02223	0.00380849	0.0337102	yes	up	9.16	9.45	9.5	13.76	13.77	25.9	9.37	17.81
gene-DDB_G0276105	gtr2	alpha amylase domain-containing protein	0.415	-1.26931	0.00382668	0.0338427	yes	down	8.26	9.13	12.3	4.73	5.59	1.5	9.89667	3.94
gene-DDB_G0269436	DDB_G0269436	hypothetical protein	0.22	-2.18493	0.00383248	0.0338588	yes	down	15.57	24.01	40.43	3.29	12.82	1.06	26.67	5.72333
gene-DDB_G0276189	DDB_G0276189	hypothetical protein	2.153	1.10655	0.00385217	0.0339535	yes	up	8.27	9.03	7.16	13.27	12.09	24.48	8.15333	16.6133
gene-DDB_G0274243	gacF	RhoGAP domain-containing protein	0.454	-1.13865	0.00390938	0.034371	yes	down	1.64	1.41	1.69	0.78	1	0.31	1.58	0.696667
gene-DDB_G0284111	DDB_G0284111	hypothetical protein	2.089	1.06267	0.00391291	0.0343732	yes	up	20.48	15.88	30.48	32.07	34.24	63.29	22.28	43.2
gene-DDB_G0278737	rckA	RGS domain-containing protein	0.329	-1.60506	0.00396485	0.0346815	yes	down	2.93	3.24	5.52	1.36	1.99	0.34	3.89667	1.23
gene-DDB_G0287659	nagD	hypothetical protein	0.118	-3.08007	0.00397071	0.0346815	yes	down	0.15	0.1	0.35	0.05	0	0.02	0.2	0.0233333
gene-DDB_G0272544	DDB_G0272544	reduced folate carrier family protein	2.092	1.06475	0.00397453	0.0346815	yes	up	1.1	1.35	1.01	2.08	1.79	3.15	1.15333	2.34
gene-DDB_G0275507	DDB_G0275507	hypothetical protein	2.158	1.10983	0.0039752	0.0346815	yes	up	11.09	11.82	8.32	16.79	16.77	30.25	10.41	21.27
gene-DDB_G0273533	carA-2	G-protein-coupled receptor	0.354	-1.49669	0.00397546	0.0346815	yes	down	5.5	7.49	11.79	3.11	4.43	0.9	8.26	2.81333
gene-DDB_G0272783	DDB_G0272783	major facilitator superfamily protein	0.433	-1.20837	0.00399717	0.0347737	yes	down	7.92	10.74	11.14	4.91	5.81	1.7	9.93333	4.14
gene-DDB_G0290967	DDB_G0290967	hypothetical protein	7.801	2.96367	0.00402028	0.0348555	yes	up	0.02	0.02	0.04	0.08	0.17	0.27	0.0266667	0.173333
gene-DDB_G0269394	mcfE	mitochondrial substrate carrier family protein	2.3	1.20135	0.00402102	0.0348555	yes	up	5.96	6.03	4.41	8.85	8.35	17.77	5.46667	11.6567
gene-DDB_G0302676	DDB_G0302676	hypothetical protein	2.509	1.32714	0.00404197	0.0349793	yes	up	18.46	18.8	14.17	28.23	26.97	65.7	17.1433	40.3
gene-DDB_G0271592	DDB_G0271592	hypothetical protein	3.072	1.61908	0.00411715	0.0354865	yes	up	0.11	0.44	0.24	1.03	0.95	0.56	0.263333	0.846667
gene-DDB_G0281053	DDB_G0281053	hypothetical protein	0.389	-1.36399	0.00415181	0.0356064	yes	down	0.78	1.1	1.19	0.25	0.59	0.3	1.02333	0.38
gene-DDB_G0284683	DDB_G0284683	hypothetical protein	0.037	-4.76933	0.00416721	0.03568	yes	down	0.06	0.07	0.02	0	0	0	0.05	0
gene-DDB_G0280051	DDB_G0280051	hypothetical protein	0.202	-2.31031	0.00423312	0.0361421	yes	down	6.6	7.71	16.55	0.77	4.81	0.4	10.2867	1.99333
gene-DDB_G0279741	DDB_G0279741	hypothetical protein	0.312	-1.68229	0.00423498	0.0361421	yes	down	0.11	0.2	0.35	0.09	0.06	0.04	0.22	0.0633333
gene-DDB_G0271178	DDB_G0271178	hypothetical protein	7.563	2.9189	0.00424551	0.0362026	yes	up	0.66	0	0.26	1.5	2.63	2.47	0.306667	2.2
gene-DDB_G0283653	DDB_G0283653	hypothetical protein	0.265	-1.91504	0.00431333	0.0365569	yes	down	1.72	2.8	3.56	0.97	0.97	0.11	2.69333	0.683333
gene-DDB_G0291476	DDB_G0291476	esterase/lipase/thioesterase domain-containing protein	7.218	2.85161	0.00443638	0.0371604	yes	up	0.05	0.13	0.05	0.36	0.3	0.92	0.0766667	0.526667
gene-DDB_G0280201	DDB_G0280201	hypothetical protein	0.212	-2.23879	0.00452029	0.0376871	yes	down	70.99	84.77	112.39	28	25.25	1.51	89.3833	18.2533
gene-DDB_G0280579	DDB_G0280579	hypothetical protein	2.007	1.00512	0.00459989	0.0381686	yes	up	7.25	7.03	5.88	10.94	9.67	17.64	6.72	12.75
gene-DDB_G0292626	DDB_G0292626	hypothetical protein	2.271	1.18325	0.00463207	0.0382237	yes	up	14.02	11.95	8.01	19	19.35	35.41	11.3267	24.5867
gene-DDB_G0274623	CYP519A1	cytochrome P450 family protein	0.298	-1.7477	0.00466793	0.038459	yes	down	0.96	1.32	2.04	0.66	0.46	0.09	1.44	0.403333
gene-DDB_G0284975	tpsB	hypothetical protein	0.301	-1.73438	0.0047103	0.0387179	yes	down	10.14	9.8	18.41	3.65	6.57	0.84	12.7833	3.68667
gene-DDB_G0302418	imp4	U3 small nucleolar ribonucleoprotein protein	2.193	1.13297	0.00478881	0.0392697	yes	up	18.22	18.45	13.76	27.94	24.63	51.88	16.81	34.8167
gene-DDB_G0293118	DDB_G0293118	hypothetical protein	2.24	1.16322	0.00482947	0.0395722	yes	up	11.39	10.8	7.48	16.17	15.77	31.25	9.89	21.0633
gene-DDB_G0282133	DDB_G0282133	hypothetical protein	2.589	1.37223	0.00491795	0.040109	yes	up	0.09	0.09	0.11	0.14	0.27	0.31	0.0966667	0.24
gene-DDB_G0268630	spsA	hypothetical protein	2.328	1.21902	0.00494043	0.0402298	yes	up	94.73	97.53	67.97	144.96	129.4	297.44	86.7433	190.6
gene-DDB_G0269048	DDB_G0269048	hypothetical protein	0.394	-1.3452	0.00495596	0.0402451	yes	down	7.82	2.75	3.67	1.65	1.59	2.16	4.74667	1.8
gene-DDB_G0285625	DDB_G0285625	hypothetical protein	3.084	1.62487	0.00503009	0.0406731	yes	up	1.11	0.82	0.83	1.99	1.32	4.64	0.92	2.65
gene-DDB_G0285535	DDB_G0285535	hypothetical protein	0.356	-1.49119	0.00503369	0.0406731	yes	down	1.01	1.58	1.87	0.57	0.8	0.15	1.48667	0.506667
gene-DDB_G0291195	DDB_G0291195	hypothetical protein	2.198	1.13639	0.00511295	0.0412183	yes	up	15.31	15.21	11.15	23.18	20.54	42.89	13.89	28.87
gene-DDB_G0279851	DDB_G0279851	HAG group protein	2.294	1.19786	0.00524929	0.0419391	yes	up	14.63	17.28	12.97	22.4	23.64	50.31	14.96	32.1167
gene-DDB_G0288263	DDB_G0288263	hypothetical protein	2.04	1.02873	0.00539167	0.0425167	yes	up	1.9	2.49	1.81	2.86	3.62	5.51	2.06667	3.99667
gene-DDB_G0277933	DDB_G0277933	hypothetical protein	3.114	1.63895	0.00540475	0.0425878	yes	up	7.67	9.01	9.83	42.23	30.77	6.57	8.83667	26.5233
gene-DDB_G0290755	DDB_G0290755	C2 domain-containing protein	0.416	-1.26537	0.00542923	0.0426557	yes	down	7.85	10.16	9.48	4.97	4.7	1.35	9.16333	3.67333
gene-DDB_G0289493	DDB_G0289493	hypothetical protein	0.2	-2.32529	0.00542964	0.0426557	yes	down	2.09	2.06	3.97	0.43	1.12	0	2.70667	0.516667
gene-DDB_G0292030	DDB_G0292030	hypothetical protein	0.06	-4.0542	0.00544564	0.0426853	yes	down	0.18	0.24	0.13	0	0.03	0	0.183333	0.01
gene-DDB_G0284765	DDB_G0284765	hypothetical protein	0.379	-1.40105	0.00555129	0.0432623	yes	down	3.57	6.99	8.09	2.37	3.48	0.86	6.21667	2.23667
gene-DDB_G0285005	aifB	hypothetical protein	0.231	-2.11505	0.00555227	0.0432623	yes	down	0.48	0.75	0.26	0.1	0.05	0.18	0.496667	0.11
gene-DDB_G0286199	DDB_G0286199	hypothetical protein	2.566	1.35936	0.00556895	0.04336	yes	up	1.87	2.05	2.15	3.41	2.73	8.29	2.02333	4.81
gene-DDB_G0271412	DDB_G0271412	hypothetical protein	2.307	1.20594	0.00563659	0.0435737	yes	up	0.18	0.16	0.13	0.33	0.36	0.34	0.156667	0.343333
gene-DDB_G0273063	dscA-1	discoidin I, A chain	0.26	-1.94427	0.00575622	0.0441738	yes	down	2649.39	1534.92	1224.39	625.58	708.02	79.9	1802.9	471.167
gene-DDB_G0289121	pde4	cAMP-specific phosphodiesterase	0.138	-2.85285	0.00577725	0.0442134	yes	down	0.1	0.07	0.18	0.01	0.04	0	0.116667	0.0166667
gene-DDB_G0293186	DDB_G0293186	hypothetical protein	0.044	-4.4993	0.00580947	0.0443755	yes	down	0.11	0.06	0.13	0	0	0	0.1	0
gene-DDB_G0272240	fscD	G-protein-coupled receptor family protein	5.842	2.54634	0.00581797	0.0444081	yes	up	0.22	0.17	0	0.51	0.51	1.24	0.13	0.753333
gene-DDB_G0273887	dscD-2	discoidin I, D chain	0.263	-1.9248	0.00583957	0.0445402	yes	down	1059	693.72	788.24	292	338.92	31.98	846.987	220.967
gene-DDB_G0278925	DDB_G0278925	hypothetical protein	2.07	1.04935	0.00591682	0.0448704	yes	up	12.3	11.26	9.95	16.37	16.51	32.57	11.17	21.8167
gene-DDB_G0282901	DDB_G0282901	hypothetical protein	3.231	1.69182	0.00591707	0.0448704	yes	up	0.97	0.83	0.5	1.81	1.3	3.98	0.766667	2.36333
gene-DDB_G0293924	DDB_G0293924	hypothetical protein	0.379	-1.39825	0.00597094	0.0451157	yes	down	5.08	4.53	5.69	2.35	2.63	0.56	5.1	1.84667
gene-DDB_G0269722	DDB_G0269722	hypothetical protein	2.557	1.35422	0.00600602	0.0453328	yes	up	24.56	20.56	15.36	33.88	30.55	81.51	20.16	48.6467
gene-DDB_G0288197	sibD	hypothetical protein	0.457	-1.13085	0.00602053	0.0453328	yes	down	0.11	0.18	0.16	0.05	0.06	0.08	0.15	0.0633333
gene-DDB_G0288475	DDB_G0288475	hypothetical protein	2.286	1.19301	0.00611476	0.045841	yes	up	0.37	0.43	0.46	0.79	0.53	1.36	0.42	0.893333
gene-DDB_G0268824	DDB_G0268824	hypothetical protein	2.199	1.13688	0.0061237	0.045854	yes	up	4.06	4	2.64	5.7	5.83	10.89	3.56667	7.47333
gene-DDB_G0273235	DDB_G0273235	P-type ATPase	0.448	-1.15998	0.00618593	0.0460714	yes	down	0.97	1.09	1.59	0.52	0.81	0.23	1.21667	0.52
gene-DDB_G0273675	DDB_G0273675	P-type ATPase	0.448	-1.15998	0.00618593	0.0460714	yes	down	0.97	1.09	1.59	0.52	0.81	0.23	1.21667	0.52
gene-DDB_G0290593	DDB_G0290593	hypothetical protein	0.236	-2.08444	0.00625046	0.0463604	yes	down	1706.5	2125.73	2797.56	572.24	893.54	50.12	2209.93	505.3
gene-DDB_G0271418	DDB_G0271418	hypothetical protein	2.947	1.55934	0.00625511	0.0463604	yes	up	0.07	0.04	0.09	0.21	0.2	0.19	0.0666667	0.2
gene-DDB_G0294188	DDB_G0294188	hypothetical protein	2.947	1.55934	0.00625511	0.0463604	yes	up	0.07	0.04	0.09	0.21	0.2	0.19	0.0666667	0.2
gene-DDB_G0284293	hbx10	hypothetical protein	2.1	1.07016	0.00628041	0.0464166	yes	up	3.41	3.85	3.68	5.61	4.89	10.96	3.64667	7.15333
gene-DDB_G0278471	DDB_G0278471	hypothetical protein	2.193	1.13258	0.00636953	0.0467455	yes	up	47.71	29.55	28.49	60.22	54.95	105.78	35.25	73.65
gene-DDB_G0272789	rlp24	ribosomal protein L24-like protein	2.112	1.07833	0.00637442	0.0467487	yes	up	62.09	68.11	54.54	95.48	85.65	183.89	61.58	121.673
gene-DDB_G0294577	DDB_G0294577	Rab GTPase	0.259	-1.94708	0.00647662	0.0471832	yes	down	2.8	3.58	3.68	0.83	1.68	0.09	3.35333	0.866667
gene-DDB_G0284811	DDB_G0284811	hypothetical protein	2.611	1.38474	0.00649145	0.0472106	yes	up	6.29	3.89	4.85	8.72	7.14	20.8	5.01	12.22
gene-DDB_G0291514	tgrA4	transmembrane protein	0.093	-3.42656	0.00651282	0.0473331	yes	down	0.04	0.08	0.07	0.01	0	0.01	0.0633333	0.00666667
gene-DDB_G0291301	DDB_G0291301	amine oxidase	0.286	-1.80738	0.0066311	0.047846	yes	down	548.22	291.51	374.93	152.69	170.24	20.82	404.887	114.583
gene-DDB_G0270482	gfm1	mitochondrial translation elongation factor G	2.178	1.12276	0.00663361	0.047846	yes	up	47.52	41.99	31.71	66.33	58.74	125.45	40.4067	83.5067
gene-DDB_G0293078	DDB_G0293078	hypothetical protein	2.16	1.11073	0.00666708	0.0479554	yes	up	8.93	8.05	7.77	11.7	12.4	25.86	8.25	16.6533
gene-DDB_G0281059	DDB_G0281059	methyltransferase type 12 domain-containing protein	3.245	1.69805	0.00670014	0.0480941	yes	up	1.19	1.49	0.55	2.06	2.07	5.85	1.07667	3.32667
gene-DDB_G0273065	dscC-1	discoidin I, C chain and B chain	0.264	-1.92288	0.00675491	0.0482411	yes	down	2359.45	1890.86	1911.18	694.17	843.36	70.26	2053.83	535.93
gene-DDB_G0284523	DDB_G0284523	hypothetical protein	0.145	-2.78441	0.00679684	0.0483875	yes	down	0.26	0.38	0.63	0.04	0.14	0	0.423333	0.06
gene-DDB_G0270518	DDB_G0270518	hypothetical protein	0.23	-2.11845	0.00680565	0.0483875	yes	down	41.29	61.73	106.28	10.39	33.78	2.05	69.7667	15.4067
gene-DDB_G0267354	DDB_G0267354	hypothetical protein	2.352	1.23417	0.00688265	0.048763	yes	up	6.9	5.07	5.7	9.61	8.24	20.78	5.89	12.8767
gene-DDB_G0285695	DDB_G0285695	hypothetical protein	0.158	-2.66164	0.00690862	0.0488083	yes	down	0.16	0.17	0.14	0	0.04	0.04	0.156667	0.0266667
gene-DDB_G0268714	ctu2	cytosolic thiouridylase subunit 2	2.657	1.40967	0.00698127	0.0490135	yes	up	2.32	2.32	1.46	3.98	2.78	8.55	2.03333	5.10333
gene-DDB_G0269410	DDB_G0269410	pyrroline-5-carboxylate reductase	2.531	1.33971	0.0069961	0.0490135	yes	up	16.85	18.96	10.9	26.7	23.36	61.65	15.57	37.2367
gene-DDB_G0286329	DDB_G0286329	hypothetical protein	0.385	-1.37595	0.00699658	0.0490135	yes	down	1.44	0.2	0.3	0.11	0.18	0.66	0.646667	0.316667
gene-DDB_G0285859	gxcP	hypothetical protein	0.353	-1.5023	0.00702307	0.0491308	yes	down	1.85	2.16	2.8	1.04	1.08	0.19	2.27	0.77
gene-DDB_G0293064	DDB_G0293064	hypothetical protein	2.562	1.35753	0.00704104	0.0491606	yes	up	50.09	35.27	26.43	66.41	56.36	149.53	37.2633	90.7667
gene-DDB_G0289425	DDB_G0289425	hypothetical protein	3.645	1.86588	0.00707689	0.049378	yes	up	2.38	1	0.61	3.07	3.07	7.92	1.33	4.68667
gene-DDB_G0277169	DDB_G0277169	hypothetical protein	0.472	-1.08426	0.00711291	0.0495963	yes	down	0.55	0.59	0.63	0.29	0.4	0.12	0.59	0.27
gene-DDB_G0288221	DDB_G0288221	hypothetical protein	0.317	-1.65827	0.00713688	0.0497304	yes	down	0.4	0.31	0.45	0.14	0.16	0.05	0.386667	0.116667

## Sheet: QS70_B1QS70 light vs. Dark
Different expressed genes (DEGs) of QS70_B1QS70 light vs. Dark
Gene ID	Gene Name	Gene Description	FC(QS70_B7D/QS70_B7L)	Log2FC(QS70_B7D/QS70_B7L)	Pvalue	Padjust	Significant	Regulate	QS7_B7L1	QS7_B7L2	QS7_B7L3	QS7_B7D1	QS7_B7D2	QS7_B7D3	QS70_B7L	QS70_B7D
gene-DDB_G0280335	DDB_G0280335	hypothetical protein	7.953	2.99144	1.2e-126	1.3e-122	yes	up	34.5	26.97	27.16	201.28	234.11	202.93	29.5433	212.773
gene-DDB_G0271684	grlA	G-protein-coupled receptor family 3 protein 1	12.39	3.63111	5.49e-109	2.6e-105	yes	up	7.86	8.22	6.16	100.84	84.2	72.99	7.41333	86.01
gene-DDB_G0272442	DDB_G0272442	hypothetical protein	50.006	5.64402	7.21e-109	2.6e-105	yes	up	2.49	3.05	1.56	135.58	116.48	78.93	2.36667	110.33
gene-DDB_G0272466	DDB_G0272466	short-chain dehydrogenase/reductase family protein	11.022	3.46237	9.3e-100	2.52e-96	yes	up	42.36	33.46	29.97	382.97	412.18	284.73	35.2633	359.96
gene-DDB_G0282171	DDB_G0282171	hypothetical protein	29.865	4.90037	1.92e-99	4.15e-96	yes	up	33.77	39.11	26.44	1032.73	1137.48	587.14	33.1067	919.117
gene-DDB_G0294567	DDB_G0294567	hypothetical protein	7.173	2.84253	4.32e-98	7.79e-95	yes	up	21.19	19.45	16.34	138.48	127.11	112.11	18.9933	125.9
gene-DDB_G0288921	hspI	heat shock protein Hsp20 domain-containing protein	4.197	2.06926	5.87e-91	9.09e-88	yes	up	186.25	147.61	154.5	644.76	669.99	575.05	162.787	629.933
gene-DDB_G0293416	abcB1	ABC transporter B family protein	3.301	1.72308	1.46e-80	1.98e-77	yes	up	14.4	12.5	13.42	42.56	43.23	38.43	13.44	41.4067
gene-DDB_G0293522	ponA	actin binding protein	0.288	-1.7963	2.45e-80	2.94e-77	yes	down	930.92	894.9	837.05	251.19	233.5	213.49	887.623	232.727
gene-DDB_G0290815	DDB_G0290815	hypothetical protein	10.753	3.42666	1.11e-79	1.2e-76	yes	up	0.56	0.62	0.55	6.87	6.05	4.55	0.576667	5.82333
gene-DDB_G0293438	abcB2	ABC transporter B family protein	4.14	2.04964	1.7e-79	1.68e-76	yes	up	51.17	49.2	45.34	206.31	187.76	170.46	48.57	188.177
gene-DDB_G0276921	DDB_G0276921	hypothetical protein	4.893	2.29085	9.48e-71	8.56e-68	yes	up	25.08	24.01	20.56	125.82	103.89	111.46	23.2167	113.723
gene-DDB_G0287229	chdh	choline dehydrogenase	5.097	2.34969	1.02e-67	8.49e-65	yes	up	5.19	5.02	4.77	26.45	20.98	24.53	4.99333	23.9867
gene-DDB_G0295669	DDB_G0295669	isochorismatase hydrolase	0.174	-2.52563	1.75e-66	1.35e-63	yes	down	63.1	58.64	53.61	10.03	9.87	8.06	58.45	9.32
gene-DDB_G0272264	DDB_G0272264	hypothetical protein	5.619	2.4904	4.23e-66	3.06e-63	yes	up	4.85	4.98	4.72	27.62	28.36	20.77	4.85	25.5833
gene-DDB_G0289815	cupB	calcium up-regulated protein	0.242	-2.04787	6.79e-64	4.6e-61	yes	down	22.46	21.69	20.4	4.56	4.86	5.63	21.5167	5.01667
gene-DDB_G0292764	DDB_G0292764	hypothetical protein	3.378	1.75622	8.91e-64	5.68e-61	yes	up	243.81	254.27	261.77	825.26	794.32	716.13	253.283	778.57
gene-DDB_G0282175	grlF	G-protein-coupled receptor family 3 protein 6	48.616	5.60336	4.95e-62	2.98e-59	yes	up	0.2	0.15	0.11	8.22	7.84	4.59	0.153333	6.88333
gene-DDB_G0271790	tmem14B	transmembrane protein 14 B	3.879	1.9557	7.13e-58	4.06e-55	yes	up	339.15	395.27	376.72	1360.9	1307.75	1205.07	370.38	1291.24
gene-DDB_G0290813	DDB_G0290813	hypothetical protein	8.91	3.15536	3.39e-57	1.83e-54	yes	up	1.48	1.62	1.15	14.25	11.66	9.63	1.41667	11.8467
gene-DDB_G0270958	DDB_G0270958	hypothetical protein	14.065	3.81404	1.17e-54	6.03e-52	yes	up	1.41	1.38	1.22	21.35	20.5	10.73	1.33667	17.5267
gene-DDB_G0289283	cupC	calcium up-regulated protein	0.141	-2.82204	4.63e-54	2.28e-51	yes	down	18.91	18.49	18.25	2.05	2.08	3.28	18.55	2.47
gene-DDB_G0289883	cupG	calcium up-regulated protein	0.119	-3.07035	2.77e-53	1.31e-50	yes	down	64.77	62.9	63.74	6.27	5.23	9.79	63.8033	7.09667
gene-DDB_G0279951	DDB_G0279951	AhpC/TSA family protein	0.063	-3.98962	8.66e-53	3.91e-50	yes	down	52.37	37.19	35.32	2.33	1.8	3.05	41.6267	2.39333
gene-DDB_G0269170	pmpA	hypothetical protein	0.1	-3.31652	1.66e-52	7.19e-50	yes	down	115.62	100.76	110.81	7.57	9.33	17.32	109.063	11.4067
gene-DDB_G0274045	3B-2	prespore-specific protein	0.055	-4.17714	2.51e-52	1.01e-49	yes	down	16.78	15.41	18.78	0.59	0.92	1.08	16.99	0.863333
gene-DDB_G0272795	3B-1	prespore-specific protein	0.055	-4.17714	2.51e-52	1.01e-49	yes	down	16.78	15.41	18.78	0.59	0.92	1.08	16.99	0.863333
gene-DDB_G0271914	DDB_G0271914	CMP/dCMP deaminase, zinc-binding domain-containing protein	2.248	1.16863	1.54e-50	5.97e-48	yes	up	761.04	734.44	737.04	1458.65	1597.08	1587.18	744.173	1547.64
gene-DDB_G0290563	cupH	ricin B lectin domain-containing protein	0.132	-2.92206	3.26e-50	1.22e-47	yes	down	46.12	45.04	44.64	4.89	4.22	7.65	45.2667	5.58667
gene-DDB_G0289813	cupF	calcium up-regulated protein	0.227	-2.13927	6.49e-49	2.34e-46	yes	down	18.59	19.92	17.31	4.57	3.53	3.75	18.6067	3.95
gene-DDB_G0293388	DDB_G0293388	ATP-dependent metalloprotease	2.711	1.43865	2.03e-46	7.1e-44	yes	up	38.12	33.46	36.09	93.26	98.42	80.64	35.89	90.7733
gene-DDB_G0291281	DDB_G0291281	hypothetical protein	2.479	1.30971	2.28e-45	7.73e-43	yes	up	264.9	242.22	245.71	592.49	518.74	569.29	250.943	560.173
gene-DDB_G0288011	DDB_G0288011	methyltransferase type 11 domain-containing protein	2.683	1.42383	2.44e-45	8.02e-43	yes	up	190.84	161.26	153.63	442.38	419.24	393.87	168.577	418.497
gene-DDB_G0277851	dymB	dynamin B	2.222	1.152	1.13e-44	3.61e-42	yes	up	20.08	17.58	18.95	39.72	40.83	37.2	18.87	39.25
gene-DDB_G0274273	DDB_G0274273	hypothetical protein	0.269	-1.89643	1.7e-44	5.25e-42	yes	down	31.91	34.16	36.86	8.24	8.06	9.47	34.31	8.59
gene-DDB_G0293788	DDB_G0293788	hypothetical protein	2.867	1.51931	1.28e-43	3.86e-41	yes	up	127.51	120.35	112.68	326.69	331.88	275.06	120.18	311.21
gene-DDB_G0268462	DDB_G0268462	hypothetical protein	0.205	-2.28369	1.32e-43	3.86e-41	yes	down	24.98	28.34	20.88	5.22	4.91	4.13	24.7333	4.75333
gene-DDB_G0285053	alrB	aldo-keto reductase	18.621	4.21886	2.82e-43	8.03e-41	yes	up	1.82	1.68	0.82	26.07	32.38	16.27	1.44	24.9067
gene-DDB_G0271022	adcC	SAM domain-containing protein	0.354	-1.49963	7.06e-43	1.96e-40	yes	down	31.51	28.92	30.04	9.44	9.25	11.18	30.1567	9.95667
gene-DDB_G0278563	DDB_G0278563	hypothetical protein	3.059	1.61292	4.83e-42	1.31e-39	yes	up	162.02	149.89	143.78	426.06	490.62	370.28	151.897	428.987
gene-DDB_G0292528	DDB_G0292528	pirin family protein	0.276	-1.85979	7.72e-42	2.04e-39	yes	down	37.21	33.11	37.68	8.62	8.29	10.73	36	9.21333
gene-DDB_G0281211	grlL	G-protein-coupled receptor family 3 protein 11	2.946	1.55883	1.06e-41	2.75e-39	yes	up	48.47	49.55	44.85	146.47	126.45	120.6	47.6233	131.173
gene-DDB_G0279611	DDB_G0279611	sterol desaturase family protein	3.206	1.68079	3.69e-41	9.3e-39	yes	up	61.14	58.09	47.98	177.24	170.17	150.28	55.7367	165.897
gene-DDB_G0289533	act27	hypothetical protein	2.97	1.57041	3.87e-41	9.54e-39	yes	up	18.64	16.52	15.69	49.58	48.84	42	16.95	46.8067
gene-DDB_G0282459	grlH	G-protein-coupled receptor family 3 protein 8	2.824	1.49751	4.37e-40	1.05e-37	yes	up	17.69	18.76	16.27	46.95	49.54	42.88	17.5733	46.4567
gene-DDB_G0292830	DDB_G0292830	hypothetical protein	0.382	-1.38662	9.51e-40	2.24e-37	yes	down	55.8	57.92	57.63	21.38	21.62	18.3	57.1167	20.4333
gene-DDB_G0272897	DDB_G0272897	EGF-like domain-containing protein	6.896	2.78582	4.05e-39	9.32e-37	yes	up	0.28	0.3	0.35	2.16	2.02	1.69	0.31	1.95667
gene-DDB_G0274657	DDB_G0274657	glutaredoxin-related family protein	2.612	1.38495	2.68e-38	6.04e-36	yes	up	298.71	285.08	272	722.13	724.32	589.59	285.263	678.68
gene-DDB_G0289205	DDB_G0289205	hypothetical protein	0.123	-3.02291	3.8e-38	8.29e-36	yes	down	10.95	9.94	9.13	0.7	1.61	1.15	10.0067	1.15333
gene-DDB_G0270850	DDB_G0270850	hypothetical protein	10.644	3.41192	3.82e-38	8.29e-36	yes	up	1.33	1.1	0.79	12.04	13.21	6.76	1.07333	10.67
gene-DDB_G0287889	DDB_G0287889	hypothetical protein	3.363	1.74994	6.09e-38	1.29e-35	yes	up	151.73	145.34	128.33	485.67	480.9	364.1	141.8	443.557
gene-DDB_G0279797	ctnB	hypothetical protein	5.313	2.4095	1.24e-37	2.57e-35	yes	up	161.03	181.25	124.32	896.65	820.67	588.34	155.533	768.553
gene-DDB_G0271294	DDB_G0271294	hypothetical protein	2.915	1.5435	1.34e-37	2.73e-35	yes	up	51.27	46.66	43.62	138.84	125.88	112.83	47.1833	125.85
gene-DDB_G0287329	DDB_G0287329	hypothetical protein	2.782	1.476	4.37e-37	8.77e-35	yes	up	622.4	698	639.23	1591.12	1583.16	1480.57	653.21	1551.62
gene-DDB_G0281549	coxA	cytochrome c oxidase assembly protein	2.032	1.0227	1.17e-36	2.29e-34	yes	up	139.71	130.87	133.31	264.04	262.78	238.17	134.63	254.997
gene-DDB_G0268948	DDB_G0268948	hypothetical protein	2.699	1.43258	7.38e-35	1.43e-32	yes	up	257.92	214.11	228.25	608.16	649.55	498.54	233.427	585.417
gene-DDB_G0291033	DDB_G0291033	hypothetical protein	4.193	2.06805	1.51e-34	2.88e-32	yes	up	33.5	30.46	23.96	133.87	118.49	92.48	29.3067	114.947
gene-DDB_G0287833	DDB_G0287833	hypothetical protein	0.083	-3.5936	1.81e-33	3.39e-31	yes	down	1.62	1.09	1.8	0.1	0.15	0.1	1.50333	0.116667
gene-DDB_G0287843	DDB_G0287843	hypothetical protein	2.988	1.57937	1.29e-32	2.37e-30	yes	up	20.35	19	20.03	55.73	63.08	45.48	19.7933	54.7633
gene-DDB_G0272030	DDB_G0272030	hypothetical protein	2.441	1.28735	2.14e-32	3.86e-30	yes	up	1430.25	1550.47	1290.86	3319.68	3153.44	3190.22	1423.86	3221.11
gene-DDB_G0290669	mcfW	mitochondrial substrate carrier family protein	2.261	1.17711	4.99e-32	8.85e-30	yes	up	27.99	26.96	26.13	57.29	60.01	51.86	27.0267	56.3867
gene-DDB_G0271686	grlB	G-protein-coupled receptor family 3 protein 2	3.867	1.95119	6.47e-32	1.13e-29	yes	up	8.05	6.85	5.35	27.87	22.98	22.17	6.75	24.34
gene-DDB_G0269892	DDB_G0269892	hypothetical protein	2.888	1.53023	6.71e-32	1.15e-29	yes	up	205.65	209.31	169.97	525.48	587.1	466.13	194.977	526.237
gene-DDB_G0272242	cupI	ricin B lectin domain-containing protein	0.184	-2.44044	2.04e-31	3.46e-29	yes	down	19.2	18.5	14.47	2.56	2.41	4.03	17.39	3
gene-DDB_G0281291	DDB_G0281291	hypothetical protein	2.437	1.28522	3.18e-31	5.3e-29	yes	up	165.2	132.92	137.43	352.89	340.95	292.09	145.183	328.643
gene-DDB_G0292232	DDB_G0292232	hypothetical protein	2.763	1.46641	4.42e-31	7.25e-29	yes	up	24.68	26.75	27.8	76.75	68.3	61.52	26.41	68.8567
gene-DDB_G0291065	DDB_G0291065	hypothetical protein	5.065	2.34045	4.86e-31	7.86e-29	yes	up	1.66	1.37	1.26	7.57	8.05	4.71	1.43	6.77667
gene-DDB_G0288649	ponL	ponticulin-related protein	21.382	4.41834	7.4e-31	1.18e-28	yes	up	1.58	2.03	2.17	52.23	20.59	40.81	1.92667	37.8767
gene-DDB_G0284331	regA	cAMP phosphodiesterase	0.208	-2.26541	1.57e-30	2.46e-28	yes	down	23.35	18.32	24.79	3.19	4.03	5.67	22.1533	4.29667
gene-DDB_G0287353	fdxr	adrenodoxin reductase	2.632	1.39598	1.64e-30	2.53e-28	yes	up	11.55	9.77	9.74	30.69	30.16	25.2	10.3533	28.6833
gene-DDB_G0268412	DDB_G0268412	hypothetical protein	0.309	-1.69202	2.8e-30	4.27e-28	yes	down	12	9.79	11.7	2.75	3.08	3.87	11.1633	3.23333
gene-DDB_G0273965	DDB_G0273965	EGF-like domain-containing protein	10.61	3.4073	4.48e-30	6.75e-28	yes	up	0.09	0.2	0.13	1.45	1.54	1.19	0.14	1.39333
gene-DDB_G0280083	mcfJ	mitochondrial substrate carrier family protein	2.583	1.36894	4.69e-30	6.96e-28	yes	up	23.66	21.88	21.51	58.52	55.81	46.65	22.35	53.66
gene-DDB_G0293064	DDB_G0293064	hypothetical protein	3.269	1.70888	6.57e-30	9.62e-28	yes	up	54.4	51.5	43.19	168.08	164.65	122.39	49.6967	151.707
gene-DDB_G0276661	DDB_G0276661	hypothetical protein	0.077	-3.70493	7.03e-30	1.01e-27	yes	down	10.54	6.91	11.71	0.43	0.51	1.15	9.72	0.696667
gene-DDB_G0282021	DDB_G0282021	hypothetical protein	0.335	-1.57599	9.09e-30	1.3e-27	yes	down	229.12	197.05	274.4	71.31	66.14	86.83	233.523	74.76
gene-DDB_G0293118	DDB_G0293118	hypothetical protein	2.689	1.42707	1.74e-29	2.45e-27	yes	up	12.84	11.84	10.89	32.14	31.04	26.01	11.8567	29.73
gene-DDB_G0277773	DDB_G0277773	sugar transporter family protein	6.226	2.63837	1.8e-29	2.47e-27	yes	up	0.92	0.68	0.63	4.32	4.88	4.05	0.743333	4.41667
gene-DDB_G0291105	CYP513C1	cytochrome P450 family protein	0.237	-2.074	1.8e-29	2.47e-27	yes	down	9.76	7.85	10.26	1.78	1.88	2.51	9.29	2.05667
gene-DDB_G0274559	udkB	uridine kinase	2.516	1.33102	2.68e-29	3.63e-27	yes	up	137.86	138.29	124.57	349.29	309	276.28	133.573	311.523
gene-DDB_G0276291	DDB_G0276291	hypothetical protein	2.073	1.05177	3.47e-29	4.64e-27	yes	up	454.81	417.83	397.37	844.67	823.17	715.83	423.337	794.557
gene-DDB_G0288591	DDB_G0288591	short-chain dehydrogenase/reductase family protein	2.651	1.4064	3.68e-29	4.87e-27	yes	up	223.3	193.96	182.22	533.98	524.92	414.68	199.827	491.193
gene-DDB_G0278571	DDB_G0278571	hypoxia induced family protein	2.321	1.21455	3.96e-29	5.17e-27	yes	up	271.32	253.36	226.13	546.99	554.35	459.63	250.27	520.323
gene-DDB_G0286399	tsfm	elongation factor Ts	2.365	1.24213	4.96e-29	6.4e-27	yes	up	108.38	106.24	99.77	251.87	237.61	202.9	104.797	230.793
gene-DDB_G0272636	DDB_G0272636	hypothetical protein	2.508	1.32646	5.29e-29	6.66e-27	yes	up	17.08	15.24	14.99	39.28	38.68	32.44	15.77	36.8
gene-DDB_G0274069	DDB_G0274069	hypothetical protein	2.508	1.32646	5.29e-29	6.66e-27	yes	up	17.08	15.24	14.99	39.28	38.68	32.44	15.77	36.8
gene-DDB_G0270482	gfm1	mitochondrial translation elongation factor G	2.681	1.42273	5.42e-29	6.75e-27	yes	up	50.55	51.66	48.39	140.99	130.54	106.02	50.2	125.85
gene-DDB_G0290837	DDB_G0290837	hypothetical protein	8.939	3.1601	1.63e-28	2e-26	yes	up	1.34	1.91	1	15.23	12.67	7.79	1.41667	11.8967
gene-DDB_G0271270	DDB_G0271270	beta-lactamase-like domain-containing protein	2.413	1.27091	1.9e-28	2.32e-26	yes	up	18.08	16.43	16.09	39.7	39.4	34.1	16.8667	37.7333
gene-DDB_G0274429	DDB_G0274429	hypothetical protein	4.052	2.01872	9.86e-28	1.17e-25	yes	up	1.37	1.27	1.05	5.24	5.13	3.64	1.23	4.67
gene-DDB_G0285003	aifC	hypothetical protein	2.724	1.44596	1.36e-27	1.61e-25	yes	up	9.01	6.49	7.05	18.94	19.39	18.57	7.51667	18.9667
gene-DDB_G0275537	cytC	cytochrome c	2.166	1.11505	1.76e-27	2.05e-25	yes	up	2712.95	2957.07	2852.9	5933.09	5625.49	5258.64	2840.97	5605.74
gene-DDB_G0272062	DDB_G0272062	hypothetical protein	0.263	-1.92491	5.89e-27	6.79e-25	yes	down	40.17	30.37	37.41	7.93	9.16	11.32	35.9833	9.47
gene-DDB_G0270436	DDB_G0270436	hypothetical protein	5.588	2.48222	1.02e-26	1.17e-24	yes	up	2.5	1.84	1.92	12.01	13.06	7.42	2.08667	10.83
gene-DDB_G0281505	DDB_G0281505	hypothetical protein	3.161	1.6605	1.3e-26	1.46e-24	yes	up	15.23	13.33	12.8	42.47	46.74	32.17	13.7867	40.46
gene-DDB_G0279041	DDB_G0279041	hypothetical protein	0.131	-2.9378	2.09e-26	2.33e-24	yes	down	4.74	3.53	3.68	0.5	0.34	0.62	3.98333	0.486667
gene-DDB_G0293412	DDB_G0293412	hypothetical protein	2.326	1.21759	2.38e-26	2.64e-24	yes	up	14.4	13.42	13.06	32.28	30.28	26.22	13.6267	29.5933
gene-DDB_G0278609	DDB_G0278609	hypothetical protein	0.326	-1.61783	2.59e-26	2.83e-24	yes	down	23.83	21.12	21.6	5.96	5.95	8.33	22.1833	6.74667
gene-DDB_G0283653	DDB_G0283653	hypothetical protein	0.096	-3.38596	2.82e-26	3.05e-24	yes	down	2.82	2.85	3.02	0.29	0.11	0.39	2.89667	0.263333
gene-DDB_G0283021	sodB	superoxide dismutase	0.227	-2.14213	3.72e-26	3.99e-24	yes	down	182.97	182.5	226.46	32.18	35.68	57.09	197.31	41.65
gene-DDB_G0282243	nhp2l1	U4/U6 small nuclear ribonucleoprotein	2.176	1.12149	4.6e-26	4.89e-24	yes	up	484.69	435.08	418.63	996.14	822.63	811.92	446.133	876.897
gene-DDB_G0270152	maspS	aspartyl-tRNA synthetase	2.338	1.22525	5.3e-26	5.58e-24	yes	up	40.78	34.1	34.86	84.4	85.78	69.04	36.58	79.74
gene-DDB_G0267416	rpmA	DNA-dependent RNA polymerase	2.624	1.39179	6.31e-26	6.58e-24	yes	up	20.65	20.71	18.79	54.89	51.55	41.24	20.05	49.2267
gene-DDB_G0289947	DDB_G0289947	EGF-like domain-containing protein	0.435	-1.19965	9.15e-26	9.44e-24	yes	down	38.5	36.84	37.54	14.06	14.22	17.72	37.6267	15.3333
gene-DDB_G0270124	rasX	Ras GTPase	0.209	-2.2609	2.01e-25	2.04e-23	yes	down	43.68	38.14	24.84	6.35	6.98	7.34	35.5533	6.89
gene-DDB_G0288137	DDB_G0288137	mitochondrial glycoprotein family member	2.059	1.04205	2.19e-25	2.2e-23	yes	up	687.23	646.85	621.5	1317.74	1316.34	1109.54	651.86	1247.87
gene-DDB_G0275379	DDB_G0275379	hypothetical protein	2.128	1.08934	2.5e-25	2.48e-23	yes	up	251.23	221.19	207.52	457.45	421.19	385.2	226.647	421.28
gene-DDB_G0276899	DDB_G0276899	glutathione S-transferase domain-containing protein	2.306	1.2052	2.78e-25	2.74e-23	yes	up	186.81	162.93	158.74	411.88	346.91	328.21	169.493	362.333
gene-DDB_G0272396	DDB_G0272396	hypothetical protein	0.208	-2.26346	3.36e-25	3.28e-23	yes	down	30.21	21.34	33.07	4.96	4.19	7.21	28.2067	5.45333
gene-DDB_G0282583	DDB_G0282583	hypothetical protein	0.179	-2.48397	6.15e-25	5.94e-23	yes	down	21.64	17.23	21.99	3.21	3.25	3.47	20.2867	3.31
gene-DDB_G0279973	DDB_G0279973	AhpC/TSA family protein	0.208	-2.26859	6.85e-25	6.57e-23	yes	down	328.97	262.75	333.38	38.87	80.3	55.82	308.367	58.33
gene-DDB_G0279683	DDB_G0279683	hypothetical protein	2.712	1.43934	1.08e-24	1.02e-22	yes	up	44.05	33	34.68	105.84	93.64	80.47	37.2433	93.3167
gene-DDB_G0280567	ctps	CTP synthase	2.223	1.15223	1.1e-24	1.03e-22	yes	up	91.05	88.59	82.48	197.58	187.24	159.13	87.3733	181.317
gene-DDB_G0288359	dcd3A	alkaline dihydroceramidase	2.128	1.08963	1.4e-24	1.3e-22	yes	up	24.49	21.37	21.8	46.43	42.86	43.67	22.5533	44.32
gene-DDB_G0269722	DDB_G0269722	hypothetical protein	2.691	1.42827	2.03e-24	1.88e-22	yes	up	26.15	26.3	27.11	74.24	70.34	54.39	26.52	66.3233
gene-DDB_G0283727	DDB_G0283727	short-chain dehydrogenase/reductase family protein	4.01	2.00348	2.28e-24	2.1e-22	yes	up	11.56	15.14	12.47	53.45	56.05	36.95	13.0567	48.8167
gene-DDB_G0271066	DDB_G0271066	hypothetical protein	0.25	-1.99825	3.25e-24	2.96e-22	yes	down	26.17	21.24	24.97	4.2	5.36	7.27	24.1267	5.61
gene-DDB_G0268502	DDB_G0268502	hypothetical protein	0.09	-3.47098	3.71e-24	3.35e-22	yes	down	1.84	1.56	2.11	0.17	0.07	0.22	1.83667	0.153333
gene-DDB_G0283481	DDB_G0283481	hypothetical protein	2.278	1.18798	4.23e-24	3.78e-22	yes	up	16.37	16.3	15.06	37.58	31.59	32.37	15.91	33.8467
gene-DDB_G0276177	DDB_G0276177	hypothetical protein	0.077	-3.70642	4.43e-24	3.93e-22	yes	down	5.75	3.42	4.25	0.36	0.15	0.45	4.47333	0.32
gene-DDB_G0268518	DDB_G0268518	hypothetical protein	2.51	1.32789	4.53e-24	3.99e-22	yes	up	26.91	25.02	23.35	64.76	60.16	50.24	25.0933	58.3867
gene-DDB_G0284203	kynu	hypothetical protein	2.142	1.09868	7.4e-24	6.47e-22	yes	up	30.63	28.73	25.43	57.8	58.92	52.54	28.2633	56.42
gene-DDB_G0279957	DDB_G0279957	hypothetical protein	0.273	-1.8739	8.82e-24	7.64e-22	yes	down	9.47	9.1	8.23	2.35	2.7	1.76	8.93333	2.27
gene-DDB_G0270212	DDB_G0270212	galactose-binding domain-containing protein	0.086	-3.53813	9.02e-24	7.75e-22	yes	down	27.11	28.99	27.3	4.17	1.7	4.91	27.8	3.59333
gene-DDB_G0268630	spsA	hypothetical protein	2.454	1.29516	9.47e-24	8.08e-22	yes	up	127.58	133.98	124.61	325.77	309.62	245.89	128.723	293.76
gene-DDB_G0283791	DDB_G0283791	hypothetical protein	0.086	-3.53994	1.13e-23	9.6e-22	yes	down	5.11	5.08	5.5	0.22	0.29	0.76	5.23	0.423333
gene-DDB_G0291562	osbL	oxysterol binding family protein, member 12	0.134	-2.90064	1.23e-23	1.03e-21	yes	down	5.78	4.54	4.87	0.36	0.66	0.88	5.06333	0.633333
gene-DDB_G0285555	DDB_G0285555	hypothetical protein	0.136	-2.88008	1.42e-23	1.19e-21	yes	down	4.59	4.55	2.78	0.53	0.51	0.5	3.97333	0.513333
gene-DDB_G0288429	DDB_G0288429	hypothetical protein	0.215	-2.21667	1.66e-23	1.37e-21	yes	down	47.6	34.7	39.48	6.14	11.55	6.32	40.5933	8.00333
gene-DDB_G0274599	act13	hypothetical protein	0.395	-1.33964	1.91e-23	1.57e-21	yes	down	169.08	196.95	219.13	71.93	66.1	77.65	195.053	71.8933
gene-DDB_G0270140	rasZ	Ras GTPase	0.065	-3.95014	1.94e-23	1.58e-21	yes	down	16.33	13.19	6.82	0.59	0.72	0.89	12.1133	0.733333
gene-DDB_G0280401	cypD	cyclophilin D	2.023	1.01634	3.28e-23	2.65e-21	yes	up	466.27	428.11	391.31	866.59	793.42	727.48	428.563	795.83
gene-DDB_G0274661	DDB_G0274661	hypothetical protein	2.541	1.3456	3.45e-23	2.77e-21	yes	up	162.32	123.42	163.53	296.05	377.27	389.49	149.757	354.27
gene-DDB_G0281171	oxaB	hypothetical protein	2.111	1.07779	3.92e-23	3.12e-21	yes	up	53.61	53.53	53.24	115.24	106.93	93.4	53.46	105.19
gene-DDB_G0284669	prsA	phosphoribosyl pyrophosphate synthetase	2.464	1.30122	3.98e-23	3.14e-21	yes	up	56.93	53.63	57.67	143.51	137.26	106.3	56.0767	129.023
gene-DDB_G0275545	DDB_G0275545	hypothetical protein	2.115	1.08051	5.19e-23	4.07e-21	yes	up	93	90.12	110.15	222.51	200.08	179.01	97.7567	200.533
gene-DDB_G0274191	dhkC	histidine kinase	0.138	-2.85356	7.58e-23	5.91e-21	yes	down	1.56	1.28	2.25	0.23	0.17	0.26	1.69667	0.22
gene-DDB_G0279105	DDB_G0279105	hypothetical protein	2.576	1.36504	1.11e-22	8.59e-21	yes	up	2.73	2.13	2.22	5.82	6.09	5.07	2.36	5.66
gene-DDB_G0284911	timm10	mitochondrial import inner membrane translocase subunit 10	2.327	1.21854	1.17e-22	9.03e-21	yes	up	520.27	559.2	469.63	1149.04	1088.67	906.62	516.367	1048.11
gene-DDB_G0275637	abcF3	ABC transporter-related protein	2.724	1.44552	1.53e-22	1.16e-20	yes	up	13.91	13.49	12.4	36.86	37.46	26.92	13.2667	33.7467
gene-DDB_G0292626	DDB_G0292626	hypothetical protein	2.773	1.47147	1.56e-22	1.18e-20	yes	up	17.19	14.1	14.03	45.86	38.08	32.79	15.1067	38.91
gene-DDB_G0280173	isca1	hypothetical protein	3.086	1.62575	2.82e-22	2.12e-20	yes	up	24.89	18.7	20.43	69.1	58.21	50.31	21.34	59.2067
gene-DDB_G0283065	DDB_G0283065	hypothetical protein	2.217	1.14846	3.29e-22	2.46e-20	yes	up	8.42	7.92	7.9	17.97	17.33	14.91	8.08	16.7367
gene-DDB_G0271638	DDB_G0271638	hypothetical protein	6.246	2.643	3.56e-22	2.64e-20	yes	up	0.7	0.57	0.4	3.59	3.91	2.2	0.556667	3.23333
gene-DDB_G0286341	DDB_G0286341	hypothetical protein	0.469	-1.0915	4.96e-22	3.64e-20	yes	down	56.26	46.96	53.23	20.38	22.79	24.97	52.15	22.7133
gene-DDB_G0281507	colC	colossin C	5.388	2.42972	4.97e-22	3.64e-20	yes	up	0.62	0.41	0.4	2.82	2.47	1.86	0.476667	2.38333
gene-DDB_G0272262	DDB_G0272262	hypothetical protein	0.058	-4.11259	6.33e-22	4.6e-20	yes	down	4.4	4.76	3.12	0.16	0.24	0.28	4.09333	0.226667
gene-DDB_G0281735	DDB_G0281735	hypothetical protein	7.109	2.82959	6.46e-22	4.66e-20	yes	up	0.53	0.47	0.3	3.39	2.92	2.31	0.433333	2.87333
gene-DDB_G0279013	nola1	Gar1 family protein	2.001	1.00081	6.68e-22	4.79e-20	yes	up	382.85	379.44	353.18	756.8	691.89	636.98	371.823	695.223
gene-DDB_G0290885	DDB_G0290885	hypothetical protein	0.495	-1.01332	1.16e-21	8.28e-20	yes	down	1750.93	1430.48	1701.43	698.97	701.99	817.78	1627.61	739.58
gene-DDB_G0275885	DDB_G0275885	hypothetical protein	2.326	1.21801	1.61e-21	1.14e-19	yes	up	80.84	72.8	71.02	187.71	156.26	140.3	74.8867	161.423
gene-DDB_G0284845	gxcC	hypothetical protein	0.488	-1.03513	1.67e-21	1.18e-19	yes	down	26.81	26.13	28.95	10.87	13.26	13.27	27.2967	12.4667
gene-DDB_G0269436	DDB_G0269436	hypothetical protein	0.062	-4.00709	2.75e-21	1.91e-19	yes	down	10.51	9.42	13.75	0.41	0.42	1.34	11.2267	0.723333
gene-DDB_G0274601	act9	hypothetical protein	0.332	-1.59162	2.86e-21	1.98e-19	yes	down	130.79	173.97	188.41	48.63	46.15	58.17	164.39	50.9833
gene-DDB_G0276105	gtr2	alpha amylase domain-containing protein	0.249	-2.00694	3.11e-21	2.12e-19	yes	down	8.35	8.25	9.61	1.38	1.96	2.77	8.73667	2.03667
gene-DDB_G0272150	grlJ	G-protein-coupled receptor family 3 protein 9	126.482	6.98279	3.83e-21	2.59e-19	yes	up	0.08	0.04	0.01	6.38	6.69	2.56	0.0433333	5.21
gene-DDB_G0293762	DDB_G0293762	carbohydrate-binding domain-containing protein	3.766	1.91322	3.93e-21	2.65e-19	yes	up	0.82	0.75	0.73	3.31	2.31	2.5	0.766667	2.70667
gene-DDB_G0276795	ctbsB	glycoside hydrolase family 18 protein	0.094	-3.41845	4.91e-21	3.28e-19	yes	down	9.38	7.87	9.79	0.47	0.45	1.45	9.01333	0.79
gene-DDB_G0277891	rimA	mitochondrial substrate carrier family protein	3.064	1.61558	5.36e-21	3.56e-19	yes	up	4.75	5.15	5.35	16.95	14.27	12.35	5.08333	14.5233
gene-DDB_G0291301	DDB_G0291301	amine oxidase	0.251	-1.99158	5.87e-21	3.88e-19	yes	down	266.76	268.17	267.73	44.21	55.75	89.08	267.553	63.0133
gene-DDB_G0293102	DDB_G0293102	hypothetical protein	0.207	-2.27416	6.45e-21	4.24e-19	yes	down	13.29	10.99	7.21	1.9	1.89	2.28	10.4967	2.02333
gene-DDB_G0290601	DDB_G0290601	hypothetical protein	0.088	-3.5011	7.27e-21	4.75e-19	yes	down	3.01	1.79	2.57	0.16	0.27	0.17	2.45667	0.2
gene-DDB_G0279903	wdr12	WD40 repeat-containing protein	2.596	1.37637	9.02e-21	5.85e-19	yes	up	22.74	23.95	20.3	62.86	53.62	45.9	22.33	54.1267
gene-DDB_G0270126	rasY	Ras GTPase	0.1	-3.32533	1.07e-20	6.92e-19	yes	down	21.26	20.04	9.33	2.2	1.14	1.43	16.8767	1.59
gene-DDB_G0282183	CYP513A1	cytochrome P450 family protein	0.191	-2.38601	1.66e-20	1.06e-18	yes	down	7.55	5.45	7.99	1.01	0.97	1.77	6.99667	1.25
gene-DDB_G0285193	hprT	hypoxanthine phosphoribosyltransferase	2.018	1.01283	1.7e-20	1.09e-18	yes	up	58.48	58	56.97	114.55	110.62	97.06	57.8167	107.41
gene-DDB_G0288659	wdr18	WD40 repeat-containing protein	2.471	1.30503	1.8e-20	1.14e-18	yes	up	8.79	8.77	8.5	22.8	20.41	16.91	8.68667	20.04
gene-DDB_G0280167	psiO	PA14 domain-containing protein	0.27	-1.89093	1.95e-20	1.23e-18	yes	down	3.69	3.52	2.97	1	0.77	0.8	3.39333	0.856667
gene-DDB_G0275553	DDB_G0275553	hypothetical protein	3.751	1.90728	3.13e-20	1.95e-18	yes	up	8.1	6.43	5.55	29.45	18.83	21.48	6.69333	23.2533
gene-DDB_G0287891	bms1l	BMS1-like ribosome biogenesis protein	2.386	1.25431	6.89e-20	4.26e-18	yes	up	12.17	13.05	13.58	31.94	30.94	23.81	12.9333	28.8967
gene-DDB_G0281685	nol1	NOL1/NOP2/Sun family protein	2.209	1.14348	7.05e-20	4.34e-18	yes	up	30.44	32.16	33.41	71.87	70.29	56.14	32.0033	66.1
gene-DDB_G0280257	DDB_G0280257	hypothetical protein	2.542	1.34614	8.66e-20	5.21e-18	yes	up	13.45	10.76	10.17	30.36	27.38	23.44	11.46	27.06
gene-DDB_G0269688	sdad1	SDA1 domain-containing protein	2.337	1.22459	1.22e-19	7.29e-18	yes	up	13.41	14.88	14.21	33.59	33.28	26.11	14.1667	30.9933
gene-DDB_G0282101	DDB_G0282101	hypothetical protein	2.136	1.09496	1.35e-19	7.99e-18	yes	up	8.48	8.21	7.82	17.49	17.32	14.15	8.17	16.32
gene-DDB_G0293614	DDB_G0293614	hypothetical protein	2.154	1.107	1.69e-19	9.9e-18	yes	up	9.85	8.99	8.95	20.15	19.87	15.91	9.26333	18.6433
gene-DDB_G0279721	ubqH	hypothetical protein	0.191	-2.39207	2.16e-19	1.25e-17	yes	down	88.38	74.63	50.16	9.6	10.01	19.83	71.0567	13.1467
gene-DDB_G0289529	DDB_G0289529	hypothetical protein	2.282	1.19013	2.34e-19	1.34e-17	yes	up	2.94	2.8	2.98	6.91	6.65	5.25	2.90667	6.27
gene-DDB_G0274425	DDB_G0274425	protein phosphatase 2C-related protein	0.402	-1.31461	2.55e-19	1.46e-17	yes	down	6.38	6.49	6.54	2.11	2.27	2.91	6.47	2.43
gene-DDB_G0284777	DDB_G0284777	DUF1183 family protein	2.166	1.11503	2.8e-19	1.59e-17	yes	up	22.84	19.24	17.99	42.62	41.53	36.52	20.0233	40.2233
gene-DDB_G0282559	DDB_G0282559	metallophosphoesterase domain-containing protein	0.188	-2.41092	3.02e-19	1.71e-17	yes	down	3.78	3.16	4.57	0.58	0.8	0.62	3.83667	0.666667
gene-DDB_G0287335	DDB_G0287335	RNA-binding region RNP-1 domain-containing protein	2.111	1.07809	3.37e-19	1.89e-17	yes	up	699.64	803.22	678.48	1447.24	1304.72	1286.08	727.113	1346.01
gene-DDB_G0269642	mak16l	MAK16-like protein	2.353	1.23428	3.54e-19	1.97e-17	yes	up	16.62	16.41	16.05	39.22	37.46	30.37	16.36	35.6833
gene-DDB_G0291151	DDB_G0291151	hypothetical protein	2.208	1.14276	3.75e-19	2.08e-17	yes	up	19.67	17.2	18.59	41.88	39.64	32.27	18.4867	37.93
gene-DDB_G0284755	DDB_G0284755	histidine acid phosphatase family protein	0.429	-1.21965	3.91e-19	2.16e-17	yes	down	16.59	13.66	15.63	5.81	5.56	6.97	15.2933	6.11333
gene-DDB_G0278897	DDB_G0278897	hypothetical protein	2.185	1.12796	4.84e-19	2.65e-17	yes	up	35.95	33.85	36.72	80.81	72.96	63.25	35.5067	72.34
gene-DDB_G0285679	nol5a	NOP5 family protein	2.102	1.07205	4.99e-19	2.71e-17	yes	up	128.68	133.3	119.47	272.17	260.68	216.52	127.15	249.79
gene-DDB_G0289449	ubqF	hypothetical protein	0.469	-1.0934	5.43e-19	2.94e-17	yes	down	219.72	176.57	208.67	73.71	88.06	98.5	201.653	86.7567
gene-DDB_G0288645	DDB_G0288645	hypothetical protein	3.212	1.68354	5.56e-19	3e-17	yes	up	4.2	4.36	3.42	12.99	13.57	9.38	3.99333	11.98
gene-DDB_G0275027	DDB_G0275027	hypothetical protein	2.031	1.02231	7.18e-19	3.85e-17	yes	up	865.24	857.52	679.63	1549.69	1430.91	1275.79	800.797	1418.8
gene-DDB_G0274409	pakF	hypothetical protein	0.452	-1.14512	8.95e-19	4.75e-17	yes	down	14.32	13.35	15.2	5.26	5.8	7.07	14.29	6.04333
gene-DDB_G0268622	rac1B	Rho GTPase	0.096	-3.38721	1.05e-18	5.53e-17	yes	down	12.74	8.34	5.57	0.97	0.85	1.32	8.88333	1.04667
gene-DDB_G0293872	idhB	isocitrate dehydrogenase (NAD+)	2.145	1.10121	1.14e-18	6e-17	yes	up	379.07	387.63	338.25	779.89	801.35	628.36	368.317	736.533
gene-DDB_G0293042	DDB_G0293042	hypothetical protein	2.186	1.12801	1.33e-18	6.94e-17	yes	up	25.04	25.3	24.57	56.87	52.49	43.31	24.97	50.89
gene-DDB_G0274521	rrs1	ribosome biogenesis regulatory protein	2.232	1.15833	1.33e-18	6.95e-17	yes	up	64.93	59.11	56.33	142.76	126.17	104.97	60.1233	124.633
gene-DDB_G0285467	DDB_G0285467	hypothetical protein	2.044	1.03153	1.39e-18	7.22e-17	yes	up	34.88	31.16	33.53	70.39	66.12	54.53	33.19	63.68
gene-DDB_G0302676	DDB_G0302676	hypothetical protein	2.284	1.19172	1.63e-18	8.35e-17	yes	up	29.41	26.5	23.64	60.33	56.29	50.01	26.5167	55.5433
gene-DDB_G0290753	DDB_G0290753	C2 domain-containing protein	0.257	-1.96259	1.68e-18	8.53e-17	yes	down	46.64	38.24	36.06	8.27	7.2	13.1	40.3133	9.52333
gene-DDB_G0291354	DDB_G0291354	hypothetical protein	2.373	1.24668	1.69e-18	8.56e-17	yes	up	4.1	2.99	3.68	7.89	8.85	7.14	3.59	7.96
gene-DDB_G0269352	mcfD	mitochondrial substrate carrier family protein	2.288	1.19411	1.87e-18	9.4e-17	yes	up	17.2	16.83	15.32	36.79	38.58	29.75	16.45	35.04
gene-DDB_G0281545	acaA	adenylyl cyclase	0.197	-2.34044	2.37e-18	1.18e-16	yes	down	1.21	0.8	1.26	0.22	0.2	0.17	1.09	0.196667
gene-DDB_G0270336	ipo4	importin 4	2.157	1.10909	2.37e-18	1.18e-16	yes	up	16.85	15.26	14.08	33.24	33.46	26.45	15.3967	31.05
gene-DDB_G0293382	DDB_G0293382	hypothetical protein	2.383	1.25275	2.97e-18	1.46e-16	yes	up	200.99	259.92	258.59	549.27	533.08	496.53	239.833	526.293
gene-DDB_G0293410	DDB_G0293410	hypothetical protein	2.383	1.25275	2.97e-18	1.46e-16	yes	up	200.99	259.92	258.59	549.27	533.08	496.53	239.833	526.293
gene-DDB_G0292378	fhbA	hypothetical protein	0.474	-1.07675	3.06e-18	1.5e-16	yes	down	176.19	167.85	149.95	71.47	64.58	82.08	164.663	72.71
gene-DDB_G0277111	DDB_G0277111	hypothetical protein	0.12	-3.06245	3.91e-18	1.91e-16	yes	down	2.21	1.75	1.37	0.22	0.14	0.27	1.77667	0.21
gene-DDB_G0292852	DDB_G0292852	hypothetical protein	2.295	1.19827	5.25e-18	2.52e-16	yes	up	7.2	7.01	7.25	16.41	16.62	12.91	7.15333	15.3133
gene-DDB_G0283763	grpE	molecular chaperone	2.058	1.04156	5.26e-18	2.52e-16	yes	up	214.42	183.64	173.5	398.92	373.47	312.72	190.52	361.703
gene-DDB_G0275509	DDB_G0275509	hypothetical protein	2.361	1.23923	5.49e-18	2.62e-16	yes	up	2.99	2.72	2.43	6.34	6.24	5.37	2.71333	5.98333
gene-DDB_G0276115	dph5	diphthamide biosynthesis protein 5	2.225	1.15351	6.2e-18	2.95e-16	yes	up	33.64	28.49	28.6	70.59	63.11	53.15	30.2433	62.2833
gene-DDB_G0269564	DDB_G0269564	hypothetical protein	0.313	-1.67456	8.37e-18	3.94e-16	yes	down	94.02	102.04	111.4	26.19	23.57	39.54	102.487	29.7667
gene-DDB_G0302418	imp4	U3 small nucleolar ribonucleoprotein protein	2.299	1.20124	8.87e-18	4.16e-16	yes	up	25.87	24.8	24.57	62.34	53.01	45.25	25.08	53.5333
gene-DDB_G0272040	DDB_G0272040	hypothetical protein	2.051	1.03606	9.29e-18	4.32e-16	yes	up	47.71	44.79	42.44	89.06	91.8	74.05	44.98	84.97
gene-DDB_G0293560	rpa2	RNA polymerase I, second largest subunit	2.03	1.02164	1.1e-17	5.09e-16	yes	up	39.47	38.17	36.28	79.67	74.96	61.72	37.9733	72.1167
gene-DDB_G0285465	nog1	nucleolar GTP-binding protein 1	2.048	1.03399	1.1e-17	5.09e-16	yes	up	106.95	109.28	103.36	223.43	215	173.38	106.53	203.937
gene-DDB_G0267466	cupA	calcium up-regulated protein	0.278	-1.84807	1.5e-17	6.84e-16	yes	down	4.08	4.9	4.11	0.96	0.75	0.96	4.36333	0.89
gene-DDB_G0272789	rlp24	ribosomal protein L24-like protein	2.155	1.10754	1.67e-17	7.52e-16	yes	up	90.8	85.43	80.19	188.27	177.12	141.1	85.4733	168.83
gene-DDB_G0285831	DDB_G0285831	hypothetical protein	2.021	1.01528	2.23e-17	9.94e-16	yes	up	102.3	87.93	81.58	185.66	167.94	149.95	90.6033	167.85
gene-DDB_G0286351	DG1062	hypothetical protein	0.01	-6.69824	2.59e-17	1.15e-15	yes	down	2.71	1.28	2.04	0	0.02	0.03	2.01	0.0166667
gene-DDB_G0280489	wdr46	WD40 repeat-containing protein	2.136	1.09472	2.65e-17	1.17e-15	yes	up	16.8	15.92	14.99	34.83	33.5	26.79	15.9033	31.7067
gene-DDB_G0279759	DDB_G0279759	hypothetical protein	2.508	1.32648	3.84e-17	1.67e-15	yes	up	13.08	9.7	8.97	28.1	23.64	22.32	10.5833	24.6867
gene-DDB_G0277913	gefJ	Ras guanine nucleotide exchange factor	2.111	1.07821	3.9e-17	1.69e-15	yes	up	17.39	16.11	18.35	38.27	35.25	28.65	17.2833	34.0567
gene-DDB_G0287147	gnl3	guanine nucleotide binding protein 3	2.118	1.08262	4.4e-17	1.89e-15	yes	up	43.55	41.46	39.82	93.48	84.8	69.1	41.61	82.46
gene-DDB_G0272194	DDB_G0272194	hypothetical protein	0.25	-1.99926	4.44e-17	1.9e-15	yes	down	16.7	18.15	11.95	3.58	2.85	4.5	15.6	3.64333
gene-DDB_G0284383	DDB_G0284383	hypothetical protein	2.12	1.08425	4.56e-17	1.94e-15	yes	up	11.8	12.26	11.7	25.67	25.25	20.03	11.92	23.65
gene-DDB_G0289321	DDB_G0289321	hypothetical protein	2.806	1.48829	5.14e-17	2.18e-15	yes	up	8.68	11.43	8.88	28.35	28.6	20.53	9.66333	25.8267
gene-DDB_G0278925	DDB_G0278925	hypothetical protein	2.287	1.19332	6.68e-17	2.8e-15	yes	up	16.34	13.48	13.62	34.03	33.29	25.21	14.48	30.8433
gene-DDB_G0291336	DDB_G0291336	hypothetical protein	2.266	1.17987	6.95e-17	2.91e-15	yes	up	15.39	13.7	13.15	33.18	29.81	25.67	14.08	29.5533
gene-DDB_G0270050	DDB_G0270050	hypothetical protein	0.176	-2.5076	8.2e-17	3.38e-15	yes	down	9.98	8.36	9.3	0.92	1.39	2.19	9.21333	1.5
gene-DDB_G0286323	DDB_G0286323	hypothetical protein	3.956	1.98392	9.3e-17	3.79e-15	yes	up	0.36	0.31	0.32	1.47	1.15	1	0.33	1.20667
gene-DDB_G0272783	DDB_G0272783	major facilitator superfamily protein	0.372	-1.42487	1.01e-16	4.08e-15	yes	down	7.39	5.74	7.41	2.17	2.36	2.58	6.84667	2.37
gene-DDB_G0287983	redC	NADPH-dependent diflavin oxidoreductase 1	2.128	1.08953	1.19e-16	4.77e-15	yes	up	6.55	6.12	6.46	12.6	14.37	11.03	6.37667	12.6667
gene-DDB_G0285985	DDB_G0285985	hypothetical protein	2.849	1.51039	1.2e-16	4.8e-15	yes	up	4.93	5.04	3.83	13.3	12.51	10.8	4.6	12.2033
gene-DDB_G0272230	DDB_G0272230	hypothetical protein	2.835	1.5034	1.21e-16	4.81e-15	yes	up	9.25	8.08	9.44	25.29	26.35	18.44	8.92333	23.36
gene-DDB_G0282041	DDB_G0282041	hypothetical protein	2.569	1.36134	1.21e-16	4.82e-15	yes	up	5.03	4.85	4.35	12.45	10.66	10.87	4.74333	11.3267
gene-DDB_G0270480	DDB_G0270480	hypothetical protein	3.404	1.76717	1.29e-16	5.11e-15	yes	up	4.57	4.73	4.07	14.16	17.64	9.03	4.45667	13.61
gene-DDB_G0288317	DDB_G0288317	hypothetical protein	3.232	1.69224	1.31e-16	5.16e-15	yes	up	1.16	0.89	0.7	3.12	2.78	2.4	0.916667	2.76667
gene-DDB_G0271306	nmd3	60S ribosomal export protein	2.087	1.06154	1.36e-16	5.33e-15	yes	up	46.47	48.05	45.19	103.63	90.81	77.87	46.57	90.77
gene-DDB_G0287219	DDB_G0287219	hypothetical protein	0.1	-3.31573	1.36e-16	5.33e-15	yes	down	11.18	9.35	12.18	0.53	1.18	1.44	10.9033	1.05
gene-DDB_G0276121	DDB_G0276121	hypothetical protein	2.737	1.4525	1.49e-16	5.78e-15	yes	up	26.36	25.92	21.25	66.5	74.85	46.93	24.51	62.76
gene-DDB_G0291600	DDB_G0291600	hypothetical protein	2.025	1.01761	1.7e-16	6.52e-15	yes	up	18.22	14.59	17.29	32.19	34.06	27.83	16.7	31.36
gene-DDB_G0281241	coq2	4-hydroxybenzoate nonaprenyltransferase	2.931	1.55142	1.77e-16	6.74e-15	yes	up	3.37	4.51	4.15	12.27	11.62	9.15	4.01	11.0133
gene-DDB_G0269026	abcG23	ABC transporter G family protein	0.023	-5.45265	2.05e-16	7.77e-15	yes	down	1.3	1.1	0.98	0.04	0.01	0.03	1.12667	0.0266667
gene-DDB_G0287937	bxdc2	brix domain-containing protein	2.159	1.1103	2.53e-16	9.46e-15	yes	up	73.58	73.75	63.02	161.92	137.8	122.83	70.1167	140.85
gene-DDB_G0267824	DDB_G0267824	hypothetical protein	2.124	1.0867	2.53e-16	9.46e-15	yes	up	23.06	17.78	19.1	42.9	41.68	33.73	19.98	39.4367
gene-DDB_G0274755	gpt7	hypothetical protein	4.465	2.15879	2.63e-16	9.8e-15	yes	up	0.8	0.64	0.85	3.4	3.57	2.48	0.763333	3.15
gene-DDB_G0270202	DDB_G0270202	hypothetical protein	2.444	1.28921	3.58e-16	1.33e-14	yes	up	17.98	18.31	14.99	43.45	40.04	32.68	17.0933	38.7233
gene-DDB_G0277335	DDB_G0277335	pmp22 family protein	4.114	2.04054	3.69e-16	1.36e-14	yes	up	3.96	3.57	2.7	14.44	14.33	10.01	3.41	12.9267
gene-DDB_G0292886	DDB_G0292886	hypothetical protein	2.382	1.25202	3.73e-16	1.37e-14	yes	up	8.88	8.04	8.14	21.51	19	15.08	8.35333	18.53
gene-DDB_G0293728	DDB_G0293728	hypothetical protein	2.125	1.08738	4.04e-16	1.48e-14	yes	up	14.26	13.84	12.09	30	22.42	26.25	13.3967	26.2233
gene-DDB_G0287357	DDB_G0287357	hypothetical protein	2.828	1.49961	4.18e-16	1.52e-14	yes	up	2.53	2.72	2.12	7.69	6.11	5.72	2.45667	6.50667
gene-DDB_G0288081	DDB_G0288081	hypothetical protein	0.255	-1.97088	4.67e-16	1.69e-14	yes	down	241.78	242.96	294.73	37.99	59.62	82.64	259.823	60.0833
gene-DDB_G0277573	DDB_G0277573	hypothetical protein	2.301	1.20201	5e-16	1.8e-14	yes	up	16.37	14.67	13.19	34.86	33.33	26.32	14.7433	31.5033
gene-DDB_G0269126	DG1041	hypothetical protein	2.195	1.13404	5.41e-16	1.93e-14	yes	up	3.38	3.02	2.76	6.92	6.24	5.64	3.05333	6.26667
gene-DDB_G0292108	DDB_G0292108	hypothetical protein	2.123	1.08579	5.83e-16	2.07e-14	yes	up	8.28	6.89	6.47	15.52	14.72	12.59	7.21333	14.2767
gene-DDB_G0272634	dohh-1	PBS lyase HEAT-like repeat-containing protein	2.201	1.13794	6.34e-16	2.23e-14	yes	up	20.94	17.68	16.41	42.14	37.34	32.77	18.3433	37.4167
gene-DDB_G0274079	dohh-2	PBS lyase HEAT-like repeat-containing protein	2.201	1.13794	6.34e-16	2.23e-14	yes	up	20.94	17.68	16.41	42.14	37.34	32.77	18.3433	37.4167
gene-DDB_G0294577	DDB_G0294577	Rab GTPase	0.065	-3.94422	7.92e-16	2.78e-14	yes	down	4.49	4.45	4.69	0.1	0.19	0.57	4.54333	0.286667
gene-DDB_G0277477	DDB_G0277477	acyl-CoA oxidase	0.355	-1.49427	8.84e-16	3.08e-14	yes	down	40.28	32.42	40.7	8.77	13.58	15.18	37.8	12.51
gene-DDB_G0267766	gfm2	mitochondrial translation elongation factor G	2.324	1.21657	1.07e-15	3.71e-14	yes	up	6.23	5.58	6.29	14.01	14.83	10.43	6.03333	13.09
gene-DDB_G0282623	wdr3	WD40 repeat-containing protein	2.002	1.00131	1.22e-15	4.19e-14	yes	up	10.24	10.3	9.78	20.16	20.46	16.15	10.1067	18.9233
gene-DDB_G0286897	DDB_G0286897	hypothetical protein	0.237	-2.07784	1.34e-15	4.6e-14	yes	down	1.46	1.16	1.56	0.24	0.26	0.43	1.39333	0.31
gene-DDB_G0280463	DDB_G0280463	hypothetical protein	2.442	1.28822	1.46e-15	4.98e-14	yes	up	3.77	3.9	3.75	9.38	9.59	6.94	3.80667	8.63667
gene-DDB_G0275023	act22	hypothetical protein	0.463	-1.11243	1.61e-15	5.48e-14	yes	down	32.11	33.34	26.33	13.37	13.9	12.3	30.5933	13.19
gene-DDB_G0283153	cbpD1	calcium-binding protein	0.012	-6.3863	1.7e-15	5.74e-14	yes	down	9.51	7.53	14.36	0	0.16	0.19	10.4667	0.116667
gene-DDB_G0278331	DDB_G0278331	hypothetical protein	2.172	1.11886	1.78e-15	5.96e-14	yes	up	10.06	10.55	9.01	20.97	22.29	16.97	9.87333	20.0767
gene-DDB_G0277381	cpras1	type A von Willebrand factor domain-containing protein	0.432	-1.21214	1.97e-15	6.57e-14	yes	down	23.23	21.14	21.83	7.46	8.16	11.08	22.0667	8.9
gene-DDB_G0287615	DDB_G0287615	hypothetical protein	2.994	1.5819	2.05e-15	6.78e-14	yes	up	0.86	0.84	0.9	2.62	2.51	2.08	0.866667	2.40333
gene-DDB_G0271708	ddx31	hypothetical protein	2.176	1.12149	2.07e-15	6.82e-14	yes	up	4.03	3.74	3.71	8.34	8.46	6.53	3.82667	7.77667
gene-DDB_G0283903	erkB	extracellular response kinase	0.449	-1.1544	2.72e-15	8.92e-14	yes	down	130.31	117.21	152.85	49.51	51.26	66.43	133.457	55.7333
gene-DDB_G0291318	DDB_G0291318	hypothetical protein	2.073	1.05179	2.99e-15	9.71e-14	yes	up	108.77	99.18	104.94	204.21	176.03	186.93	104.297	189.057
gene-DDB_G0281075	DDB_G0281075	hypothetical protein	0.241	-2.05524	3.09e-15	9.98e-14	yes	down	7.36	6.87	7.21	0.96	1.64	2.23	7.14667	1.61
gene-DDB_G0284955	DDB_G0284955	P-type ATPase	2.134	1.09362	3.12e-15	9.99e-14	yes	up	3.92	3.95	3.98	8.63	8.54	6.5	3.95	7.89
gene-DDB_G0293078	DDB_G0293078	hypothetical protein	2.244	1.16603	3.38e-15	1.08e-13	yes	up	11.41	9.79	8.98	23.12	20.75	18.65	10.06	20.84
gene-DDB_G0270156	DDB_G0270156	hypothetical protein	2.017	1.01217	3.47e-15	1.1e-13	yes	up	7.49	6.75	7	14.4	14.34	11.27	7.08	13.3367
gene-DDB_G0280819	aoxA	hypothetical protein	2.021	1.01482	4.22e-15	1.33e-13	yes	up	150.33	133.22	121.78	263.03	284.07	214.24	135.11	253.78
gene-DDB_G0267470	dicB	discoidin-inducing complex protein	0.097	-3.36629	4.37e-15	1.38e-13	yes	down	29.02	26.9	28.38	1.5	2	4.14	28.1	2.54667
gene-DDB_G0287363	sibA	substrate adhesion molecule	2.142	1.09921	4.38e-15	1.38e-13	yes	up	9.44	9.78	8.3	20.42	19.41	15.45	9.17333	18.4267
gene-DDB_G0287201	DDB_G0287201	hypothetical protein	0.486	-1.0401	4.78e-15	1.5e-13	yes	down	16.61	12.84	14.44	6.27	6.14	7.46	14.63	6.62333
gene-DDB_G0269160	nxnA	annexin VII	0.306	-1.709	4.96e-15	1.55e-13	yes	down	68.26	102.84	109	24.69	21.54	33.81	93.3667	26.68
gene-DDB_G0271114	DDB_G0271114	hypothetical protein	2.034	1.02402	5.04e-15	1.57e-13	yes	up	4.62	3.96	4.53	8.35	8.49	7.97	4.37	8.27
gene-DDB_G0289511	act28	hypothetical protein	2.009	1.00645	5.27e-15	1.63e-13	yes	up	63.65	58.08	51.33	132.18	120.83	95.76	57.6867	116.257
gene-DDB_G0290061	DDB_G0290061	hypothetical protein	2.458	1.29732	5.4e-15	1.66e-13	yes	up	3.13	2.7	2.54	4.36	3.46	3.34	2.79	3.72
gene-DDB_G0272504	DDB_G0272504	hypothetical protein	2.112	1.07864	5.77e-15	1.76e-13	yes	up	33.97	36.86	31.73	75.08	66.56	59.13	34.1867	66.9233
gene-DDB_G0279851	DDB_G0279851	HAG group protein	2.236	1.16067	6.05e-15	1.84e-13	yes	up	28.73	23.44	22.73	56.38	53.1	43.68	24.9667	51.0533
gene-DDB_G0279001	gmkA	guanylate kinase	2.144	1.10031	6.06e-15	1.84e-13	yes	up	34.23	32.34	28.8	68.64	67.03	52.98	31.79	62.8833
gene-DDB_G0284811	DDB_G0284811	hypothetical protein	2.994	1.58229	6.09e-15	1.85e-13	yes	up	6.05	5.36	4.73	15.64	17.73	11.43	5.38	14.9333
gene-DDB_G0276237	DDB_G0276237	hypothetical protein	2.667	1.41515	6.81e-15	2.05e-13	yes	up	5.92	5.68	4.47	15.54	12.09	12.25	5.35667	13.2933
gene-DDB_G0294489	trxC	hypothetical protein	0.427	-1.22871	6.81e-15	2.05e-13	yes	down	3355.26	3106.7	4061.93	1277.27	1200.27	1629.5	3507.96	1369.01
gene-DDB_G0295785	DDB_G0295785	cyclin-related 2 family protein	0.009	-6.8145	7.64e-15	2.29e-13	yes	down	2.08	2.36	1.99	0	0	0.06	2.14333	0.02
gene-DDB_G0283175	prfA	peptide chain release factor 1	2.116	1.08138	7.69e-15	2.29e-13	yes	up	15.44	17.91	18.48	37.86	34.33	30.3	17.2767	34.1633
gene-DDB_G0292740	DDB_G0292740	type A von Willebrand factor domain-containing protein	0.397	-1.33174	8.04e-15	2.39e-13	yes	down	7.76	7.23	7.12	2.2	2.58	3.44	7.37	2.74
gene-DDB_G0295779	DDB_G0295779	EGF-like domain-containing protein	0.056	-4.16378	8.06e-15	2.39e-13	yes	down	11.83	8.21	14.54	0.45	0.07	1.29	11.5267	0.603333
gene-DDB_G0278471	DDB_G0278471	hypothetical protein	2.523	1.33486	8.09e-15	2.39e-13	yes	up	31.36	29.45	26.4	72.92	81.81	50.64	29.07	68.4567
gene-DDB_G0287601	DDB_G0287601	hypothetical protein	2.192	1.13233	9.03e-15	2.66e-13	yes	up	67.76	66.46	61.9	149.22	133.84	106.91	65.3733	129.99
gene-DDB_G0290219	DDB_G0290219	hypothetical protein	0.278	-1.84901	1.18e-14	3.45e-13	yes	down	8.85	7.33	8.47	1.69	1.71	2.97	8.21667	2.12333
gene-DDB_G0277801	gtpbp5	GTP1/OBG family protein	2.035	1.02471	1.36e-14	3.96e-13	yes	up	6.34	5.78	5.43	11.95	11.54	9.8	5.85	11.0967
gene-DDB_G0277031	DDB_G0277031	PhoPQ-activated pathogenicity-related protein	2.102	1.07163	1.59e-14	4.56e-13	yes	up	105.33	90.38	87.47	196.36	209.2	149.07	94.3933	184.877
gene-DDB_G0282255	DDB_G0282255	carbohydrate-binding domain-containing protein	2.314	1.21009	1.64e-14	4.67e-13	yes	up	9.39	10.68	9.76	21.74	18.19	24.43	9.94333	21.4533
gene-DDB_G0270962	DDB_G0270962	IPT/TIG domain-containing protein	3.233	1.69301	1.88e-14	5.37e-13	yes	up	1.32	1.3	1.15	3.91	5.01	2.5	1.25667	3.80667
gene-DDB_G0288953	DDB_G0288953	hypothetical protein	2.096	1.06784	2.4e-14	6.8e-13	yes	up	8.86	8.48	8.9	17.47	19.43	14.39	8.74667	17.0967
gene-DDB_G0287063	DDB_G0287063	hypothetical protein	2.27	1.18262	2.66e-14	7.52e-13	yes	up	20.91	17.84	15.94	45.64	36.53	33.27	18.23	38.48
gene-DDB_G0289151	mybI	myb domain-containing protein	0.383	-1.38461	3.14e-14	8.85e-13	yes	down	10.01	10.83	13.36	3.38	3.76	5.11	11.4	4.08333
gene-DDB_G0277081	DDB_G0277081	hypothetical protein	2.46	1.29848	3.26e-14	9.18e-13	yes	up	4.28	4.23	3.91	10.8	9.53	8.13	4.14	9.48667
gene-DDB_G0288055	DDB_G0288055	K+ potassium transporter	0.299	-1.74055	3.38e-14	9.49e-13	yes	down	29.53	26.87	35.02	5.26	9.13	11.23	30.4733	8.54
gene-DDB_G0281841	ddx24	hypothetical protein	2.196	1.1351	3.6e-14	1.01e-12	yes	up	4.78	4.62	4.61	10.44	10.62	7.71	4.67	9.59
gene-DDB_G0271860	DDB_G0271860	hypothetical protein	0.346	-1.53157	3.66e-14	1.02e-12	yes	down	14.3	13.47	17.22	3.72	6.67	4.3	14.9967	4.89667
gene-DDB_G0276947	trap1	heat shock protein Hsp90 family protein	2.202	1.1391	4.04e-14	1.12e-12	yes	up	24.05	19.41	17.49	45.31	45.14	34.68	20.3167	41.71
gene-DDB_G0275403	DDB_G0275403	hypothetical protein	2.103	1.07275	4.11e-14	1.14e-12	yes	up	6.67	6.58	5.92	13.63	13.38	10.62	6.39	12.5433
gene-DDB_G0288609	DDB_G0288609	hypothetical protein	2.157	1.10904	4.22e-14	1.17e-12	yes	up	10.64	10.82	9.37	23.54	20.16	18.28	10.2767	20.66
gene-DDB_G0280469	psrA	protein phosphatase 2A regulatory subunit	0.419	-1.25587	4.37e-14	1.21e-12	yes	down	10.76	8.24	12.32	3.59	4.19	4.43	10.44	4.07
gene-DDB_G0287515	tat	tyrosine transaminase	2.142	1.09908	4.48e-14	1.23e-12	yes	up	15.2	14.24	13.57	32.7	29.56	23.55	14.3367	28.6033
gene-DDB_G0279665	DDB_G0279665	hypothetical protein	2.085	1.06016	5.2e-14	1.43e-12	yes	up	2.43	2.7	2.71	5.43	5.47	4.43	2.61333	5.11
gene-DDB_G0293530	pefB	penta EF hand calcium binding protein	0.414	-1.27322	5.51e-14	1.51e-12	yes	down	321.43	311.82	351.13	102.37	112.63	160.88	328.127	125.293
gene-DDB_G0279817	DDB_G0279817	hypothetical protein	0.232	-2.10972	5.55e-14	1.51e-12	yes	down	27.02	20.1	29.56	3.14	5.6	7.65	25.56	5.46333
gene-DDB_G0272931	timm9	mitochondrial import inner membrane translocase subunit 9	2.441	1.28735	5.79e-14	1.58e-12	yes	up	139.55	111.95	88.85	271.09	242.47	198.46	113.45	237.34
gene-DDB_G0287537	nop14	U3 snoRNP protein	2.077	1.05471	6.07e-14	1.63e-12	yes	up	7.4	7.2	6.38	15.18	14.11	11.48	6.99333	13.59
gene-DDB_G0282647	DDB_G0282647	hypothetical protein	0.048	-4.38318	6.16e-14	1.66e-12	yes	down	3.53	2.61	3.22	0	0.15	0.27	3.12	0.14
gene-DDB_G0274505	DDB_G0274505	hypothetical protein	2.087	1.06163	6.93e-14	1.85e-12	yes	up	24.39	24.81	22.32	53.91	46.35	39.07	23.84	46.4433
gene-DDB_G0279791	DDB_G0279791	hypothetical protein	0.328	-1.60766	7.51e-14	1.99e-12	yes	down	65.52	52.28	64.54	14.58	14.76	26.21	60.78	18.5167
gene-DDB_G0282099	rio2	hypothetical protein	2.205	1.14081	7.51e-14	1.99e-12	yes	up	12.02	11.96	11.29	27.66	25.87	19.29	11.7567	24.2733
gene-DDB_G0271198	DDB_G0271198	hypothetical protein	3.623	1.85719	8.59e-14	2.26e-12	yes	up	5.83	4.69	3.94	18.74	16.72	13.44	4.82	16.3
gene-DDB_G0270214	DD7-1	galactose-binding domain-containing protein	0.065	-3.95234	9.14e-14	2.38e-12	yes	down	34.05	39.1	47.27	1.45	1.3	4.22	40.14	2.32333
gene-DDB_G0291566	grwd1	glutamate-rich WD repeat-containing protein 1	2.185	1.12781	9.45e-14	2.44e-12	yes	up	29.57	29.55	26.65	64.94	64.14	45.87	28.59	58.3167
gene-DDB_G0271340	DDB_G0271340	acyl-CoA oxidase	0.384	-1.38173	1e-13	2.58e-12	yes	down	6.28	5.39	5.56	1.94	2.54	1.7	5.74333	2.06
gene-DDB_G0287193	DDB_G0287193	hypothetical protein	0.39	-1.35976	1.02e-13	2.62e-12	yes	down	2.81	2.72	3.02	1.01	0.86	1.25	2.85	1.04
gene-DDB_G0290859	DDB_G0290859	hypothetical protein	2.359	1.23798	1.04e-13	2.65e-12	yes	up	4.16	4.03	4.53	9.78	10.37	7.8	4.24	9.31667
gene-DDB_G0278937	DDB_G0278937	hypothetical protein	2.123	1.08626	1.04e-13	2.65e-12	yes	up	5.31	5.07	4.73	10.12	11.54	8.33	5.03667	9.99667
gene-DDB_G0269358	DDB_G0269358	hypothetical protein	0.468	-1.09496	1.13e-13	2.86e-12	yes	down	15.85	13.9	14.95	5.66	6.49	7.3	14.9	6.48333
gene-DDB_G0275351	DDB_G0275351	hypothetical protein	2.179	1.12397	1.14e-13	2.89e-12	yes	up	47.28	45.68	41.94	97.81	97.32	72.5	44.9667	89.21
gene-DDB_G0269410	DDB_G0269410	pyrroline-5-carboxylate reductase	2.186	1.12837	1.28e-13	3.25e-12	yes	up	66.54	73.83	55.05	148.53	133.64	115.78	65.14	132.65
gene-DDB_G0289329	dmtA	des-methyl-DIF-1 methyltransferase	0.073	-3.76757	1.3e-13	3.29e-12	yes	down	2.05	1.69	1.6	0.08	0.15	0.14	1.78	0.123333
gene-DDB_G0279809	DDB_G0279809	hypothetical protein	2.22	1.15067	1.31e-13	3.29e-12	yes	up	5.73	4.31	4.66	11.41	10.63	8.34	4.9	10.1267
gene-DDB_G0288683	DDB_G0288683	hypothetical protein	0.439	-1.18653	1.45e-13	3.63e-12	yes	down	7.97	7.35	5.97	2.9	2.63	3.22	7.09667	2.91667
gene-DDB_G0276411	mrt4	ribosomal protein L10 family protein	2.026	1.01856	1.48e-13	3.69e-12	yes	up	91.11	76.94	70.26	172.33	141.7	131.39	79.4367	148.473
gene-DDB_G0286677	DDB_G0286677	hypothetical protein	2.067	1.04782	1.52e-13	3.78e-12	yes	up	7.86	7.52	6.1	14.85	14.75	12.01	7.16	13.87
gene-DDB_G0283947	DDB_G0283947	hypothetical protein	2.031	1.02249	1.67e-13	4.14e-12	yes	up	12.61	11.94	11.98	24.79	24.95	19.3	12.1767	23.0133
gene-DDB_G0277337	DDB_G0277337	beta-lactamase family protein	2.02	1.01437	1.69e-13	4.18e-12	yes	up	9.64	9.73	8.78	18.37	20	14.86	9.38333	17.7433
gene-DDB_G0269144	hspB	heat shock protein	0.39	-1.35758	1.74e-13	4.3e-12	yes	down	620.12	536.22	645.85	176.28	190.05	294.41	600.73	220.247
gene-DDB_G0286505	DDB_G0286505	DUF171 family protein	2.199	1.13681	1.86e-13	4.55e-12	yes	up	4.93	4.17	4.23	9.67	9.78	7.81	4.44333	9.08667
gene-DDB_G0289689	DDB_G0289689	hypothetical protein	0.275	-1.86037	1.91e-13	4.66e-12	yes	down	7.39	5.42	6.64	1.03	1.61	2.36	6.48333	1.66667
gene-DDB_G0272034	DDB_G0272034	hypothetical protein	0.238	-2.07279	1.92e-13	4.67e-12	yes	down	2.39	2.08	1.77	0.39	0.39	0.61	2.08	0.463333
gene-DDB_G0295725	DDB_G0295725	hypothetical protein	0.34	-1.55633	1.96e-13	4.74e-12	yes	down	33.21	32.85	37.54	8.83	8.76	15.22	34.5333	10.9367
gene-DDB_G0287753	DDB_G0287753	hypothetical protein	2.39	1.25686	2.1e-13	5.06e-12	yes	up	6.66	6.5	6.33	15.79	15.66	11.79	6.49667	14.4133
gene-DDB_G0279205	DDB_G0279205	CAATT-binding protein	2.127	1.08859	2.36e-13	5.68e-12	yes	up	12.5	11.53	10.05	24.03	25.37	18.37	11.36	22.59
gene-DDB_G0269462	DDB_G0269462	ubiquitin domain-containing protein	0.404	-1.30906	2.61e-13	6.24e-12	yes	down	3.66	3.12	3.75	1.05	1.25	1.67	3.51	1.32333
gene-DDB_G0282965	DDB_G0282965	hypothetical protein	2.297	1.19962	2.64e-13	6.31e-12	yes	up	8.3	7.35	6.99	18.25	16.63	13.38	7.54667	16.0867
gene-DDB_G0292236	DDB_G0292236	hypothetical protein	0.343	-1.54447	3.32e-13	7.88e-12	yes	down	39.69	29.82	35.79	7.33	12.31	13.84	35.1	11.16
gene-DDB_G0283533	cbpB	calcium-binding protein	0.155	-2.68801	3.54e-13	8.35e-12	yes	down	60.83	43.87	55.86	4.25	4.68	13.62	53.52	7.51667
gene-DDB_G0268762	DDB_G0268762	hypothetical protein	2.02	1.01469	3.65e-13	8.59e-12	yes	up	23.26	19.73	20.98	46.09	39.43	34.17	21.3233	39.8967
gene-DDB_G0278167	DDB_G0278167	hypothetical protein	3.648	1.86712	3.88e-13	9.03e-12	yes	up	1.46	11.49	4.63	17.49	9.55	7.96	5.86	11.6667
gene-DDB_G0283789	dimt1l	dimethyladenosine transferase	2.034	1.02464	4.47e-13	1.03e-11	yes	up	30.09	30.01	25.31	60.96	54.16	46.49	28.47	53.87
gene-DDB_G0269394	mcfE	mitochondrial substrate carrier family protein	2.11	1.07746	4.69e-13	1.08e-11	yes	up	6.66	6.51	6.8	15.1	12.83	11.94	6.65667	13.29
gene-DDB_G0288551	DDB_G0288551	Pumilio RNA-binding region-containing protein	2.146	1.10164	4.89e-13	1.13e-11	yes	up	15.58	14.7	12.17	31.22	30.51	23.38	14.15	28.37
gene-DDB_G0284011	DDB_G0284011	hypothetical protein	0.289	-1.79214	4.93e-13	1.13e-11	yes	down	78.39	72.85	89.88	13.09	20.69	31.55	80.3733	21.7767
gene-DDB_G0286533	DDB_G0286533	hypothetical protein	2.161	1.11202	5.47e-13	1.24e-11	yes	up	2.02	1.76	1.75	3.85	3.9	3.39	1.84333	3.71333
gene-DDB_G0284817	DDB_G0284817	hypothetical protein	2.029	1.02057	6.02e-13	1.36e-11	yes	up	29.94	30.43	30.5	64.9	61.21	46.04	30.29	57.3833
gene-DDB_G0282741	ddx18	hypothetical protein	2.129	1.09038	6.18e-13	1.4e-11	yes	up	27.84	26.44	22.33	55.06	56.32	40.99	25.5367	50.79
gene-DDB_G0287277	DDB_G0287277	NAD-dependent epimerase/dehydratase family protein	0.323	-1.62834	8.51e-13	1.92e-11	yes	down	47.01	42.67	51.19	10.68	11.25	20.44	46.9567	14.1233
gene-DDB_G0284119	DDB_G0284119	hypothetical protein	0.156	-2.67596	8.99e-13	2.01e-11	yes	down	4.5	5.88	3.91	0.68	0.82	0.58	4.76333	0.693333
gene-DDB_G0281497	DDB_G0281497	hypothetical protein	0.156	-2.68096	9.23e-13	2.06e-11	yes	down	3.83	3.58	5.37	0.34	0.44	1.09	4.26	0.623333
gene-DDB_G0269252	gefE	Ras guanine nucleotide exchange factor	0.48	-1.05943	9.35e-13	2.08e-11	yes	down	18.8	18.02	20.1	6.66	8.99	9.93	18.9733	8.52667
gene-DDB_G0269156	mvpA	major vault protein	0.471	-1.08664	9.44e-13	2.09e-11	yes	down	24.44	31.94	32.55	12.95	12.11	14.3	29.6433	13.12
gene-DDB_G0279259	DDB_G0279259	hypothetical protein	2.417	1.27328	9.49e-13	2.1e-11	yes	up	2.19	1.85	1.98	5.05	4.93	3.58	2.00667	4.52
gene-DDB_G0294617	DDB_G0294617	hypothetical protein	2.542	1.34585	1.1e-12	2.43e-11	yes	up	8.42	7.21	6.45	20.08	17.64	14.11	7.36	17.2767
gene-DDB_G0289415	DDB_G0289415	hypothetical protein	2.098	1.06885	1.11e-12	2.43e-11	yes	up	29.27	28.99	25.37	58.02	62.57	43.49	27.8767	54.6933
gene-DDB_G0287079	DDB_G0287079	hypothetical protein	2.289	1.19502	1.12e-12	2.45e-11	yes	up	5.2	5.05	4.25	11.36	11.27	8.39	4.83333	10.34
gene-DDB_G0280979	pcmA	hypothetical protein	0.464	-1.10676	1.12e-12	2.45e-11	yes	down	34.86	31.15	25.76	12.5	12.08	15.02	30.59	13.2
gene-DDB_G0269548	DDB_G0269548	hypothetical protein	0.268	-1.89722	1.33e-12	2.89e-11	yes	down	5.2	5.04	5.77	1.23	1.08	1.7	5.33667	1.33667
gene-DDB_G0270864	DDB_G0270864	hypothetical protein	0.435	-1.20027	1.34e-12	2.91e-11	yes	down	5.4	4.82	5.97	1.81	2.12	2.67	5.39667	2.2
gene-DDB_G0292286	DDB_G0292286	hypothetical protein	2.184	1.12697	1.46e-12	3.15e-11	yes	up	3.42	3.75	4.07	8.23	8.61	6.15	3.74667	7.66333
gene-DDB_G0289407	DDB_G0289407	deoxyribonuclease II family protein	2.236	1.16089	1.52e-12	3.28e-11	yes	up	5.05	4.07	3.82	10.59	8.22	8.14	4.31333	8.98333
gene-DDB_G0279069	DDB_G0279069	hypothetical protein	2.348	1.23122	1.7e-12	3.64e-11	yes	up	10.74	8.86	8.97	23.05	22	16.78	9.52333	20.61
gene-DDB_G0279871	DDB_G0279871	hypothetical protein	0.283	-1.82244	1.73e-12	3.71e-11	yes	down	6.38	4.71	3.84	1.38	1.1	1.44	4.97667	1.30667
gene-DDB_G0280041	pyr56	bifunctional UMP-synthetase	2.161	1.1117	2.1e-12	4.46e-11	yes	up	14.69	16	14.25	33.19	33.63	23.93	14.98	30.25
gene-DDB_G0271892	DDB_G0271892	hypothetical protein	0.374	-1.4203	2.12e-12	4.49e-11	yes	down	179.89	130.25	173.58	39.09	55.89	71.51	161.24	55.4967
gene-DDB_G0277201	DDB_G0277201	hypothetical protein	0.056	-4.15384	2.19e-12	4.62e-11	yes	down	397.93	503.22	363.69	12.51	12.84	40.64	421.613	21.9967
gene-DDB_G0276337	DDB_G0276337	AMP-dependent synthetase and ligase domain-containing protein	0.242	-2.04845	2.21e-12	4.65e-11	yes	down	3.01	2.17	3.19	0.53	0.47	0.9	2.79	0.633333
gene-DDB_G0271980	rabR	Rab GTPase	0.322	-1.63362	2.4e-12	5.04e-11	yes	down	69.76	64.97	33.94	17.02	16.96	16.55	56.2233	16.8433
gene-DDB_G0285801	DDB_G0285801	hypothetical protein	2.859	1.51566	2.43e-12	5.1e-11	yes	up	2.41	2.61	2.27	7.17	7.03	5.23	2.43	6.47667
gene-DDB_G0286839	gtaW	hypothetical protein	0.43	-1.21704	2.45e-12	5.13e-11	yes	down	52.75	49.71	50.87	16.98	17.83	26.47	51.11	20.4267
gene-DDB_G0280117	DDB_G0280117	hypothetical protein	0.274	-1.86799	2.73e-12	5.65e-11	yes	down	5.3	4.27	5.11	0.86	0.98	1.93	4.89333	1.25667
gene-DDB_G0279573	DDB_G0279573	hypothetical protein	2.207	1.14206	2.82e-12	5.81e-11	yes	up	1.04	1.17	1.08	2.6	2.17	2.04	1.09667	2.27
gene-DDB_G0276335	pyr1-3	hypothetical protein	2.471	1.30514	2.88e-12	5.91e-11	yes	up	6.76	7.01	5.27	15.83	17.36	10.96	6.34667	14.7167
gene-DDB_G0290233	mgp1	RhoGAP domain-containing protein	0.153	-2.70622	4.36e-12	8.75e-11	yes	down	3.59	2.69	3.64	0.22	0.33	0.88	3.30667	0.476667
gene-DDB_G0288525	DDB_G0288525	hypothetical protein	0.389	-1.36052	4.39e-12	8.82e-11	yes	down	3.96	3.56	4.4	1.43	1.25	1.66	3.97333	1.44667
gene-DDB_G0286843	gtaQ	hypothetical protein	0.371	-1.43084	4.64e-12	9.27e-11	yes	down	6.23	7.86	7.34	2.24	2.41	2.79	7.14333	2.48
gene-DDB_G0289811	act10	hypothetical protein	0.454	-1.14071	5.34e-12	1.06e-10	yes	down	95.28	124.2	126.29	51.31	41.01	54.21	115.257	48.8433
gene-DDB_G0275621	DDB_G0275621	hypothetical protein	2.316	1.21171	5.35e-12	1.06e-10	yes	up	4.28	2.98	3.05	7.88	7.76	6.5	3.43667	7.38
gene-DDB_G0291310	DDB_G0291310	hypothetical protein	2.015	1.01045	5.46e-12	1.08e-10	yes	up	16.36	18.5	19.15	37.02	36.14	28.39	18.0033	33.85
gene-DDB_G0276927	DDB_G0276927	hypothetical protein	0.478	-1.06541	5.86e-12	1.16e-10	yes	down	1209.06	949.97	1096.13	418.33	408.05	584.5	1085.05	470.293
gene-DDB_G0274105	glgB	1,4-alpha-glucan branching enzyme	0.474	-1.07572	6.3e-12	1.24e-10	yes	down	182	174.25	202.36	66.08	78.73	102.68	186.203	82.4967
gene-DDB_G0275209	cnrD	ubiquitin system component Cue domain containing protein	0.428	-1.22442	6.66e-12	1.31e-10	yes	down	12.92	12.9	11.33	4.19	4.65	6.01	12.3833	4.95
gene-DDB_G0289391	pkiA	hypothetical protein	0.337	-1.57091	6.73e-12	1.32e-10	yes	down	1152.74	1071.21	1402.98	293.34	316.16	568.2	1208.98	392.567
gene-DDB_G0279953	DDB_G0279953	hypothetical protein	0.319	-1.64727	6.92e-12	1.36e-10	yes	down	4.54	5.29	4.06	1.72	1.14	1.29	4.63	1.38333
gene-DDB_G0291195	DDB_G0291195	hypothetical protein	2.184	1.12728	7.18e-12	1.4e-10	yes	up	25.99	26.61	20.32	56.82	49.28	41.81	24.3067	49.3033
gene-DDB_G0277531	DDB_G0277531	EGF-like domain-containing protein	2.598	1.37739	7.45e-12	1.45e-10	yes	up	6.33	4.96	3.96	15.25	11.49	10.16	5.08333	12.3
gene-DDB_G0288235	DDB_G0288235	hypothetical protein	0.078	-3.67848	7.55e-12	1.46e-10	yes	down	2.89	1.58	2.03	0.14	0.05	0.28	2.16667	0.156667
gene-DDB_G0282393	DDB_G0282393	hypothetical protein	2.201	1.13829	8.83e-12	1.7e-10	yes	up	13.42	12.7	12.48	30.06	27.46	21.09	12.8667	26.2033
gene-DDB_G0295811	DDB_G0295811	thioredoxin fold domain-containing protein	0.221	-2.17667	9.33e-12	1.79e-10	yes	down	19.08	16.18	17.66	3.87	3.23	6.71	17.64	4.60333
gene-DDB_G0284169	DDB_G0284169	hypothetical protein	0.357	-1.48549	9.4e-12	1.81e-10	yes	down	378.86	356.47	384.62	106.76	87.13	174.77	373.317	122.887
gene-DDB_G0274479	DDB_G0274479	hypothetical protein	0.356	-1.48896	1.03e-11	1.97e-10	yes	down	17.77	12.34	14.85	3.75	5.55	5.41	14.9867	4.90333
gene-DDB_G0283907	pkaC	cAMP-dependent protein kinase	0.477	-1.06737	1.04e-11	1.97e-10	yes	down	9.26	10.97	11.99	4.58	4.38	5.34	10.74	4.76667
gene-DDB_G0285025	alrE	aldo-keto reductase	0.294	-1.76631	1.06e-11	2.01e-10	yes	down	15.32	12.14	13.94	3.05	2.71	5.53	13.8	3.76333
gene-DDB_G0291243	abcC7	ABC transporter C family protein	2.916	1.54408	1.11e-11	2.1e-10	yes	up	0.71	0.57	0.52	1.81	1.85	1.24	0.6	1.63333
gene-DDB_G0270836	fbp	D-fructose-1,6-bisphosphate 1-phosphohydrolase	0.477	-1.06872	1.16e-11	2.17e-10	yes	down	226.08	215.81	265.89	93.25	90.6	129.81	235.927	104.553
gene-DDB_G0282655	DDB_G0282655	UPF0534 protein	2.092	1.06489	1.17e-11	2.2e-10	yes	up	19.57	17.01	15.4	36.83	33.13	29.59	17.3267	33.1833
gene-DDB_G0275703	gefN	Ras guanine nucleotide exchange factor	0.083	-3.58502	1.21e-11	2.27e-10	yes	down	0.53	0.31	0.62	0.05	0.04	0.02	0.486667	0.0366667
gene-DDB_G0276985	DDB_G0276985	hypothetical protein	2.115	1.08056	1.23e-11	2.29e-10	yes	up	1.93	1.68	2.02	3.93	3.82	3.36	1.87667	3.70333
gene-DDB_G0275547	DDB_G0275547	phosphoesterase, PA-phosphatase related-family protein	0.19	-2.39734	1.3e-11	2.41e-10	yes	down	5.13	3.96	3.03	0.54	0.54	1.07	4.04	0.716667
gene-DDB_G0271034	DDB_G0271034	hypothetical protein	2.675	1.41956	1.31e-11	2.43e-10	yes	up	2.7	4.66	2.95	11.89	10.03	6.83	3.43667	9.58333
gene-DDB_G0274659	DDB_G0274659	hypothetical protein	2.837	1.50439	1.36e-11	2.51e-10	yes	up	2.83	1.97	1.88	6.65	6.33	4.69	2.22667	5.89
gene-DDB_G0272520	act15	hypothetical protein	0.472	-1.08405	1.45e-11	2.66e-10	yes	down	230.95	296.25	334.85	127.65	113.26	138.76	287.35	126.557
gene-DDB_G0270738	DDB_G0270738	hypothetical protein	2.242	1.16473	1.48e-11	2.7e-10	yes	up	7.71	6.38	6.17	15.64	13.03	13.24	6.75333	13.97
gene-DDB_G0283125	DDB_G0283125	N-terminal delta endotoxin domain-containing protein	0.019	-5.72657	1.52e-11	2.77e-10	yes	down	5.15	4.1	6	0.02	0.03	0.22	5.08333	0.09
gene-DDB_G0286199	DDB_G0286199	hypothetical protein	2.147	1.10214	1.6e-11	2.9e-10	yes	up	3.28	3.02	3.19	6.63	6.9	5.45	3.16333	6.32667
gene-DDB_G0274825	DDB_G0274825	hypothetical protein	0.461	-1.11583	1.73e-11	3.14e-10	yes	down	3.49	3.3	3.04	1.55	1.39	1.29	3.27667	1.41
gene-DDB_G0274223	DDB_G0274223	hypothetical protein	0.41	-1.28484	1.79e-11	3.24e-10	yes	down	39.58	30.93	29.47	10.49	11.28	16.19	33.3267	12.6533
gene-DDB_G0295629	mrpRNA	RNase P, class A	2.075	1.05314	1.86e-11	3.35e-10	yes	up	60.67	56.43	46.16	115.92	88.47	99.92	54.42	101.437
gene-DDB_G0267564	DDB_G0267564	hypothetical protein	0.314	-1.67099	1.91e-11	3.44e-10	yes	down	2.87	2.44	2.41	0.78	0.88	0.59	2.57333	0.75
gene-DDB_G0274325	ddx52	hypothetical protein	2.062	1.04407	2.18e-11	3.9e-10	yes	up	8.1	8.36	8.14	18.55	16.09	12.77	8.2	15.8033
gene-DDB_G0293640	DDB_G0293640	hypothetical protein	0.493	-1.01888	2.5e-11	4.45e-10	yes	down	179.43	185.74	180.05	82.18	66.93	96.67	181.74	81.9267
gene-DDB_G0279821	DDB_G0279821	hypothetical protein	2.182	1.12569	2.56e-11	4.54e-10	yes	up	10.64	9.71	8.13	21.43	21.29	15.27	9.49333	19.33
gene-DDB_G0281793	DDB_G0281793	hypothetical protein	0.28	-1.83558	2.84e-11	5e-10	yes	down	36.65	24.12	34.18	7.48	5.28	13.25	31.65	8.67
gene-DDB_G0287407	DDB_G0287407	TPR repeat-containing protein	0.265	-1.91393	2.86e-11	5.04e-10	yes	down	5.34	5.38	5.78	0.76	1.19	2.15	5.5	1.36667
gene-DDB_G0276905	DDB_G0276905	hypothetical protein	0.28	-1.83821	2.88e-11	5.06e-10	yes	down	4.41	2.77	3.98	0.99	0.95	0.94	3.72	0.96
gene-DDB_G0294603	DDB_G0294603	C2 domain-containing protein	0.208	-2.26804	2.93e-11	5.14e-10	yes	down	10.66	7.18	7.18	1.59	1.13	2.05	8.34	1.59
gene-DDB_G0269970	DDB_G0269970	hypothetical protein	0.052	-4.26734	3.04e-11	5.32e-10	yes	down	2.48	1.72	2.72	0.08	0.08	0.18	2.30667	0.113333
gene-DDB_G0289275	DDB_G0289275	hypothetical protein	0.252	-1.9877	3.04e-11	5.32e-10	yes	down	8.01	5.64	5.26	1.7	0.89	1.84	6.30333	1.47667
gene-DDB_G0274431	DDB_G0274431	hypothetical protein	3.669	1.87535	3.08e-11	5.37e-10	yes	up	0.86	0.79	0.45	2.43	2.95	1.83	0.7	2.40333
gene-DDB_G0274943	ranB	GTP-binding nuclear protein Ran	0.405	-1.30282	3.28e-11	5.72e-10	yes	down	4.69	5.16	5.23	1.39	2.29	2.14	5.02667	1.94
gene-DDB_G0281653	DDB_G0281653	hypothetical protein	2.485	1.31303	3.32e-11	5.77e-10	yes	up	9.92	6.19	11.56	21.6	22.76	19.21	9.22333	21.19
gene-DDB_G0287985	DDB_G0287985	hypothetical protein	0.336	-1.57212	3.62e-11	6.25e-10	yes	down	40.73	32.28	38.87	7.65	10.68	16.55	37.2933	11.6267
gene-DDB_G0278487	DDB_G0278487	hypothetical protein	2.005	1.00337	3.75e-11	6.45e-10	yes	up	14	11.77	11.59	23.93	27.11	18.63	12.4533	23.2233
gene-DDB_G0286909	anapc11	anaphase promoting complex subunit 11	2.044	1.03135	3.84e-11	6.6e-10	yes	up	42.45	44.24	40.95	75.48	86.7	70.54	42.5467	77.5733
gene-DDB_G0282121	DDB_G0282121	hypothetical protein	0.032	-4.96853	3.99e-11	6.82e-10	yes	down	68.69	59.68	67.82	0.7	1.02	4.11	65.3967	1.94333
gene-DDB_G0269116	cmbC	hypothetical protein	0.082	-3.60644	4.15e-11	7.07e-10	yes	down	4.67	4.56	6.2	0.42	0.23	0.46	5.14333	0.37
gene-DDB_G0294629	DDB_G0294629	SET domain-containing protein	2.243	1.16553	4.17e-11	7.1e-10	yes	up	8.61	6.54	5.41	14.56	15.92	12.44	6.85333	14.3067
gene-DDB_G0281081	DDB_G0281081	hypothetical protein	2.178	1.12332	4.31e-11	7.3e-10	yes	up	6.87	8.07	6.54	15.47	16.6	11.78	7.16	14.6167
gene-DDB_G0274501	mcfY	mitochondrial substrate carrier family protein	0.089	-3.49504	4.32e-11	7.31e-10	yes	down	1.86	1.83	2.18	0.02	0.14	0.34	1.95667	0.166667
gene-DDB_G0286419	CYP519E1	cytochrome P450 family protein	0.378	-1.40501	4.93e-11	8.26e-10	yes	down	233.77	209.73	224.66	71.26	53.93	109.69	222.72	78.2933
gene-DDB_G0283351	DDB_G0283351	hypothetical protein	0.319	-1.65058	4.96e-11	8.3e-10	yes	down	0.8	0.63	0.85	0.22	0.19	0.27	0.76	0.226667
gene-DDB_G0293066	DDB_G0293066	hypothetical protein	0.201	-2.31348	5.01e-11	8.36e-10	yes	down	1.27	1.25	1.88	0.15	0.26	0.42	1.46667	0.276667
gene-DDB_G0281839	DDB_G0281839	WD40 repeat-containing protein	2.197	1.13568	5.08e-11	8.45e-10	yes	up	13.21	12.08	10.43	26.66	28.27	18.42	11.9067	24.45
gene-DDB_G0275649	DDB_G0275649	hypothetical protein	0.281	-1.8305	5.64e-11	9.34e-10	yes	down	2.92	3.13	2.86	0.49	0.77	1.13	2.97	0.796667
gene-DDB_G0295749	DDB_G0295749	deoxyribonuclease II family protein	2.339	1.22601	5.9e-11	9.71e-10	yes	up	4.49	4.01	3.3	10.33	8.05	7.35	3.93333	8.57667
gene-DDB_G0268824	DDB_G0268824	hypothetical protein	2.418	1.27393	6.99e-11	1.14e-09	yes	up	3.67	3.98	4.55	10.94	9.27	7.33	4.06667	9.18
gene-DDB_G0288531	DDB_G0288531	hypothetical protein	0.18	-2.47757	7.23e-11	1.18e-09	yes	down	3.61	2.75	4.01	0.47	0.29	1.09	3.45667	0.616667
gene-DDB_G0278337	DDB_G0278337	hypothetical protein	2.006	1.00401	7.5e-11	1.22e-09	yes	up	71.78	73.02	64.95	153.2	122.74	106.95	69.9167	127.63
gene-DDB_G0284625	DDB_G0284625	EGF-like domain-containing protein	2.495	1.31902	7.52e-11	1.22e-09	yes	up	3.21	2.59	2.06	7.35	5.9	5.04	2.62	6.09667
gene-DDB_G0279237	DDB_G0279237	hypothetical protein	2.157	1.10913	7.82e-11	1.27e-09	yes	up	1.47	1.31	1.15	2.86	2.65	2.43	1.31	2.64667
gene-DDB_G0287981	act33	hypothetical protein	2.047	1.03345	9.09e-11	1.46e-09	yes	up	6.41	5.38	7.05	11.91	13.65	10.27	6.28	11.9433
gene-DDB_G0278259	manB	hypothetical protein	0.357	-1.487	9.11e-11	1.46e-09	yes	down	21.86	19.39	25.68	5.8	5.71	10.78	22.31	7.43
gene-DDB_G0270018	DDB_G0270018	hypothetical protein	0.454	-1.13967	9.16e-11	1.47e-09	yes	down	37.43	37.64	41.15	12.85	15.51	20.73	38.74	16.3633
gene-DDB_G0288831	DDB_G0288831	hypothetical protein	2.322	1.21547	9.24e-11	1.48e-09	yes	up	297.5	328.81	400.32	658.79	727.4	635.32	342.21	673.837
gene-DDB_G0292138	DDB_G0292138	hypothetical protein	2.226	1.15433	9.37e-11	1.49e-09	yes	up	12.33	12.8	12.41	30.96	23.47	22.09	12.5133	25.5067
gene-DDB_G0268718	DDB_G0268718	hypothetical protein	2.004	1.00307	9.82e-11	1.56e-09	yes	up	5.79	5.52	4.96	11.38	10.77	8.31	5.42333	10.1533
gene-DDB_G0284537	DDB_G0284537	hypothetical protein	2.782	1.47632	1.33e-10	2.05e-09	yes	up	5.11	5.44	5.89	14.62	10.07	17.89	5.48	14.1933
gene-DDB_G0271850	DDB_G0271850	hypothetical protein	2.236	1.1607	1.39e-10	2.13e-09	yes	up	1.86	1.56	2.27	3.98	4.28	3.56	1.89667	3.94
gene-DDB_G0272244	grlG	G-protein-coupled receptor family 3 protein 7	0.368	-1.44133	1.39e-10	2.13e-09	yes	down	6.86	5.48	5.11	1.45	1.87	2.68	5.81667	2
gene-DDB_G0293176	DDB_G0293176	hypothetical protein	0.426	-1.23129	1.4e-10	2.14e-09	yes	down	1.18	0.96	0.98	0.38	0.41	0.45	1.04	0.413333
gene-DDB_G0277855	fimA	actin bundling protein	0.444	-1.1709	1.42e-10	2.17e-09	yes	down	122.38	102.55	111.69	34.97	43	61.4	112.207	46.4567
gene-DDB_G0267798	DDB_G0267798	hypothetical protein	0.32	-1.64467	1.68e-10	2.54e-09	yes	down	3.01	2.47	3.12	0.6	0.74	1.25	2.86667	0.863333
gene-DDB_G0278699	DDB_G0278699	hypothetical protein	0.326	-1.61887	1.78e-10	2.69e-09	yes	down	26.48	23.01	27.02	6.14	5.29	11.78	25.5033	7.73667
gene-DDB_G0270366	DDB_G0270366	hypothetical protein	0.306	-1.71029	1.93e-10	2.91e-09	yes	down	30.88	26.71	32.09	5.69	6.46	13.38	29.8933	8.51
gene-DDB_G0270228	gtpbp3	GTP-binding protein 3	2.212	1.14526	1.96e-10	2.94e-09	yes	up	1.86	1.9	1.88	4.15	3.77	3.73	1.88	3.88333
gene-DDB_G0268026	DDB_G0268026	hypothetical protein	0.057	-4.12645	2.06e-10	3.08e-09	yes	down	70.21	59.22	74.81	1.31	2.32	6.98	68.08	3.53667
gene-DDB_G0271636	DDB_G0271636	hypothetical protein	2.111	1.07807	2.35e-10	3.51e-09	yes	up	1.73	1.59	1.38	3.49	3.08	2.72	1.56667	3.09667
gene-DDB_G0290177	DDB_G0290177	hypothetical protein	0.444	-1.16981	2.36e-10	3.52e-09	yes	down	276.36	232.24	270.95	82.15	96.57	143.28	259.85	107.333
gene-DDB_G0287017	DDB_G0287017	hypothetical protein	0.329	-1.60359	2.41e-10	3.58e-09	yes	down	5.28	4.29	5.46	1.31	1.5	1.79	5.01	1.53333
gene-DDB_G0273235	DDB_G0273235	P-type ATPase	0.287	-1.79965	2.42e-10	3.59e-09	yes	down	0.89	0.82	1.06	0.17	0.25	0.32	0.923333	0.246667
gene-DDB_G0273675	DDB_G0273675	P-type ATPase	0.287	-1.79965	2.42e-10	3.59e-09	yes	down	0.89	0.82	1.06	0.17	0.25	0.32	0.923333	0.246667
gene-DDB_G0278737	rckA	RGS domain-containing protein	0.167	-2.58515	3.04e-10	4.42e-09	yes	down	2.49	1.27	2.42	0.14	0.28	0.55	2.06	0.323333
gene-DDB_G0289531	DDB_G0289531	hypothetical protein	2.464	1.30071	3.24e-10	4.69e-09	yes	up	0.64	0.73	0.57	1.21	1.66	1.55	0.646667	1.47333
gene-DDB_G0286095	plbC	phospholipase B-like protein	0.458	-1.1277	3.56e-10	5.11e-09	yes	down	7.52	6.39	8.11	2.58	2.99	3.82	7.34	3.13
gene-DDB_G0269096	DDB_G0269096	hypothetical protein	0.353	-1.50024	3.8e-10	5.44e-09	yes	down	5.91	5.88	5.04	2.13	1.77	1.68	5.61	1.86
gene-DDB_G0278829	DDB_G0278829	hypothetical protein	2.091	1.06393	4.66e-10	6.6e-09	yes	up	3.86	3.38	3.37	8.02	6.85	5.75	3.53667	6.87333
gene-DDB_G0290371	DDB_G0290371	hypothetical protein	0.325	-1.62285	4.9e-10	6.91e-09	yes	down	6.36	5.45	4.65	1.27	1.61	2.09	5.48667	1.65667
gene-DDB_G0279449	DDB_G0279449	villin headpiece domain-containing protein	0.485	-1.04335	5.09e-10	7.15e-09	yes	down	3.02	3.38	3.84	1.35	1.57	1.71	3.41333	1.54333
gene-DDB_G0278269	DDB_G0278269	NAP family protein	2.122	1.08573	5.15e-10	7.21e-09	yes	up	18.32	14.47	13.16	35.67	29.36	25.05	15.3167	30.0267
gene-DDB_G0292424	DDB_G0292424	hypothetical protein	0.327	-1.6143	5.5e-10	7.7e-09	yes	down	24.08	21.65	30.97	4.51	8.62	10.16	25.5667	7.76333
gene-DDB_G0276219	DDB_G0276219	hypothetical protein	4.939	2.30419	5.57e-10	7.78e-09	yes	up	0.56	0.29	0.39	2.04	1.22	2.41	0.413333	1.89
gene-DDB_G0280163	DDB_G0280163	hypothetical protein	2.082	1.05805	5.67e-10	7.91e-09	yes	up	4.44	4.65	5.48	10.38	9.84	8.05	4.85667	9.42333
gene-DDB_G0279369	DDB_G0279369	hypothetical protein	0.302	-1.72754	6.39e-10	8.84e-09	yes	down	2.19	1.52	1.37	0.48	0.42	0.54	1.69333	0.48
gene-DDB_G0271852	DDB_G0271852	hypothetical protein	0.193	-2.37247	7.58e-10	1.04e-08	yes	down	12.67	8.1	9.53	0.66	2.52	2.29	10.1	1.82333
gene-DDB_G0291430	DDB_G0291430	hypothetical protein	0.064	-3.96003	8.68e-10	1.18e-08	yes	down	0.72	0.67	0.45	0.01	0.03	0.07	0.613333	0.0366667
gene-DDB_G0284047	abcF2	ABC transporter-related protein	2.517	1.33153	8.88e-10	1.21e-08	yes	up	36.41	34.35	27.33	80.12	100.06	50.81	32.6967	76.9967
gene-DDB_G0285859	gxcP	hypothetical protein	0.275	-1.86196	8.92e-10	1.21e-08	yes	down	1.47	1.46	1.22	0.35	0.23	0.5	1.38333	0.36
gene-DDB_G0284069	DDB_G0284069	hypothetical protein	2.046	1.03292	9.32e-10	1.26e-08	yes	up	7	6.03	6.4	14.46	12.55	9.93	6.47667	12.3133
gene-DDB_G0289139	drpp20	RNase P protein subunit	2.195	1.13452	9.64e-10	1.3e-08	yes	up	7.43	8.52	8.1	18.68	16.59	13.75	8.01667	16.34
gene-DDB_G0276383	DDB_G0276383	hypothetical protein	0.374	-1.42022	1.07e-09	1.43e-08	yes	down	4.77	4.09	4.52	1.11	1.29	2.1	4.46	1.5
gene-DDB_G0274099	cbpE	calcium-binding protein	0.034	-4.86472	1.13e-09	1.51e-08	yes	down	35.27	24.55	40.08	0.43	0.4	2.32	33.3	1.05
gene-DDB_G0288935	panC	pantoate-beta-alanine ligase	0.261	-1.93588	1.2e-09	1.6e-08	yes	down	24.53	20.6	24.5	3.23	4.22	9.44	23.21	5.63
gene-DDB_G0291568	DDB_G0291568	heat shock protein DnaJ family protein	0.158	-2.66051	1.74e-09	2.29e-08	yes	down	3.16	1.62	1.33	0.41	0.29	0.19	2.03667	0.296667
gene-DDB_G0273781	abcG17-2	ABC transporter G family protein	2.263	1.17804	1.78e-09	2.33e-08	yes	up	0.46	0.4	0.48	0.93	0.93	0.98	0.446667	0.946667
gene-DDB_G0273073	abcG17-1	ABC transporter G family protein	2.263	1.17804	1.78e-09	2.33e-08	yes	up	0.46	0.4	0.48	0.93	0.93	0.98	0.446667	0.946667
gene-DDB_G0293036	ddx5	hypothetical protein	2.079	1.05621	1.8e-09	2.36e-08	yes	up	2.23	2.66	2.37	5.21	4.89	4.05	2.42	4.71667
gene-DDB_G0282577	DDB_G0282577	hypothetical protein	4.101	2.03614	1.81e-09	2.37e-08	yes	up	0.47	0.33	0.23	1.53	1.58	0.81	0.343333	1.30667
gene-DDB_G0287765	DDB_G0287765	NADH:flavin oxidoreductase/NADH oxidase domain-containing protein	0.369	-1.43972	1.85e-09	2.41e-08	yes	down	4.52	4.21	3.21	1.33	1.6	1.17	3.98	1.36667
gene-DDB_G0278317	mybF	myb domain-containing protein	6.026	2.59131	1.86e-09	2.42e-08	yes	up	0.19	0.14	0.15	1.1	0.84	0.77	0.16	0.903333
gene-DDB_G0268868	nat10	hypothetical protein	2.117	1.08195	1.92e-09	2.49e-08	yes	up	6.81	6.63	5.99	13.72	15.4	9.38	6.47667	12.8333
gene-DDB_G0275445	mybB	hypothetical protein	0.432	-1.21077	2e-09	2.58e-08	yes	down	33.12	29.52	34.9	9.72	11.46	17.96	32.5133	13.0467
gene-DDB_G0282387	DDB_G0282387	3'-5' exonuclease domain-containing protein	2.365	1.24206	2.01e-09	2.6e-08	yes	up	2.59	3.06	3.15	6.88	7.36	5.25	2.93333	6.49667
gene-DDB_G0289577	DDB_G0289577	leucine-rich repeat-containing protein	0.017	-5.9073	2.26e-09	2.9e-08	yes	down	4.13	3.98	5.13	0.02	0.01	0.18	4.41333	0.07
gene-DDB_G0280579	DDB_G0280579	hypothetical protein	2.121	1.08496	2.29e-09	2.92e-08	yes	up	10.23	9.92	8.33	21.68	19.26	15.09	9.49333	18.6767
gene-DDB_G0295741	DDB_G0295741	hypothetical protein	4.422	2.14456	2.35e-09	2.99e-08	yes	up	0.71	0.87	0.66	3.83	3.32	2.16	0.746667	3.10333
gene-DDB_G0267468	adprt4	hypothetical protein	0.408	-1.29213	2.46e-09	3.12e-08	yes	down	2.67	2.09	2.5	0.82	0.87	1.08	2.42	0.923333
gene-DDB_G0290755	DDB_G0290755	C2 domain-containing protein	0.257	-1.9607	2.46e-09	3.13e-08	yes	down	8.46	11.14	11.44	1.97	1.84	3.61	10.3467	2.47333
gene-DDB_G0274081	DDB_G0274081	hypothetical protein	0.465	-1.1032	2.54e-09	3.21e-08	yes	down	672.94	535.8	656.96	209.52	235.44	353.05	621.9	266.003
gene-DDB_G0295765	mdn1	type A von Willebrand factor domain-containing protein	2.212	1.14517	2.69e-09	3.38e-08	yes	up	4.76	5.36	4.73	10.68	12.26	7.67	4.95	10.2033
gene-DDB_G0280171	psiP	PA14 domain-containing protein	0.182	-2.46059	2.94e-09	3.68e-08	yes	down	32.94	29.08	30.79	3.51	3.75	8.48	30.9367	5.24667
gene-DDB_G0289663	act5	hypothetical protein	0.488	-1.0345	3.6e-09	4.43e-08	yes	down	169.16	245.25	235.46	107.94	85.47	103.41	216.623	98.94
gene-DDB_G0283253	DDB_G0283253	hypothetical protein	0.431	-1.21347	4.09e-09	4.98e-08	yes	down	390.06	299.45	351.43	99.75	126.89	189.48	346.98	138.707
gene-DDB_G0281971	DDB_G0281971	hypothetical protein	0.006	-7.28681	4.14e-09	5.03e-08	yes	down	2.54	3.15	2.62	0	0.04	0	2.77	0.0133333
gene-DDB_G0280843	dgk	deoxyguanosine kinase	2.38	1.25074	4.26e-09	5.18e-08	yes	up	4.19	4.04	3.15	9.73	8.21	7.19	3.79333	8.37667
gene-DDB_G0270062	DDB_G0270062	hypothetical protein	0.341	-1.55033	4.28e-09	5.19e-08	yes	down	1.35	1.38	1.62	0.3	0.45	0.65	1.45	0.466667
gene-DDB_G0295799	DDB_G0295799	hypothetical protein	0.023	-5.4736	4.36e-09	5.28e-08	yes	down	2.41	1.66	2.11	0	0.08	0.05	2.06	0.0433333
gene-DDB_G0285797	DDB_G0285797	hypothetical protein	2.012	1.0085	4.71e-09	5.69e-08	yes	up	0.37	0.32	0.36	0.69	0.74	0.53	0.35	0.653333
gene-DDB_G0267692	DDB_G0267692	EGF-like domain-containing protein	0.369	-1.43797	4.71e-09	5.69e-08	yes	down	2.2	2.13	3.17	0.69	0.73	1.15	2.5	0.856667
gene-DDB_G0276271	DDB_G0276271	hypothetical protein	0.247	-2.01485	4.96e-09	5.98e-08	yes	down	8.19	6.03	2.76	1.27	1.11	1.53	5.66	1.30333
gene-DDB_G0287125	proA	profilin I	0.421	-1.24674	5.09e-09	6.11e-08	yes	down	8474.74	7935.56	9479.08	2337.29	2979.4	4515.98	8629.79	3277.56
gene-DDB_G0276523	DDB_G0276523	membrane bound O-acyl transferase family protein	0.348	-1.52173	5.23e-09	6.28e-08	yes	down	4.81	3.41	4.61	0.85	1.72	1.72	4.27667	1.43
gene-DDB_G0283345	comD	major facilitator superfamily protein	0.02	-5.67892	5.39e-09	6.45e-08	yes	down	3.88	3.17	6.04	0.03	0.02	0.19	4.36333	0.08
gene-DDB_G0284293	hbx10	hypothetical protein	2.131	1.0913	5.44e-09	6.5e-08	yes	up	3.29	3.75	4.02	8.27	8.07	5.7	3.68667	7.34667
gene-DDB_G0269100	abpC	gelation factor	0.484	-1.0461	5.47e-09	6.52e-08	yes	down	70.96	108.7	109.82	46.69	41.96	43.04	96.4933	43.8967
gene-DDB_G0281059	DDB_G0281059	methyltransferase type 12 domain-containing protein	3.385	1.75916	5.8e-09	6.88e-08	yes	up	2.11	1.85	1.11	6.81	5.14	3.97	1.69	5.30667
gene-DDB_G0287351	dhx37	DEAD/DEAH box helicase	2.009	1.00671	6.06e-09	7.19e-08	yes	up	1.58	1.57	1.71	3.24	3.5	2.38	1.62	3.04
gene-DDB_G0273919	dscA-2	discoidin I, A chain	0.208	-2.2656	6.08e-09	7.2e-08	yes	down	1281.37	1441.2	1306.16	176.92	208.01	392.89	1342.91	259.273
gene-DDB_G0291245	abcA6	ABC transporter A family protein	0.381	-1.39145	6.65e-09	7.85e-08	yes	down	0.81	0.67	0.77	0.2	0.3	0.3	0.75	0.266667
gene-DDB_G0270262	DDB_G0270262	hypothetical protein	0.18	-2.47609	7.43e-09	8.71e-08	yes	down	10.1	9.13	9.32	0.62	1.21	2.94	9.51667	1.59
gene-DDB_G0271238	DDB_G0271238	hypothetical protein	0.239	-2.06775	7.45e-09	8.72e-08	yes	down	0.87	0.61	0.98	0.26	0.11	0.17	0.82	0.18
gene-DDB_G0278263	rpa12	RNA polymerase I subunit	2.009	1.00622	7.8e-09	9.1e-08	yes	up	15.73	15.01	12.65	31.65	28.11	21.27	14.4633	27.01
gene-DDB_G0284401	DDB_G0284401	hypothetical protein	2.153	1.10621	9.35e-09	1.08e-07	yes	up	52.21	42.9	46.09	105.17	112.8	63.83	47.0667	93.9333
gene-DDB_G0290259	GP138B	cell surface glycoprotein gp138	0.387	-1.37129	9.96e-09	1.14e-07	yes	down	2.1	1.82	1.92	0.58	0.62	0.91	1.94667	0.703333
gene-DDB_G0293738	CYP521A1	cytochrome P450 family protein	0.211	-2.24331	1e-08	1.15e-07	yes	down	1.25	1.1	1.13	0.16	0.27	0.26	1.16	0.23
gene-DDB_G0290059	DDB_G0290059	hypothetical protein	2.589	1.37219	1e-08	1.15e-07	yes	up	0.58	0.42	0.52	1.34	1.42	0.91	0.506667	1.22333
gene-DDB_G0291127	mvpB	major vault protein	0.423	-1.24205	1.08e-08	1.24e-07	yes	down	6.32	10.19	10.8	3.74	3.22	3.89	9.10333	3.61667
gene-DDB_G0293330	DDB_G0293330	hypothetical protein	0.205	-2.28771	1.12e-08	1.27e-07	yes	down	35.95	34	38.36	3.08	4.75	12.28	36.1033	6.70333
gene-DDB_G0272801	DDB_G0272801	hypothetical protein	0.463	-1.11042	1.37e-08	1.54e-07	yes	down	5.99	4.38	4.92	1.97	1.86	2.76	5.09667	2.19667
gene-DDB_G0273985	DDB_G0273985	hypothetical protein	0.463	-1.11042	1.37e-08	1.54e-07	yes	down	5.99	4.38	4.92	1.97	1.86	2.76	5.09667	2.19667
gene-DDB_G0281251	DDB_G0281251	hypothetical protein	0.006	-7.35499	1.38e-08	1.55e-07	yes	down	0.13	0.19	0.18	0	0	0	0.166667	0
gene-DDB_G0279589	DDB_G0279589	hypothetical protein	0.396	-1.33759	1.41e-08	1.57e-07	yes	down	69.08	59.31	70.16	18.26	19.26	34.08	66.1833	23.8667
gene-DDB_G0280453	DDB_G0280453	hypothetical protein	0.307	-1.70244	1.43e-08	1.6e-07	yes	down	55.82	43.18	57.06	8.58	11.87	23.76	52.02	14.7367
gene-DDB_G0292614	DDB_G0292614	hypothetical protein	14.308	3.83876	1.56e-08	1.73e-07	yes	up	0.46	1.76	0.72	15.98	10.46	12.04	0.98	12.8267
gene-DDB_G0272632	DDB_G0272632	hypothetical protein	0.474	-1.07726	1.56e-08	1.73e-07	yes	down	741.68	592.99	727.95	232.82	261.77	398.64	687.54	297.743
gene-DDB_G0284089	CYP519B1	cytochrome P450 family protein	0.478	-1.06556	1.84e-08	2.02e-07	yes	down	10.77	9.42	12.26	3.92	4.41	6.13	10.8167	4.82
gene-DDB_G0284255	DDB_G0284255	hypothetical protein	0.073	-3.78284	1.95e-08	2.14e-07	yes	down	15.27	14.41	20.33	0.49	0.67	2.23	16.67	1.13
gene-DDB_G0295801	DDB_G0295801	B_lectin domain-containing protein	0.135	-2.88971	2.06e-08	2.26e-07	yes	down	5.46	7.38	7.04	0.5	1.26	0.67	6.62667	0.81
gene-DDB_G0289485	vacA	vacuolin A	0.41	-1.28739	2.09e-08	2.28e-07	yes	down	207.18	172.48	177.96	48.79	60.08	104.04	185.873	70.97
gene-DDB_G0280003	DDB_G0280003	hypothetical protein	2.09	1.06353	2.13e-08	2.32e-07	yes	up	0.72	0.66	0.68	1.35	1.38	1.26	0.686667	1.33
gene-DDB_G0288805	DDB_G0288805	hypothetical protein	0.288	-1.79523	2.33e-08	2.52e-07	yes	down	1.01	1.1	1.11	0.22	0.28	0.38	1.07333	0.293333
gene-DDB_G0285535	DDB_G0285535	hypothetical protein	0.184	-2.43868	2.47e-08	2.66e-07	yes	down	1.44	0.99	1.89	0.18	0.18	0.39	1.44	0.25
gene-DDB_G0278577	DDB_G0278577	hypothetical protein	0.454	-1.14016	2.51e-08	2.71e-07	yes	down	28.04	28.9	32.16	11.72	10.24	15.12	29.7	12.36
gene-DDB_G0278635	DDB_G0278635	leucine-rich repeat-containing protein	0.387	-1.36807	2.51e-08	2.71e-07	yes	down	5.5	4.71	3	1.57	1.58	1.69	4.40333	1.61333
gene-DDB_G0286907	ubqD	hypothetical protein	0.411	-1.28183	2.71e-08	2.9e-07	yes	down	196.43	156.26	175.02	46.7	56.62	97.09	175.903	66.8033
gene-DDB_G0271922	mcfI	mitochondrial substrate carrier family protein	0.464	-1.1087	2.75e-08	2.93e-07	yes	down	10.64	8.73	10.76	3.36	4.36	5.5	10.0433	4.40667
gene-DDB_G0293634	ponE	hypothetical protein	0.096	-3.38269	2.78e-08	2.96e-07	yes	down	4.79	4.51	2.35	0.47	0.15	0.42	3.88333	0.346667
gene-DDB_G0291740	DDB_G0291740	hypothetical protein	0.356	-1.48814	2.88e-08	3.05e-07	yes	down	39.26	25.75	33.41	8.87	6.88	16.3	32.8067	10.6833
gene-DDB_G0291071	DDB_G0291071	hypothetical protein	2.239	1.16299	2.99e-08	3.17e-07	yes	up	9.81	7.09	10.69	13.67	23	20.67	9.19667	19.1133
gene-DDB_G0273331	DDB_G0273331	hypothetical protein	3.483	1.80046	3.19e-08	3.35e-07	yes	up	1.99	1.93	1.23	6.54	5.95	4.16	1.71667	5.55
gene-DDB_G0273859	DDB_G0273859	hypothetical protein	3.483	1.80046	3.19e-08	3.35e-07	yes	up	1.99	1.93	1.23	6.54	5.95	4.16	1.71667	5.55
gene-DDB_G0268158	DDB_G0268158	PHD zinc finger-containing protein	4.06	2.02149	3.27e-08	3.43e-07	yes	up	0.32	0.57	0.37	1.7	2.12	1.03	0.42	1.61667
gene-DDB_G0282209	DDB_G0282209	type A von Willebrand factor domain-containing protein	0.44	-1.18366	3.42e-08	3.56e-07	yes	down	33.4	27.37	27.88	8.67	10.77	16.97	29.55	12.1367
gene-DDB_G0270828	DDB_G0270828	hypothetical protein	2.22	1.15055	3.58e-08	3.72e-07	yes	up	1.53	1.9	1.56	3.89	3.87	2.65	1.66333	3.47
gene-DDB_G0277439	cycD	hypothetical protein	0.244	-2.03646	3.67e-08	3.81e-07	yes	down	2.44	1.94	2.56	0.31	0.36	0.91	2.31333	0.526667
gene-DDB_G0285065	DDB_G0285065	hypothetical protein	0.376	-1.41055	3.82e-08	3.95e-07	yes	down	10.46	9.05	5.2	3.38	2.66	2.63	8.23667	2.89
gene-DDB_G0269312	DDB_G0269312	hypothetical protein	2.008	1.0057	3.97e-08	4.09e-07	yes	up	4.4	6.01	5.57	10.45	11.53	8.18	5.32667	10.0533
gene-DDB_G0280029	DDB_G0280029	hypothetical protein	2.412	1.27035	4.04e-08	4.16e-07	yes	up	0.63	0.54	0.51	1.51	1.11	1.05	0.56	1.22333
gene-DDB_G0292028	DDB_G0292028	hypothetical protein	0.162	-2.623	4.14e-08	4.25e-07	yes	down	12.65	11.87	14.1	1.16	1.37	3.34	12.8733	1.95667
gene-DDB_G0270342	DDB_G0270342	hypothetical protein	0.155	-2.6894	4.18e-08	4.28e-07	yes	down	1.06	0.98	0.63	0.14	0.07	0.18	0.89	0.13
gene-DDB_G0268714	ctu2	cytosolic thiouridylase subunit 2	2.244	1.16585	4.27e-08	4.37e-07	yes	up	5.21	3.23	3.01	8.84	8	6.92	3.81667	7.92
gene-DDB_G0284761	fslA	G-protein-coupled receptor family protein	0.437	-1.19507	4.3e-08	4.39e-07	yes	down	6.52	5.76	7.27	1.95	2.49	3.53	6.51667	2.65667
gene-DDB_G0288051	DDB_G0288051	hypothetical protein	0.44	-1.18495	4.61e-08	4.7e-07	yes	down	93.3	77.66	89.56	25.45	30.6	50.29	86.84	35.4467
gene-DDB_G0274391	alfA	hypothetical protein	0.007	-7.12203	4.73e-08	4.81e-07	yes	down	0.61	0.41	0.59	0	0	0	0.536667	0
gene-DDB_G0287057	gtaN	hypothetical protein	2.309	1.20702	5.65e-08	5.67e-07	yes	up	0.75	0.73	0.73	1.89	1.52	1.33	0.736667	1.58
gene-DDB_G0268312	DDB_G0268312	hypothetical protein	0.119	-3.07444	6.06e-08	6.07e-07	yes	down	51.74	42.39	58.76	2.09	2.79	10.12	50.9633	5
gene-DDB_G0289503	DDB_G0289503	hypothetical protein	2.709	1.43786	6.25e-08	6.25e-07	yes	up	0.39	0.31	0.35	0.75	0.8	1.14	0.35	0.896667
gene-DDB_G0291608	DDB_G0291608	hypothetical protein	0.122	-3.03883	6.47e-08	6.43e-07	yes	down	0.45	0.28	0.38	0.04	0.04	0.05	0.37	0.0433333
gene-DDB_G0289061	DDB_G0289061	short-chain dehydrogenase/reductase family protein	0.245	-2.0269	6.72e-08	6.63e-07	yes	down	10.13	7.1	11.07	1.13	1.44	3.89	9.43333	2.15333
gene-DDB_G0284619	DDB_G0284619	hypothetical protein	0.04	-4.63596	6.72e-08	6.63e-07	yes	down	15.9	11.31	15.72	0.17	0.2	1.24	14.31	0.536667
gene-DDB_G0283085	D2	hypothetical protein	0.293	-1.76939	6.88e-08	6.78e-07	yes	down	6.24	5.38	7.73	1.04	1.35	2.9	6.45	1.76333
gene-DDB_G0291075	warA	hypothetical protein	0.426	-1.23177	7.12e-08	7e-07	yes	down	2.56	1.95	2.35	0.66	1.08	0.99	2.28667	0.91
gene-DDB_G0289765	DDB_G0289765	hypothetical protein	2.584	1.36964	7.32e-08	7.2e-07	yes	up	16.28	17.33	18.78	44.66	44.55	30.99	17.4633	40.0667
gene-DDB_G0286973	DDB_G0286973	hypothetical protein	3.423	1.77514	7.41e-08	7.28e-07	yes	up	2.31	2.45	2.95	7.79	4.18	12.67	2.57	8.21333
gene-DDB_G0291548	DDB_G0291548	SAP DNA-binding domain-containing protein	2.031	1.02228	7.48e-08	7.34e-07	yes	up	2.73	2.76	2.63	5.48	5.99	3.98	2.70667	5.15
gene-DDB_G0283281	DDB_G0283281	strictosidine synthase family protein	0.13	-2.94474	7.98e-08	7.78e-07	yes	down	3.54	2.26	2.96	0.09	0.2	0.77	2.92	0.353333
gene-DDB_G0269256	DDB_G0269256	AhpC/TSA family protein	0.237	-2.07529	8.55e-08	8.28e-07	yes	down	23.47	15.97	7.57	2.99	4.6	2.8	15.67	3.46333
gene-DDB_G0282639	DDB_G0282639	hypothetical protein	0.461	-1.1172	9.08e-08	8.75e-07	yes	down	1.45	1.18	1.55	0.48	0.54	0.79	1.39333	0.603333
gene-DDB_G0293940	DDB_G0293940	hypothetical protein	0.119	-3.07035	9.27e-08	8.86e-07	yes	down	1.88	1.51	1.91	0.08	0.08	0.44	1.76667	0.2
gene-DDB_G0269458	ubqJ	hypothetical protein	0.15	-2.73776	9.4e-08	8.98e-07	yes	down	49.47	40.48	31.63	3.84	3.22	9.91	40.5267	5.65667
gene-DDB_G0282927	dhkL	histidine kinase	0.46	-1.12182	9.5e-08	9.06e-07	yes	down	5.04	4.7	6.05	1.59	2.21	2.99	5.26333	2.26333
gene-DDB_G0271500	DG1106	RING zinc finger-containing protein	0.446	-1.16354	9.77e-08	9.3e-07	yes	down	16.07	13.56	16.48	4.42	5.86	8.96	15.37	6.41333
gene-DDB_G0268094	DDB_G0268094	hypothetical protein	0.375	-1.41677	9.86e-08	9.37e-07	yes	down	4.7	3.79	3.77	1.13	1.21	1.94	4.08667	1.42667
gene-DDB_G0284315	DDB_G0284315	hypothetical protein	0.121	-3.04433	1.02e-07	9.69e-07	yes	down	1.75	1.6	0.93	0.13	0.15	0.21	1.42667	0.163333
gene-DDB_G0281767	DDB_G0281767	ankyrin repeat-containing protein	0.256	-1.96436	1.04e-07	9.79e-07	yes	down	1.2	1.14	1.03	0.16	0.22	0.45	1.12333	0.276667
gene-DDB_G0293294	DDB_G0293294	hypothetical protein	2.047	1.03376	1.06e-07	9.94e-07	yes	up	3.18	2.32	2.22	5.51	4.79	4.35	2.57333	4.88333
gene-DDB_G0291716	DDB_G0291716	hypothetical protein	3.963	1.98667	1.07e-07	1e-06	yes	up	0.18	0.23	0.14	0.74	0.66	0.65	0.183333	0.683333
gene-DDB_G0279229	DDB_G0279229	hypothetical protein	0.372	-1.42593	1.1e-07	1.03e-06	yes	down	51	47.03	57.33	11.94	13.95	27.65	51.7867	17.8467
gene-DDB_G0292888	DDB_G0292888	hypothetical protein	0.196	-2.34766	1.21e-07	1.13e-06	yes	down	3.71	2.79	2.58	0.57	0.34	0.74	3.02667	0.55
gene-DDB_G0282715	DDB_G0282715	hypothetical protein	11.287	3.49657	1.24e-07	1.16e-06	yes	up	0.04	0.08	0.02	0.67	0.25	0.6	0.0466667	0.506667
gene-DDB_G0267930	DDB_G0267930	hypothetical protein	0.167	-2.5828	1.26e-07	1.17e-06	yes	down	25.74	20.48	11.56	3.17	2.95	2.53	19.26	2.88333
gene-DDB_G0290667	DDB_G0290667	hypothetical protein	0.442	-1.17729	1.34e-07	1.23e-06	yes	down	5.71	5.28	5.49	1.85	2.02	2.93	5.49333	2.26667
gene-DDB_G0270922	DDB_G0270922	hypothetical protein	0.344	-1.53789	1.39e-07	1.27e-06	yes	down	30.52	29.94	34.5	7.54	8.76	14.25	31.6533	10.1833
gene-DDB_G0285911	DDB_G0285911	LIM-type zinc finger-containing protein	0.278	-1.8485	1.52e-07	1.38e-06	yes	down	0.74	0.46	0.58	0.13	0.15	0.18	0.593333	0.153333
gene-DDB_G0276847	DDB_G0276847	hypothetical protein	0.242	-2.04812	1.56e-07	1.41e-06	yes	down	3.26	2.88	3.25	0.33	0.52	1.27	3.13	0.706667
gene-DDB_G0282131	DDB_G0282131	hypothetical protein	0.289	-1.79086	1.64e-07	1.48e-06	yes	down	1.33	1.18	1.26	0.4	0.17	0.45	1.25667	0.34
gene-DDB_G0268214	enoB	phosphopyruvate hydratase	0.03	-5.07082	1.65e-07	1.49e-06	yes	down	0.8	0.6	0.84	0	0	0.07	0.746667	0.0233333
gene-DDB_G0276303	DDB_G0276303	hypothetical protein	0.266	-1.91164	1.7e-07	1.53e-06	yes	down	0.52	0.37	0.52	0.08	0.11	0.16	0.47	0.116667
gene-DDB_G0286695	DDB_G0286695	hypothetical protein	0.445	-1.16699	2.08e-07	1.85e-06	yes	down	17.16	12.92	14.77	4.53	5.86	8.06	14.95	6.15
gene-DDB_G0270058	DDB_G0270058	hypothetical protein	2.428	1.27984	2.2e-07	1.94e-06	yes	up	5.11	5.75	4	12.37	15.56	8.11	4.95333	12.0133
gene-DDB_G0268766	DDB_G0268766	hypothetical protein	2.733	1.45042	2.21e-07	1.95e-06	yes	up	7.14	1.15	6.23	4.21	3.48	2.66	4.84	3.45
gene-DDB_G0291081	pefA	penta EF hand calcium binding protein	0.474	-1.07573	2.27e-07	1.99e-06	yes	down	1203.75	1110.18	1114.54	566.04	621.92	313.27	1142.82	500.41
gene-DDB_G0287101	noxB	superoxide-generating NADPH oxidase flavocytochrome	0.145	-2.78832	2.28e-07	2e-06	yes	down	1.06	1.05	1	0.15	0.25	0.01	1.03667	0.136667
gene-DDB_G0287933	DDB_G0287933	hypothetical protein	0.064	-3.96938	2.52e-07	2.2e-06	yes	down	1.1	0.7	0.97	0	0.02	0.15	0.923333	0.0566667
gene-DDB_G0274757	DDB_G0274757	hypothetical protein	0.418	-1.26008	2.54e-07	2.22e-06	yes	down	63.69	57.36	73.86	18.56	19.88	36.45	64.97	24.9633
gene-DDB_G0295727	DDB_G0295727	hypothetical protein	2.054	1.03833	2.59e-07	2.26e-06	yes	up	0.36	0.33	0.31	0.64	0.7	0.59	0.333333	0.643333
gene-DDB_G0272240	fscD	G-protein-coupled receptor family protein	4.168	2.05931	2.8e-07	2.42e-06	yes	up	0.26	0.38	0.32	1.56	1.09	1.1	0.32	1.25
gene-DDB_G0293924	DDB_G0293924	hypothetical protein	0.331	-1.59394	2.97e-07	2.55e-06	yes	down	4.26	3.65	4.28	0.64	1.21	1.97	4.06333	1.27333
gene-DDB_G0272174	DDB_G0272174	hypothetical protein	2.348	1.23115	3.06e-07	2.62e-06	yes	up	1.31	0.85	1	2.16	2.02	2.69	1.05333	2.29
gene-DDB_G0286071	DDB_G0286071	hypothetical protein	2.197	1.1353	3.41e-07	2.9e-06	yes	up	20.55	17.16	14.13	37.17	36.33	27.63	17.28	33.71
gene-DDB_G0271808	DDB_G0271808	hypothetical protein	2.231	1.1574	3.5e-07	2.97e-06	yes	up	1.24	1.11	0.76	2.29	2.5	1.71	1.03667	2.16667
gene-DDB_G0277807	DDB_G0277807	hypothetical protein	0.48	-1.05767	3.58e-07	3.03e-06	yes	down	13.79	11.83	12.78	4.35	5.04	7.76	12.8	5.71667
gene-DDB_G0273297	DDB_G0273297	hypothetical protein	0.285	-1.8094	3.59e-07	3.03e-06	yes	down	7.32	6.82	8.5	1.41	1.57	2.97	7.54667	1.98333
gene-DDB_G0273769	DDB_G0273769	hypothetical protein	0.285	-1.8094	3.59e-07	3.03e-06	yes	down	7.32	6.82	8.5	1.41	1.57	2.97	7.54667	1.98333
gene-DDB_G0282991	DDB_G0282991	hypothetical protein	0.011	-6.47877	3.81e-07	3.2e-06	yes	down	1.15	0.78	1.02	0	0	0.03	0.983333	0.01
gene-DDB_G0289519	DDB_G0289519	hypothetical protein	0.198	-2.33695	4.1e-07	3.42e-06	yes	down	3.15	3.15	0.92	0.32	0.49	0.53	2.40667	0.446667
gene-DDB_G0288919	psiI	PA14 domain-containing protein	0.159	-2.65149	4.36e-07	3.62e-06	yes	down	0.54	0.46	0.4	0.08	0.08	0.05	0.466667	0.07
gene-DDB_G0270130	DDB_G0270130	hypothetical protein	0.319	-1.64992	4.39e-07	3.63e-06	yes	down	5.95	4.46	5.77	1.04	1.1	2.66	5.39333	1.6
gene-DDB_G0282157	DDB_G0282157	hypothetical protein	2.475	1.30728	4.4e-07	3.64e-06	yes	up	0.95	0.95	1.17	2.82	2.44	1.81	1.02333	2.35667
gene-DDB_G0286637	DDB_G0286637	3-methyl-2-oxobutanoate hydroxymethyltransferase	0.303	-1.72194	5.14e-07	4.22e-06	yes	down	2.55	1.62	2.5	0.31	0.65	0.92	2.22333	0.626667
gene-DDB_G0274623	CYP519A1	cytochrome P450 family protein	0.22	-2.18333	5.18e-07	4.25e-06	yes	down	1.54	0.9	1.58	0.18	0.2	0.45	1.34	0.276667
gene-DDB_G0284357	DDB_G0284357	hypothetical protein	0.445	-1.16786	5.21e-07	4.26e-06	yes	down	10.92	9.42	11.4	3.21	3.78	6.3	10.58	4.43
gene-DDB_G0275073	pwp1	WD40 repeat-containing protein	2.309	1.2074	5.57e-07	4.54e-06	yes	up	7.39	7.59	5.12	16.05	17.82	9.58	6.7	14.4833
gene-DDB_G0282033	DDB_G0282033	hypothetical protein	0.369	-1.43893	5.79e-07	4.71e-06	yes	down	20.35	18.33	19.87	4.47	4.82	10.83	19.5167	6.70667
gene-DDB_G0288475	DDB_G0288475	hypothetical protein	2.951	1.56113	5.85e-07	4.75e-06	yes	up	0.44	0.43	0.42	1.68	0.8	1.07	0.43	1.18333
gene-DDB_G0269940	osbC	oxysterol binding family protein, member 3	0.009	-6.71875	5.98e-07	4.85e-06	yes	down	0.67	0.38	0.54	0	0	0	0.53	0
gene-DDB_G0270210	cbpJ	calcium-binding protein	0.159	-2.65356	6.14e-07	4.97e-06	yes	down	7.66	6.6	8.58	0.75	0.29	2.33	7.61333	1.12333
gene-DDB_G0285975	DDB_G0285975	hypothetical protein	0.357	-1.48585	6.26e-07	5.06e-06	yes	down	4.51	3.25	3.71	0.93	0.87	2.01	3.82333	1.27
gene-DDB_G0288027	DDB_G0288027	hypothetical protein	2.038	1.02689	6.28e-07	5.07e-06	yes	up	3.4	2.7	2.94	7.08	5.58	4.46	3.01333	5.70667
gene-DDB_G0283057	DDB_G0283057	RapGAP/RanGAP domain-containing protein	0.329	-1.60209	6.37e-07	5.13e-06	yes	down	0.7	0.63	0.59	0.17	0.17	0.25	0.64	0.196667
gene-DDB_G0293166	DDB_G0293166	hypothetical protein	0.478	-1.06479	6.71e-07	5.39e-06	yes	down	5.15	4.55	4.63	2.07	2.15	2.13	4.77667	2.11667
gene-DDB_G0288245	cigA	hypothetical protein	0.012	-6.36197	6.84e-07	5.49e-06	yes	down	0.37	0.27	0.33	0	0	0.01	0.323333	0.00333333
gene-DDB_G0293982	DDB_G0293982	hypothetical protein	0.438	-1.19218	6.88e-07	5.52e-06	yes	down	0.34	0.26	0.4	0.11	0.16	0.14	0.333333	0.136667
gene-DDB_G0289327	sevA	hypothetical protein	0.46	-1.1197	7.16e-07	5.72e-06	yes	down	218.27	190.76	222.32	60.49	79.94	129.57	210.45	90
gene-DDB_G0280937	DDB_G0280937	hypothetical protein	0.142	-2.81343	7.17e-07	5.73e-06	yes	down	0.8	0.63	1.03	0.04	0.09	0.2	0.82	0.11
gene-DDB_G0284103	mybZ	myb domain-containing protein	0.464	-1.10683	7.3e-07	5.82e-06	yes	down	2.09	2.23	2.64	1.2	0.86	0.96	2.32	1.00667
gene-DDB_G0282685	DDB_G0282685	hypothetical protein	0.417	-1.26053	7.67e-07	6.09e-06	yes	down	11.53	10.56	12.91	3.36	3.54	6.71	11.6667	4.53667
gene-DDB_G0277915	gefI	Ras guanine nucleotide exchange factor	0.444	-1.17139	8.5e-07	6.67e-06	yes	down	18.05	14.41	18.1	4.97	5.7	10.27	16.8533	6.98
gene-DDB_G0275541	DDB_G0275541	hypothetical protein	2.277	1.18717	8.7e-07	6.81e-06	yes	up	3.67	3.14	2.95	7.25	8.67	4.73	3.25333	6.88333
gene-DDB_G0290329	DDB_G0290329	short-chain dehydrogenase/reductase family protein	0.454	-1.13928	9.63e-07	7.49e-06	yes	down	40.72	41.18	47.34	13.57	14.67	26.31	43.08	18.1833
gene-DDB_G0282643	DDB_G0282643	hypothetical protein	0.226	-2.1435	9.99e-07	7.74e-06	yes	down	2.89	1.86	2.27	0.17	0.58	0.73	2.34	0.493333
gene-DDB_G0283847	DDB_G0283847	cyclopropane fatty acid synthase	0.476	-1.07215	1e-06	7.76e-06	yes	down	22.58	18.69	16.57	7.53	6.45	11.61	19.28	8.53
gene-DDB_G0287505	talB	hypothetical protein	0.41	-1.28752	1.01e-06	7.84e-06	yes	down	0.36	0.52	0.54	0.18	0.16	0.21	0.473333	0.183333
gene-DDB_G0274245	DDB_G0274245	hypothetical protein	0.012	-6.32793	1.02e-06	7.9e-06	yes	down	2.06	1.64	1.15	0.05	0	0	1.61667	0.0166667
gene-DDB_G0271696	prtA	proteosomal alpha-subunit M3	0.043	-4.52671	1.04e-06	8.02e-06	yes	down	14.94	12.84	20.02	0.2	0.21	1.52	15.9333	0.643333
gene-DDB_G0271996	DDB_G0271996	FNIP repeat-containing protein	0.169	-2.56342	1.1e-06	8.4e-06	yes	down	0.28	0.44	0.37	0.04	0.06	0.08	0.363333	0.06
gene-DDB_G0269302	DDB_G0269302	hypothetical protein	2.221	1.15095	1.1e-06	8.44e-06	yes	up	8.61	7.6	6.8	18.86	18.21	10.31	7.67	15.7933
gene-DDB_G0282365	rac1C	Rho GTPase	0.378	-1.40478	1.16e-06	8.84e-06	yes	down	7.73	8.94	6.17	2.47	2.36	3.17	7.61333	2.66667
gene-DDB_G0282295	ubqA	hypothetical protein	0.145	-2.79015	1.19e-06	9.08e-06	yes	down	27.91	21.29	31.58	1.51	3	6.64	26.9267	3.71667
gene-DDB_G0278817	DDB_G0278817	hypothetical protein	2.396	1.26058	1.32e-06	9.94e-06	yes	up	1.03	0.74	0.6	1.83	1.7	1.76	0.79	1.76333
gene-DDB_G0276823	DDB_G0276823	hypothetical protein	2.09	1.06339	1.51e-06	1.13e-05	yes	up	6.66	6.55	4.9	12.75	12.71	9.48	6.03667	11.6467
gene-DDB_G0273397	carA-1	G-protein-coupled receptor	0.32	-1.64204	1.63e-06	1.21e-05	yes	down	4.8	3.54	5.88	1.01	1	2.23	4.74	1.41333
gene-DDB_G0272833	csbA	contact site B protein	0.02	-5.67455	1.67e-06	1.24e-05	yes	down	115.18	89.03	149.02	0.25	0.53	4.81	117.743	1.86333
gene-DDB_G0267932	DDB_G0267932	hypothetical protein	0.263	-1.9292	1.81e-06	1.34e-05	yes	down	2.03	2.08	1.63	0.69	0.31	0.4	1.91333	0.466667
gene-DDB_G0273475	dhkI-1	histidine kinase	0.097	-3.36778	1.97e-06	1.44e-05	yes	down	5.9	5.26	7.29	0.21	0.33	1.13	6.15	0.556667
gene-DDB_G0281077	DDB_G0281077	hypothetical protein	2.02	1.01465	1.98e-06	1.45e-05	yes	up	1.66	1.54	1.42	3.41	3.08	2.24	1.54	2.91
gene-DDB_G0287367	DDB_G0287367	hypothetical protein	0.372	-1.42754	2.12e-06	1.54e-05	yes	down	4.94	6.62	6.04	1.21	2.25	2.67	5.86667	2.04333
gene-DDB_G0291314	DDB_G0291314	AAA ATPase domain-containing protein	0.158	-2.66396	2.18e-06	1.58e-05	yes	down	0.45	0.3	0.32	0.08	0.03	0.04	0.356667	0.05
gene-DDB_G0283083	cbpD2	calcium-binding protein	0.021	-5.55892	2.27e-06	1.64e-05	yes	down	71.75	49.29	96.89	0.19	0.4	3.64	72.6433	1.41
gene-DDB_G0291167	DDB_G0291167	hypothetical protein	2.159	1.11047	2.27e-06	1.64e-05	yes	up	3.64	3.45	4.88	9.12	7.67	7.13	3.99	7.97333
gene-DDB_G0274255	DDB_G0274255	hypothetical protein	0.156	-2.68131	2.47e-06	1.77e-05	yes	down	0.46	0.69	0.67	0.03	0.05	0.19	0.606667	0.09
gene-DDB_G0286881	DDB_G0286881	hypothetical protein	0.484	-1.04634	2.53e-06	1.81e-05	yes	down	2.01	1.79	1.83	0.71	0.73	1.1	1.87667	0.846667
gene-DDB_G0290561	DDB_G0290561	hypothetical protein	0.201	-2.31387	2.58e-06	1.84e-05	yes	down	0.63	0.55	0.44	0.1	0.09	0.11	0.54	0.1
gene-DDB_G0270996	DDB_G0270996	hypothetical protein	0.182	-2.45457	2.7e-06	1.92e-05	yes	down	3.52	2.49	3.19	0.23	0.24	1.1	3.06667	0.523333
gene-DDB_G0274579	pitB	hypothetical protein	0.213	-2.23219	2.72e-06	1.93e-05	yes	down	7.5	5.2	10.33	0.44	1.48	2.62	7.67667	1.51333
gene-DDB_G0274357	DDB_G0274357	calcium-binding protein	0.417	-1.26232	2.72e-06	1.93e-05	yes	down	11.41	9.18	10.04	3.87	2.79	5.1	10.21	3.92
gene-DDB_G0283749	DDB_G0283749	hypothetical protein	0.477	-1.06776	2.81e-06	1.99e-05	yes	down	0.82	0.61	0.81	0.32	0.34	0.33	0.746667	0.33
gene-DDB_G0276095	DDB_G0276095	hypothetical protein	2.182	1.12556	2.95e-06	2.09e-05	yes	up	2.49	1.73	2.51	3.86	3.84	6.05	2.24333	4.58333
gene-DDB_G0272052	DDB_G0272052	leucine-rich repeat-containing protein	0.023	-5.43929	3.02e-06	2.13e-05	yes	down	0.46	0.23	0.37	0	0.02	0	0.353333	0.00666667
gene-DDB_G0291998	naglu	hypothetical protein	0.291	-1.78058	3.1e-06	2.18e-05	yes	down	1.4	1.11	1.75	0.25	0.27	0.65	1.42	0.39
gene-DDB_G0267570	DDB_G0267570	hypothetical protein	0.477	-1.06868	3.17e-06	2.22e-05	yes	down	90.17	75.81	94.19	27.89	31.06	56.57	86.7233	38.5067
gene-DDB_G0282843	DDB_G0282843	hypothetical protein	0.212	-2.23589	3.25e-06	2.27e-05	yes	down	1.27	1.14	1.15	0.24	0.11	0.36	1.18667	0.236667
gene-DDB_G0284111	DDB_G0284111	hypothetical protein	2.15	1.10455	3.26e-06	2.27e-05	yes	up	43.5	39.37	37.62	85.24	93.12	47.74	40.1633	75.3667
gene-DDB_G0280053	osbA	oxysterol binding family protein, member 1	0.281	-1.82925	3.34e-06	2.33e-05	yes	down	1.69	1.55	2.08	0.26	0.47	0.68	1.77333	0.47
gene-DDB_G0272164	DDB_G0272164	hypothetical protein	2.387	1.25541	3.36e-06	2.34e-05	yes	up	6.45	4.35	4.11	10.77	9.63	11.76	4.97	10.72
gene-DDB_G0285187	DDB_G0285187	hypothetical protein	2.786	1.47794	3.7e-06	2.55e-05	yes	up	145.64	141.48	171.15	417.41	286.92	357.24	152.757	353.857
gene-DDB_G0276085	DDB_G0276085	hypothetical protein	2.13	1.09056	3.8e-06	2.61e-05	yes	up	0.78	0.92	0.74	1.54	1.93	1.4	0.813333	1.62333
gene-DDB_G0267458	DDB_G0267458	hypothetical protein	0.358	-1.481	3.92e-06	2.68e-05	yes	down	1.23	0.95	1.19	0.38	0.27	0.49	1.12333	0.38
gene-DDB_G0276037	DDB_G0276037	zinc-containing alcohol dehydrogenase	0.428	-1.22462	3.93e-06	2.69e-05	yes	down	10.03	7.25	10.16	2.73	2.93	5.23	9.14667	3.63
gene-DDB_G0293122	DDB_G0293122	hypothetical protein	0.478	-1.06384	4.06e-06	2.77e-05	yes	down	32.06	24.57	35.66	8.86	16.01	16.17	30.7633	13.68
gene-DDB_G0288957	DDB_G0288957	hypothetical protein	0.446	-1.16348	4.07e-06	2.78e-05	yes	down	2.46	2.24	2.93	0.85	0.83	1.5	2.54333	1.06
gene-DDB_G0281679	DDB_G0281679	RING zinc finger-containing protein	0.259	-1.94653	4.13e-06	2.81e-05	yes	down	5.23	3.49	5.2	0.54	0.75	2.07	4.64	1.12
gene-DDB_G0283623	DDB_G0283623	hypothetical protein	0.314	-1.67108	4.28e-06	2.91e-05	yes	down	3.44	2.6	3.41	0.53	0.58	1.65	3.15	0.92
gene-DDB_G0286067	DDB_G0286067	hypothetical protein	0.231	-2.11603	4.36e-06	2.95e-05	yes	down	0.35	0.32	0.28	0.07	0.04	0.1	0.316667	0.07
gene-DDB_G0273533	carA-2	G-protein-coupled receptor	0.313	-1.67394	4.59e-06	3.09e-05	yes	down	5.86	4.38	6.75	1.08	1.07	2.82	5.66333	1.65667
gene-DDB_G0278965	DG2033	tRNA/rRNA methyltransferase SpoU family protein	2.139	1.09696	4.7e-06	3.16e-05	yes	up	0.94	0.51	0.57	1.43	1.48	1.1	0.673333	1.33667
gene-DDB_G0272014	DDB_G0272014	hypothetical protein	0.391	-1.3553	4.71e-06	3.17e-05	yes	down	2.94	2.68	2.39	0.77	0.76	1.41	2.67	0.98
gene-DDB_G0291181	DDB_G0291181	hypothetical protein	0.32	-1.64237	4.98e-06	3.34e-05	yes	down	3.05	2.58	2.66	0.5	0.69	1.3	2.76333	0.83
gene-DDB_G0273641	fnkD-2	FNIP repeat-containing protein	0.013	-6.31708	5.35e-06	3.58e-05	yes	down	0.17	0.15	0.21	0	0	0	0.176667	0
gene-DDB_G0273129	fnkD-1	FNIP repeat-containing protein	0.013	-6.31708	5.35e-06	3.58e-05	yes	down	0.17	0.15	0.21	0	0	0	0.176667	0
gene-DDB_G0275069	pks16	hypothetical protein	0.105	-3.24614	5.65e-06	3.76e-05	yes	down	8.16	6.54	10.43	0.31	0.57	1.6	8.37667	0.826667
gene-DDB_G0287167	DDB_G0287167	hypothetical protein	2.039	1.02774	5.66e-06	3.77e-05	yes	up	0.85	0.85	0.92	2.05	1.5	1.45	0.873333	1.66667
gene-DDB_G0291261	DDB_G0291261	hypothetical protein	2.277	1.18721	5.68e-06	3.78e-05	yes	up	4.42	4.21	3.19	9.71	7.22	7.84	3.94	8.25667
gene-DDB_G0284983	colD	colossin D	0.098	-3.34623	5.72e-06	3.8e-05	yes	down	0.3	0.3	0.16	0.02	0.03	0.02	0.253333	0.0233333
gene-DDB_G0280351	gpaL	G-protein subunit alpha 12	0.403	-1.31119	6.14e-06	4.07e-05	yes	down	8.66	6.17	7.93	1.91	2.33	4.28	7.58667	2.84
gene-DDB_G0271234	DDB_G0271234	hypothetical protein	0.307	-1.7033	6.16e-06	4.07e-05	yes	down	0.85	0.39	0.6	0.18	0.13	0.22	0.613333	0.176667
gene-DDB_G0267752	DDB_G0267752	hypothetical protein	0.134	-2.89715	6.29e-06	4.15e-05	yes	down	0.38	0.49	0.35	0.05	0.01	0.09	0.406667	0.05
gene-DDB_G0293442	DDB_G0293442	hypothetical protein	0.017	-5.91781	6.68e-06	4.4e-05	yes	down	0.61	0.57	0.48	0	0	0.04	0.553333	0.0133333
gene-DDB_G0285281	DDB_G0285281	hypothetical protein	0.342	-1.54848	6.7e-06	4.41e-05	yes	down	4.85	3.45	4.51	0.86	1.23	1.97	4.27	1.35333
gene-DDB_G0274923	DDB_G0274923	hypothetical protein	0.415	-1.26836	6.77e-06	4.46e-05	yes	down	1.72	1.3	1.79	0.56	0.73	0.9	1.60333	0.73
gene-DDB_G0292642	DDB_G0292642	hypothetical protein	0.403	-1.31128	6.8e-06	4.47e-05	yes	down	1.6	1.56	1.46	0.48	0.42	0.84	1.54	0.58
gene-DDB_G0277753	DDB_G0277753	hypothetical protein	0.489	-1.03087	6.8e-06	4.47e-05	yes	down	38.02	30.58	38.16	11.56	13.59	20.35	35.5867	15.1667
gene-DDB_G0274971	DDB_G0274971	hypothetical protein	0.334	-1.58116	6.92e-06	4.54e-05	yes	down	2.18	3	2	0.8	0.91	0.85	2.39333	0.853333
gene-DDB_G0269176	racF1	Rho GTPase	0.035	-4.8514	7.08e-06	4.63e-05	yes	down	3.04	2.41	0.64	0.06	0	0.14	2.03	0.0666667
gene-DDB_G0279119	DDB_G0279119	hypothetical protein	0.236	-2.08194	7.44e-06	4.84e-05	yes	down	3.81	2.23	2.24	0.32	0.58	0.86	2.76	0.586667
gene-DDB_G0293792	DDB_G0293792	hypothetical protein	2.359	1.2382	7.45e-06	4.85e-05	yes	up	1.08	0.76	0.76	2	1.88	1.88	0.866667	1.92
gene-DDB_G0282283	CYP515B1	cytochrome P450 family protein	0.263	-1.92414	7.46e-06	4.85e-05	yes	down	1.9	1.16	1.72	0.21	0.3	0.67	1.59333	0.393333
gene-DDB_G0270318	DDB_G0270318	hypothetical protein	0.187	-2.41837	7.53e-06	4.89e-05	yes	down	28.06	26.18	31.6	2.03	4.53	8.38	28.6133	4.98
gene-DDB_G0279143	DDB_G0279143	hypothetical protein	0.421	-1.24701	7.61e-06	4.94e-05	yes	down	1.29	1.01	1.39	0.38	0.58	0.5	1.23	0.486667
gene-DDB_G0278975	DDB_G0278975	hypothetical protein	0.42	-1.25251	7.77e-06	5.03e-05	yes	down	8.88	7.43	8.95	2.11	2.51	5.29	8.42	3.30333
gene-DDB_G0281049	DDB_G0281049	hypothetical protein	0.236	-2.08322	7.93e-06	5.13e-05	yes	down	169.39	152.54	184.06	20.76	30.58	61.99	168.663	37.7767
gene-DDB_G0269222	gefB	Ras guanine nucleotide exchange factor	0.337	-1.56764	8e-06	5.16e-05	yes	down	0.35	0.29	0.31	0.1	0.09	0.11	0.316667	0.1
gene-DDB_G0281843	DDB_G0281843	hypothetical protein	0.224	-2.16049	8.06e-06	5.19e-05	yes	down	87.11	75.76	98.09	12.11	11.26	30.86	86.9867	18.0767
gene-DDB_G0293980	DDB_G0293980	hypothetical protein	0.445	-1.16655	8.43e-06	5.42e-05	yes	down	2.95	2.9	2.79	1.22	1.18	1.19	2.88	1.19667
gene-DDB_G0275385	DDB_G0275385	hypothetical protein	0.164	-2.60871	8.54e-06	5.48e-05	yes	down	24.68	18.77	25.54	1.78	2.1	6.48	22.9967	3.45333
gene-DDB_G0287133	DDB_G0287133	hypothetical protein	0.013	-6.26247	8.62e-06	5.53e-05	yes	down	0.22	0.11	0.17	0	0	0	0.166667	0
gene-DDB_G0274665	DDB_G0274665	hypothetical protein	0.405	-1.3044	9.32e-06	5.94e-05	yes	down	4.02	3.16	2.85	0.93	1.34	1.48	3.34333	1.25
gene-DDB_G0287685	cinC	elongation factor 2	0.445	-1.1674	9.47e-06	6.02e-05	yes	down	1.27	1.32	1.54	0.48	0.49	0.76	1.37667	0.576667
gene-DDB_G0293154	DDB_G0293154	hypothetical protein	0.013	-6.21392	9.79e-06	6.21e-05	yes	down	1.22	0.88	1.39	0	0	0	1.16333	0
gene-DDB_G0268626	DDB_G0268626	EGF-like domain-containing protein	0.364	-1.45827	9.89e-06	6.26e-05	yes	down	0.9	0.55	0.73	0.14	0.3	0.3	0.726667	0.246667
gene-DDB_G0267620	DDB_G0267620	hypothetical protein	0.302	-1.7294	9.91e-06	6.27e-05	yes	down	1.14	0.97	1.03	0.28	0.27	0.33	1.04667	0.293333
gene-DDB_G0292754	DDB_G0292754	hypothetical protein	0.246	-2.0223	1.02e-05	6.45e-05	yes	down	76.43	67.21	79.95	6.04	10.81	31.31	74.53	16.0533
gene-DDB_G0281079	DDB_G0281079	hypothetical protein	7.129	2.83361	1.04e-05	6.55e-05	yes	up	1.1	1.01	1.57	9.52	2.22	10.38	1.22667	7.37333
gene-DDB_G0271692	comC	EGF-like domain-containing protein	0.187	-2.42265	1.09e-05	6.82e-05	yes	down	0.26	0.19	0.39	0.02	0.07	0.06	0.28	0.05
gene-DDB_G0274819	DDB_G0274819	hypothetical protein	2.427	1.27946	1.1e-05	6.87e-05	yes	up	0.91	1.01	0.79	2.3	2.45	1.39	0.903333	2.04667
gene-DDB_G0273221	DDB_G0273221	hypothetical protein	0.175	-2.51795	1.14e-05	7.11e-05	yes	down	1616.55	1576.65	1643.96	164.12	150.96	464.46	1612.39	259.847
gene-DDB_G0289381	DDB_G0289381	FNIP repeat-containing protein	0.361	-1.47097	1.15e-05	7.19e-05	yes	down	0.98	0.88	0.74	0.33	0.19	0.36	0.866667	0.293333
gene-DDB_G0291370	DDB_G0291370	phosphatidylinositol 3-kinase-related protein kinase	0.468	-1.0944	1.16e-05	7.21e-05	yes	down	14.82	10.02	15.5	4.09	5.35	8.08	13.4467	5.84
gene-DDB_G0290737	pks34	hypothetical protein	2.78	1.4753	1.16e-05	7.24e-05	yes	up	0.11	0.09	0.05	0.21	0.25	0.18	0.0833333	0.213333
gene-DDB_G0284765	DDB_G0284765	hypothetical protein	0.223	-2.16391	1.17e-05	7.25e-05	yes	down	7.58	4.53	8.63	0.58	0.97	2.72	6.91333	1.42333
gene-DDB_G0273701	DDB_G0273701	hypothetical protein	0.174	-2.52106	1.19e-05	7.4e-05	yes	down	1604.21	1563.73	1624.81	160.36	150.35	460.03	1597.58	256.913
gene-DDB_G0272334	DDB_G0272334	hypothetical protein	2.358	1.23745	1.32e-05	8.1e-05	yes	up	0.7	0.45	0.49	1.53	1.09	0.88	0.546667	1.16667
gene-DDB_G0289171	DDB_G0289171	hypothetical protein	0.403	-1.31061	1.35e-05	8.27e-05	yes	down	13.12	11.99	13.79	2.76	4.21	7.64	12.9667	4.87
gene-DDB_G0285625	DDB_G0285625	hypothetical protein	7.94	2.98918	1.44e-05	8.81e-05	yes	up	0.12	0.13	0.07	0.92	0.69	0.71	0.106667	0.773333
gene-DDB_G0274527	DDB_G0274527	COBW domain-containing protein	0.474	-1.07806	1.49e-05	9.1e-05	yes	down	22.47	14.34	21.98	13.38	12.97	7.79	19.5967	11.38
gene-DDB_G0290465	DDB_G0290465	hypothetical protein	2.873	1.52236	1.54e-05	9.36e-05	yes	up	0.33	0.39	0.22	0.85	0.96	0.74	0.313333	0.85
gene-DDB_G0281139	DDB_G0281139	hypothetical protein	0.368	-1.44273	1.56e-05	9.44e-05	yes	down	11.21	8.72	11.19	2.16	2.55	5.93	10.3733	3.54667
gene-DDB_G0284449	plbD	phospholipase B-like protein	0.291	-1.77933	1.6e-05	9.67e-05	yes	down	2.79	1.84	2.24	0.51	0.28	1.08	2.29	0.623333
gene-DDB_G0279241	DDB_G0279241	hypothetical protein	0.24	-2.05985	1.69e-05	0.000101885	yes	down	1.21	0.95	1.34	0.08	0.22	0.49	1.16667	0.263333
gene-DDB_G0279383	DDB_G0279383	hypothetical protein	2.721	1.44422	1.72e-05	0.000103515	yes	up	1.12	1.34	0.77	3.34	2.51	2.22	1.07667	2.69
gene-DDB_G0292414	DDB_G0292414	hypothetical protein	2.043	1.03063	1.74e-05	0.000104299	yes	up	0.9	0.65	1.01	1.79	1.71	1.34	0.853333	1.61333
gene-DDB_G0289073	csaA	contact site A protein	0.409	-1.29018	1.79e-05	0.000107109	yes	down	1.42	1.26	1.36	0.44	0.51	0.6	1.34667	0.516667
gene-DDB_G0272650	DDB_G0272650	hypothetical protein	3.282	1.71471	1.84e-05	0.000109897	yes	up	2.93	3.67	3.1	8.03	7.07	14.27	3.23333	9.79
gene-DDB_G0292552	dscE	discoidin II	0.33	-1.60004	1.88e-05	0.000112057	yes	down	2327.66	2155.41	2539.48	515.58	552.25	1076.1	2340.85	714.643
gene-DDB_G0283227	DDB_G0283227	hypothetical protein	7.637	2.93299	1.93e-05	0.000114945	yes	up	0.05	0.02	0.03	0.21	0.3	0.16	0.0333333	0.223333
gene-DDB_G0276801	DDB_G0276801	hypothetical protein	0.207	-2.27221	1.98e-05	0.000117754	yes	down	0.68	0.61	0.94	0.07	0.08	0.29	0.743333	0.146667
gene-DDB_G0292110	DDB_G0292110	patatin family protein	0.018	-5.76604	2.07e-05	0.000122208	yes	down	0.45	0.42	0.85	0	0	0.03	0.573333	0.01
gene-DDB_G0287831	DDB_G0287831	hypothetical protein	0.128	-2.96296	2.21e-05	0.000129901	yes	down	0.67	0.26	0.56	0.03	0.09	0.05	0.496667	0.0566667
gene-DDB_G0272562	csbB	contact site B protein	0.021	-5.59373	2.22e-05	0.000130593	yes	down	385.9	275.01	439.34	0.68	1.68	18.25	366.75	6.87
gene-DDB_G0287805	DDB_G0287805	hypothetical protein	0.383	-1.38504	2.28e-05	0.000133415	yes	down	3.68	2.35	2.22	0.5	0.96	1.48	2.75	0.98
gene-DDB_G0279673	DDB_G0279673	hypothetical protein	0.238	-2.06859	2.28e-05	0.000133462	yes	down	35.66	34.79	34.72	3.63	7.08	12.76	35.0567	7.82333
gene-DDB_G0284975	tpsB	hypothetical protein	0.213	-2.23021	2.43e-05	0.00014121	yes	down	14.26	10.1	16.02	1.37	2.06	4.58	13.46	2.67
gene-DDB_G0286977	DDB_G0286977	hypothetical protein	0.437	-1.194	2.49e-05	0.000144458	yes	down	20.62	15.41	18.35	5.03	5.42	11.61	18.1267	7.35333
gene-DDB_G0277693	DDB_G0277693	hypothetical protein	0.16	-2.64091	2.61e-05	0.00015082	yes	down	0.41	0.34	0.35	0.04	0.03	0.1	0.366667	0.0566667
gene-DDB_G0277321	crtp2	hypothetical protein	0.447	-1.16185	2.69e-05	0.000154707	yes	down	6.37	3.77	5.1	1.48	1.91	2.94	5.08	2.11
gene-DDB_G0272252	DDB_G0272252	hypothetical protein	0.302	-1.72957	2.73e-05	0.000157046	yes	down	8.71	4.61	7.32	1.43	1.33	2.92	6.88	1.89333
gene-DDB_G0276601	DDB_G0276601	hypothetical protein	0.042	-4.57769	2.78e-05	0.000159341	yes	down	1.47	0.49	1.55	0	0	0.12	1.17	0.04
gene-DDB_G0288869	DDB_G0288869	EGF-like domain-containing protein	0.26	-1.94213	2.8e-05	0.000160642	yes	down	0.29	0.31	0.35	0.09	0.08	0.06	0.316667	0.0766667
gene-DDB_G0290265	GP138D	hypothetical protein	0.392	-1.35029	2.97e-05	0.000169378	yes	down	7.04	5.96	5.43	1.82	1.24	3.69	6.14333	2.25
gene-DDB_G0270518	DDB_G0270518	hypothetical protein	0.028	-5.13792	3.07e-05	0.000174329	yes	down	27.88	22.62	44.92	0.07	0.2	2.23	31.8067	0.833333
gene-DDB_G0289863	DDB_G0289863	hypothetical protein	0.42	-1.25237	3.12e-05	0.000176849	yes	down	0.69	0.52	0.48	0.22	0.18	0.27	0.563333	0.223333
gene-DDB_G0268192	DDB_G0268192	AhpC/TSA family protein	0.231	-2.1162	3.15e-05	0.000178702	yes	down	10.85	9.72	3.28	2.46	1.41	1.13	7.95	1.66667
gene-DDB_G0290441	DDB_G0290441	hypothetical protein	2.055	1.0388	3.23e-05	0.000182346	yes	up	1.14	1.28	1.23	2.45	2.61	1.94	1.21667	2.33333
gene-DDB_G0276761	cotB	spore coat protein SP70	0.144	-2.79741	3.47e-05	0.000195101	yes	down	0.96	1.2	0.58	0.1	0.02	0.27	0.913333	0.13
gene-DDB_G0276249	DDB_G0276249	hypothetical protein	3.477	1.79787	3.62e-05	0.000203213	yes	up	1.77	1.79	1.21	5.35	5.04	4.34	1.59	4.91
gene-DDB_G0289915	DDB_G0289915	hypothetical protein	0.428	-1.2233	3.68e-05	0.00020573	yes	down	6.65	7.19	6.89	2	1.85	4.47	6.91	2.77333
gene-DDB_G0281257	DDB_G0281257	hypothetical protein	0.442	-1.1775	3.69e-05	0.000206236	yes	down	1.05	1.01	1.18	0.29	0.43	0.62	1.08	0.446667
gene-DDB_G0272238	DDB_G0272238	hypothetical protein	0.495	-1.01373	3.82e-05	0.000212445	yes	down	174.89	164.49	222.95	54.76	82.02	84.21	187.443	73.6633
gene-DDB_G0269452	DDB_G0269452	hypothetical protein	0.141	-2.8246	3.91e-05	0.000217662	yes	down	0.29	0.22	0.17	0.01	0.04	0.04	0.226667	0.03
gene-DDB_G0271878	DDB_G0271878	hypothetical protein	5.893	2.55902	3.93e-05	0.000218464	yes	up	0.42	0.78	0.95	4.14	1.98	5.6	0.716667	3.90667
gene-DDB_G0272664	DDB_G0272664	hypothetical protein	2.422	1.27636	4.17e-05	0.00023047	yes	up	9.39	7.05	6.15	21.07	11.11	16.97	7.53	16.3833
gene-DDB_G0283365	rpb12	RNA polymerase, 7 kDa subunit	2.691	1.42823	4.3e-05	0.000236749	yes	up	97.1	116.21	109.35	206.68	267.53	248.71	107.553	240.973
gene-DDB_G0277599	DDB_G0277599	hypothetical protein	2.228	1.15565	4.33e-05	0.000237871	yes	up	4.29	4.38	2.56	7.2	8.66	7.18	3.74333	7.68
gene-DDB_G0270652	DDB_G0270652	molybdenum cofactor sulfurase domain-containing protein	2.028	1.02031	4.38e-05	0.000240578	yes	up	2.11	1.97	1.57	3.41	4.31	2.94	1.88333	3.55333
gene-DDB_G0275157	limF	LIM-type zinc finger-containing protein	0.116	-3.10715	4.48e-05	0.000245559	yes	down	1.99	1.14	1.58	0.06	0.11	0.33	1.57	0.166667
gene-DDB_G0281609	DDB_G0281609	hypothetical protein	0.304	-1.71754	4.59e-05	0.000250811	yes	down	100.23	91.29	109.91	15.13	26.7	43.28	100.477	28.37
gene-DDB_G0277497	Ddaco	hypothetical protein	0.087	-3.51546	4.64e-05	0.0002531	yes	down	71.84	60.26	73.27	1.57	2.6	12.5	68.4567	5.55667
gene-DDB_G0289351	DDB_G0289351	EGF-like domain-containing protein	0.315	-1.6669	4.84e-05	0.000262989	yes	down	0.34	0.36	0.42	0.16	0.1	0.07	0.373333	0.11
gene-DDB_G0270276	DDB_G0270276	hypothetical protein	0.439	-1.18613	4.98e-05	0.000270201	yes	down	7.4	5.68	5.96	2.09	2.3	3.31	6.34667	2.56667
gene-DDB_G0269954	DDB_G0269954	hypothetical protein	0.368	-1.44185	5e-05	0.000271234	yes	down	2.18	1.76	1.24	0.55	0.35	0.89	1.72667	0.596667
gene-DDB_G0282419	CYP508B1	cytochrome P450 family protein	0.184	-2.44026	5.04e-05	0.000272858	yes	down	16.99	13.2	15.9	1.38	1.52	5	15.3633	2.63333
gene-DDB_G0287807	DDB_G0287807	hypothetical protein	0.408	-1.29371	5.04e-05	0.000273057	yes	down	4.08	3.91	5.57	1.81	0.94	1.66	4.52	1.47
gene-DDB_G0269464	DDB_G0269464	hypothetical protein	2.238	1.16234	5.16e-05	0.000278082	yes	up	38.18	54.1	35.87	87.78	97.21	61.72	42.7167	82.2367
gene-DDB_G0288793	DDB_G0288793	hypothetical protein	0.336	-1.57472	5.22e-05	0.000281301	yes	down	1.12	0.76	1.21	0.24	0.32	0.4	1.03	0.32
gene-DDB_G0295809	DDB_G0295809	UCP029143 family protein	0.377	-1.40658	5.25e-05	0.000282347	yes	down	16.41	20.25	18.31	5	7.01	6.41	18.3233	6.14
gene-DDB_G0288755	gbfA	G-box binding factor	0.087	-3.52536	5.25e-05	0.000282347	yes	down	3.46	3.03	4.79	0.06	0.2	0.66	3.76	0.306667
gene-DDB_G0270086	DDB_G0270086	hypothetical protein	0.022	-5.5272	5.26e-05	0.000282372	yes	down	1.5	0.82	1.61	0	0	0.08	1.31	0.0266667
gene-DDB_G0287583	gerC	germination protein p109	0.168	-2.57023	5.39e-05	0.000288784	yes	down	7.83	5.81	6.64	0.28	0.53	2.29	6.76	1.03333
gene-DDB_G0274561	act21	hypothetical protein	0.363	-1.46091	5.64e-05	0.000300766	yes	down	3.1	3.54	1.82	0.79	0.79	1.31	2.82	0.963333
gene-DDB_G0274165	DDB_G0274165	hypothetical protein	0.103	-3.27469	5.77e-05	0.000307469	yes	down	0.24	0.14	0.36	0.01	0.02	0.04	0.246667	0.0233333
gene-DDB_G0295731	DDB_G0295731	ankyrin repeat-containing protein	0.11	-3.18431	5.79e-05	0.000308712	yes	down	7.91	5.74	5.05	0.19	0.43	1.39	6.23333	0.67
gene-DDB_G0277061	dph3	diphthamide biosynthesis protein 3	2.439	1.2863	5.83e-05	0.000310534	yes	up	3.91	3.71	2.01	7.77	7.8	5.93	3.21	7.16667
gene-DDB_G0294633	DDB_G0294633	ankyrin repeat-containing protein	0.142	-2.8194	6e-05	0.000318098	yes	down	5.77	4.35	6.33	0.3	0.4	1.48	5.48333	0.726667
gene-DDB_G0270736	rasV	Ras GTPase	0.076	-3.70989	6.62e-05	0.000348522	yes	down	1.44	1.54	0.43	0.1	0.09	0.05	1.13667	0.08
gene-DDB_G0267490	ChLim	LIM-type zinc finger-containing protein	0.158	-2.66503	6.75e-05	0.000353917	yes	down	8.77	7.28	8.62	0.63	0.57	2.43	8.22333	1.21
gene-DDB_G0282515	DDB_G0282515	hypothetical protein	0.446	-1.16495	6.76e-05	0.000354576	yes	down	1.66	1.66	0.99	0.63	0.64	0.53	1.43667	0.6
gene-DDB_G0273887	dscD-2	discoidin I, D chain	0.131	-2.93149	6.84e-05	0.000358508	yes	down	887.3	1031.47	1049.69	47.78	72.84	240.39	989.487	120.337
gene-DDB_G0278029	DDB_G0278029	hypothetical protein	0.381	-1.39362	7.52e-05	0.000391682	yes	down	1.26	0.99	1.16	0.33	0.38	0.5	1.13667	0.403333
gene-DDB_G0290715	DDB_G0290715	hypothetical protein	0.39	-1.36016	7.61e-05	0.000395906	yes	down	0.95	0.54	0.86	0.29	0.33	0.23	0.783333	0.283333
gene-DDB_G0275585	DDB_G0275585	hypothetical protein	0.128	-2.97109	8.46e-05	0.000436737	yes	down	0.64	0.36	0.46	0.04	0.02	0.12	0.486667	0.06
gene-DDB_G0272534	DDB_G0272534	hypothetical protein	2.942	1.55692	8.93e-05	0.000459172	yes	up	0.15	0.32	0.37	0.77	0.84	0.74	0.28	0.783333
gene-DDB_G0270330	DDB_G0270330	hypothetical protein	0.304	-1.71676	9.09e-05	0.000465372	yes	down	198.42	171.77	211.71	32.8	44.86	87.21	193.967	54.9567
gene-DDB_G0283783	DDB_G0283783	hypothetical protein	0.144	-2.79148	9.23e-05	0.000471644	yes	down	34.96	38.61	38.3	2.33	2.25	10.16	37.29	4.91333
gene-DDB_G0280149	DDB_G0280149	hypothetical protein	0.436	-1.19766	9.28e-05	0.000473595	yes	down	0.48	0.53	0.53	0.23	0.24	0.16	0.513333	0.21
gene-DDB_G0286549	flpA	FKBP-like protein	2.036	1.02577	9.7e-05	0.000493509	yes	up	0.67	0.89	0.95	1.63	1.88	1.34	0.836667	1.61667
gene-DDB_G0270038	DDB_G0270038	hypothetical protein	3.395	1.76343	9.7e-05	0.000493509	yes	up	1.78	3.08	0.95	7.74	6.09	4.52	1.93667	6.11667
gene-DDB_G0285669	DDB_G0285669	hypothetical protein	2.723	1.44503	9.87e-05	0.000501369	yes	up	0.23	0.21	0.16	0.6	0.59	0.31	0.2	0.5
gene-DDB_G0273901	DDB_G0273901	hypothetical protein	0.129	-2.95868	0.000105897	0.000535065	yes	down	2377.05	2447.5	2728.16	123.21	160.67	613.12	2517.57	299
gene-DDB_G0281619	DDB_G0281619	tRNA pseudouridine synthase	3.665	1.87395	0.000106647	0.000537851	yes	up	0.2	0.25	0.12	0.67	0.72	0.55	0.19	0.646667
gene-DDB_G0288843	DDB_G0288843	hypothetical protein	0.124	-3.01227	0.000107359	0.000541191	yes	down	0.77	0.67	0.54	0.18	0.02	0.03	0.66	0.0766667
gene-DDB_G0285533	ppt1	palmitoyl-protein thioesterase 1	0.44	-1.18444	0.000112108	0.000562251	yes	down	19.8	16.64	18.19	4.56	5.6	12.15	18.21	7.43667
gene-DDB_G0270978	DDB_G0270978	hypothetical protein	0.421	-1.24864	0.000113618	0.000568508	yes	down	295.45	284.28	263.48	107.79	135.83	51.89	281.07	98.5033
gene-DDB_G0282653	DDB_G0282653	Rab GTPase	0.248	-2.01022	0.000114055	0.000570432	yes	down	3.58	3.19	3.97	0.44	0.41	1.63	3.58	0.826667
gene-DDB_G0277757	DDB_G0277757	hypothetical protein	0.24	-2.0597	0.000117374	0.000584872	yes	down	2.79	1.73	0.89	0.25	0.28	0.68	1.80333	0.403333
gene-DDB_G0283305	DDB_G0283305	hypothetical protein	0.174	-2.52682	0.00012133	0.000603476	yes	down	0.29	0.38	0.47	0.06	0.07	0.05	0.38	0.06
gene-DDB_G0277083	DDB_G0277083	N-terminal delta endotoxin domain-containing protein	0.024	-5.38923	0.000122995	0.000610354	yes	down	6.88	5.93	8.33	0	0.05	0.42	7.04667	0.156667
gene-DDB_G0290593	DDB_G0290593	hypothetical protein	0.097	-3.36174	0.000126693	0.000627271	yes	down	1790.24	1608.07	2084.91	47.24	83.36	352	1827.74	160.867
gene-DDB_G0273967	DDB_G0273967	EGF-like domain-containing protein	2.327	1.21825	0.000128835	0.000636418	yes	up	0.24	0.15	0.29	0.56	0.46	0.42	0.226667	0.48
gene-DDB_G0277097	DDB_G0277097	hypothetical protein	0.255	-1.96915	0.000129373	0.000638205	yes	down	378.48	328.22	393.62	53.55	59.19	148.73	366.773	87.1567
gene-DDB_G0273263	DDB_G0273263	hypothetical protein	0.215	-2.21942	0.000133928	0.000658577	yes	down	1958.57	2005.86	1915.67	227.62	241.99	702.13	1960.03	390.58
gene-DDB_G0285103	DDB_G0285103	hypothetical protein	0.237	-2.07974	0.000134686	0.000662003	yes	down	1.37	1.56	1.5	0.23	0.18	0.58	1.47667	0.33
gene-DDB_G0291253	dia2	hypothetical protein	0.038	-4.70311	0.000137478	0.000674195	yes	down	1.69	1.43	2.41	0	0.18	0	1.84333	0.06
gene-DDB_G0270882	nosip	hypothetical protein	0.328	-1.60983	0.000140541	0.000687662	yes	down	139.32	133.92	166.15	29.59	34.5	70.15	146.463	44.7467
gene-DDB_G0287657	tpsA	hypothetical protein	0.045	-4.46151	0.000141239	0.000690454	yes	down	14.66	9.3	16.84	0.06	0.2	1.46	13.6	0.573333
gene-DDB_G0285517	DDB_G0285517	hypothetical protein	0.245	-2.02675	0.000144757	0.000705422	yes	down	1.99	2.47	2.92	0.36	0.61	0.71	2.46	0.56
gene-DDB_G0277827	cafA	hypothetical protein	0.039	-4.69514	0.000146583	0.000712398	yes	down	1249.57	923.63	1472.75	3.5	9.04	115.29	1215.32	42.61
gene-DDB_G0293680	DDB_G0293680	hypothetical protein	2.025	1.01759	0.00014778	0.000717892	yes	up	11.88	14.65	12.05	22.98	28.42	18.77	12.86	23.39
gene-DDB_G0270582	DDB_G0270582	peptidase M20 family protein	0.115	-3.11785	0.000148139	0.000719316	yes	down	0.72	0.46	0.2	0.07	0.02	0.06	0.46	0.05
gene-DDB_G0285739	DDB_G0285739	hypothetical protein	2.098	1.06931	0.00015141	0.000734538	yes	up	1.22	1.1	1.37	2.71	2.28	2.19	1.23	2.39333
gene-DDB_G0292792	CYP508C1	cytochrome P450 family protein	0.026	-5.24518	0.000161209	0.00077859	yes	down	0.23	0.22	0.34	0	0	0.02	0.263333	0.00666667
gene-DDB_G0292482	DDB_G0292482	hypothetical protein	0.328	-1.60624	0.000167729	0.000806485	yes	down	3.79	4.5	4.42	1.8	0.65	1.43	4.23667	1.29333
gene-DDB_G0288607	DDB_G0288607	hypothetical protein	2	1.00003	0.000167804	0.000806489	yes	up	1.65	1.88	2.36	3.86	4.19	2.93	1.96333	3.66
gene-DDB_G0280141	DDB_G0280141	hypothetical protein	0.343	-1.54195	0.000176976	0.000847041	yes	down	0.63	0.55	0.87	0.21	0.19	0.26	0.683333	0.22
gene-DDB_G0277863	pdiA	cAMP phosphodiesterase inhibitor	0.022	-5.483	0.000177917	0.000850936	yes	down	10.92	8.75	16.39	0	0.04	0.7	12.02	0.246667
gene-DDB_G0270310	DDB_G0270310	hypothetical protein	0.155	-2.6932	0.000178856	0.000855052	yes	down	10.54	7.6	13.18	0.44	1.23	2.82	10.44	1.49667
gene-DDB_G0280439	cpiB	cystatin A2	0.446	-1.16598	0.000181474	0.000866037	yes	down	64.9	48.67	71.86	16.21	21.31	34.88	61.81	24.1333
gene-DDB_G0283353	DDB_G0283353	hypothetical protein	0.182	-2.46084	0.000182694	0.000871091	yes	down	0	0	0	86.44	0	0	0	28.8133
gene-DDB_G0289657	abcG4	ABC transporter G family protein	0.027	-5.21636	0.000182822	0.000871319	yes	down	0.16	0.1	0.19	0	0	0.01	0.15	0.00333333
gene-DDB_G0273067	dscD-1	discoidin I, D chain	0.108	-3.21135	0.000184742	0.000880082	yes	down	4111.44	3871.19	4265.64	131.67	209.64	904.26	4082.76	415.19
gene-DDB_G0278835	DDB_G0278835	hypothetical protein	0.36	-1.47227	0.000185966	0.000884747	yes	down	14.01	10.14	16.05	2.12	4.26	7.18	13.4	4.52
gene-DDB_G0290313	DDB_G0290313	hypothetical protein	0.239	-2.06389	0.000189715	0.000900607	yes	down	0.44	0.53	0.56	0.14	0.15	0.05	0.51	0.113333
gene-DDB_G0279749	DDB_G0279749	hypothetical protein	2.297	1.19982	0.000190014	0.000901601	yes	up	6.88	8.33	9.16	20.96	14.84	14.61	8.12333	16.8033
gene-DDB_G0282495	DDB_G0282495	hypothetical protein	0.484	-1.04792	0.000190653	0.000903473	yes	down	3.85	3.34	3.85	1.19	1.46	2.33	3.68	1.66
gene-DDB_G0273867	DDB_G0273867	hypothetical protein	0.178	-2.48732	0.0001913	0.000905355	yes	down	0.58	0.71	0.57	0.12	0.05	0.13	0.62	0.1
gene-DDB_G0273123	DDB_G0273123	hypothetical protein	0.178	-2.48732	0.0001913	0.000905355	yes	down	0.58	0.71	0.57	0.12	0.05	0.13	0.62	0.1
gene-DDB_G0269920	DDB_G0269920	hypothetical protein	0.342	-1.54923	0.000205478	0.00096654	yes	down	1.06	0.98	1.07	0.19	0.21	0.59	1.03667	0.33
gene-DDB_G0282475	gxcF	hypothetical protein	3.164	1.66154	0.000211557	0.000990404	yes	up	0.15	0.19	0.1	0.5	0.51	0.29	0.146667	0.433333
gene-DDB_G0295689	DDB_G0295689	hypothetical protein	0.337	-1.56711	0.000213618	0.000998327	yes	down	8.75	4.34	6.45	1.77	2.22	1.9	6.51333	1.96333
gene-DDB_G0267330	DDB_G0267330	hypothetical protein	5.942	2.57087	0.000218983	0.0010212	yes	up	0.06	0.08	0.15	0.57	0.55	0.66	0.0966667	0.593333
gene-DDB_G0277495	DDB_G0277495	hypothetical protein	0.158	-2.65929	0.000221315	0.0010303	yes	down	0.47	0.29	0.32	0.01	0.04	0.11	0.36	0.0533333
gene-DDB_G0293236	DDB_G0293236	hypothetical protein	0.245	-2.02913	0.000221316	0.0010303	yes	down	17.19	13.48	18.63	1.47	3.82	5.95	16.4333	3.74667
gene-DDB_G0292506	DDB_G0292506	hypothetical protein	0.461	-1.11595	0.000228751	0.00106218	yes	down	1.5	1.32	1.07	0.54	0.71	0.42	1.29667	0.556667
gene-DDB_G0293208	DDB_G0293208	hypothetical protein	0.329	-1.6044	0.000230868	0.00107071	yes	down	26.96	27.24	26.82	4.02	4.43	15.9	27.0067	8.11667
gene-DDB_G0290189	DDB_G0290189	hypothetical protein	0.348	-1.52403	0.000231116	0.00107132	yes	down	1.51	1.3	1.25	0.44	0.45	0.42	1.35333	0.436667
gene-DDB_G0287609	DDB_G0287609	alpha/beta hydrolase fold-3 domain-containing protein	0.363	-1.46109	0.000234548	0.00108537	yes	down	102.85	88.34	93.2	22.51	22.02	50.49	94.7967	31.6733
gene-DDB_G0270884	abnA	hypothetical protein	0.329	-1.6042	0.000238751	0.00110388	yes	down	1614.14	1507.68	1881.44	308.68	389.86	736.77	1667.75	478.437
gene-DDB_G0283787	DDB_G0283787	hypothetical protein	0.482	-1.05151	0.000242305	0.0011184	yes	down	0.87	1.09	0.97	0.32	0.42	0.58	0.976667	0.44
gene-DDB_G0268142	DDB_G0268142	hypothetical protein	0.18	-2.47018	0.000244817	0.00112904	yes	down	25.38	21.94	31.86	1.82	2.76	8.68	26.3933	4.42
gene-DDB_G0283839	grlN	G-protein-coupled receptor family 3 protein 13	0.442	-1.17753	0.000250159	0.00114989	yes	down	0.94	0.63	0.72	0.23	0.33	0.38	0.763333	0.313333
gene-DDB_G0282901	DDB_G0282901	hypothetical protein	2.368	1.24392	0.000250444	0.00115058	yes	up	1.73	0.95	1.92	3.37	3.68	2.94	1.53333	3.33
gene-DDB_G0282761	DDB_G0282761	hypothetical protein	0.102	-3.29105	0.000250637	0.00115097	yes	down	0.32	0.15	0.11	0.01	0.01	0.04	0.193333	0.02
gene-DDB_G0293948	DDB_G0293948	hypothetical protein	0.455	-1.13582	0.000264232	0.00121033	yes	down	1.32	0.84	0.98	0.41	0.34	0.59	1.04667	0.446667
gene-DDB_G0289521	srsA	starvation responsive small protein	0.203	-2.30354	0.000268293	0.00122737	yes	down	8.91	9.5	5.26	3.25	1.44	0.71	7.89	1.8
gene-DDB_G0292706	DDB_G0292706	hypothetical protein	0.159	-2.65373	0.000278303	0.00126781	yes	down	0.66	0.32	5.89	0	0.09	3.86	2.29	1.31667
gene-DDB_G0291544	DDB_G0291544	hypothetical protein	0.427	-1.2292	0.000278934	0.00127015	yes	down	1.11	0.95	1.59	0.34	0.41	0.72	1.21667	0.49
gene-DDB_G0290993	DDB_G0290993	hypothetical protein	0.164	-2.60603	0.000281101	0.00127895	yes	down	1.7	1.91	2.48	0.06	0.17	0.72	2.03	0.316667
gene-DDB_G0287395	DDB_G0287395	hypothetical protein	2.356	1.23613	0.000287034	0.00130359	yes	up	1.12	1.45	1.39	2.65	3.88	2.19	1.32	2.90667
gene-DDB_G0278523	DDB_G0278523	hypothetical protein	0.448	-1.15741	0.000287117	0.00130359	yes	down	19.27	17.48	21.43	4.27	7.87	11.87	19.3933	8.00333
gene-DDB_G0274575	myoK	myosin IK	0.355	-1.49367	0.000288952	0.00131136	yes	down	36.14	35.22	40.71	7.49	10.52	19.19	37.3567	12.4
gene-DDB_G0278581	psiF	PA14 domain-containing protein	0.159	-2.6539	0.000300524	0.00135932	yes	down	22.11	21.54	28.06	1.22	2.2	7.23	23.9033	3.55
gene-DDB_G0286277	DDB_G0286277	hypothetical protein	0.169	-2.5674	0.000304237	0.00137325	yes	down	11.86	10.52	13.98	0.56	1.56	3.61	12.12	1.91
gene-DDB_G0286801	DDB_G0286801	hypothetical protein	0.188	-2.41336	0.000308587	0.00138999	yes	down	8.22	9.49	5.75	1.63	1.2	1.03	7.82	1.28667
gene-DDB_G0282111	DDB_G0282111	hypothetical protein	2.184	1.12678	0.000312252	0.00140416	yes	up	0.61	0.4	0.43	1.5	1.03	0.7	0.48	1.07667
gene-DDB_G0281537	DDB_G0281537	hypothetical protein	0.417	-1.26047	0.000314434	0.00141048	yes	down	3.91	3.18	4.34	0.95	0.97	2.53	3.81	1.48333
gene-DDB_G0273885	dscC-2	discoidin I, C chain and B chain	0.123	-3.02728	0.000315722	0.00141448	yes	down	1789.25	2057.76	2299.31	80.46	119.05	499.34	2048.77	232.95
gene-DDB_G0274057	cofD-2	hypothetical protein	2.747	1.45773	0.000318483	0.00142508	yes	up	2.2	3.08	2.11	8.12	5.32	5.1	2.46333	6.18
gene-DDB_G0272646	cofD-1	hypothetical protein	2.747	1.45773	0.000318483	0.00142508	yes	up	2.2	3.08	2.11	8.12	5.32	5.1	2.46333	6.18
gene-DDB_G0273065	dscC-1	discoidin I, C chain and B chain	0.13	-2.94566	0.000318877	0.00142626	yes	down	1899.18	2017.02	2239.25	90	127.1	522.75	2051.82	246.617
gene-DDB_G0280573	DDB_G0280573	hypothetical protein	0.338	-1.56311	0.000319227	0.00142723	yes	down	2.14	1.58	1.5	0.46	0.62	0.55	1.74	0.543333
gene-DDB_G0287423	DDB_G0287423	hypothetical protein	0.022	-5.50456	0.000327241	0.00146065	yes	down	0.13	0.14	0.2	0	0	0	0.156667	0
gene-DDB_G0290133	DDB_G0290133	hypothetical protein	0.238	-2.07304	0.000332869	0.00148272	yes	down	46.09	43.46	46.73	5.87	5.47	18.63	45.4267	9.99
gene-DDB_G0288571	DDB_G0288571	hypothetical protein	0.174	-2.52279	0.000335847	0.00149537	yes	down	0.94	0.86	0.39	0.1	0.05	0.22	0.73	0.123333
gene-DDB_G0290557	DDB_G0290557	hypothetical protein	0.069	-3.84943	0.000346489	0.00153703	yes	down	0.25	0.2	0.12	0.01	0.01	0.01	0.19	0.01
gene-DDB_G0285185	DDB_G0285185	hypothetical protein	3.46	1.79062	0.00035341	0.00156456	yes	up	0.37	0.24	0.26	1.13	0.85	0.8	0.29	0.926667
gene-DDB_G0272718	DDB_G0272718	hypothetical protein	0.359	-1.47712	0.000360626	0.00159195	yes	down	82.73	104.63	139.67	14.94	31.16	57.02	109.01	34.3733
gene-DDB_G0288651	DDB_G0288651	patatin family protein	3.166	1.6625	0.000363041	0.00160066	yes	up	0.24	0.37	0.12	0.56	0.81	0.74	0.243333	0.703333
gene-DDB_G0275971	DDB_G0275971	hypothetical protein	0.308	-1.69974	0.000366195	0.00161325	yes	down	19.07	19.76	26.3	3.4	5.33	10.01	21.71	6.24667
gene-DDB_G0280051	DDB_G0280051	hypothetical protein	0.112	-3.16444	0.000373303	0.00163923	yes	down	4.77	3.75	7.04	0.12	0.29	1.21	5.18667	0.54
gene-DDB_G0291045	DDB_G0291045	hypothetical protein	0.18	-2.47527	0.000379888	0.00166748	yes	down	1.67	1.39	1.94	0.12	0.16	0.57	1.66667	0.283333
gene-DDB_G0271700	DDB_G0271700	thioredoxin-like protein	0.04	-4.63188	0.000393288	0.00171932	yes	down	1.02	0.58	0.19	0.03	0.03	0	0.596667	0.02
gene-DDB_G0273609	cblA-2	RING zinc finger-containing protein	0.482	-1.05358	0.000394684	0.00172404	yes	down	3.98	2.08	2.43	0.95	1.15	1.69	2.83	1.26333
gene-DDB_G0284485	DDB_G0284485	short-chain dehydrogenase/reductase family protein	0.083	-3.58474	0.000395107	0.00172519	yes	down	153.38	124.34	178.39	2.63	4.57	27.91	152.037	11.7033
gene-DDB_G0277073	DDB_G0277073	hypothetical protein	0.479	-1.06063	0.00039777	0.00173542	yes	down	4.07	3.03	3.9	1.3	1.95	1.61	3.66667	1.62
gene-DDB_G0288123	DDB_G0288123	hypothetical protein	0.059	-4.09479	0.000398454	0.0017377	yes	down	46.98	44.35	50.15	0.43	6.94	0.52	47.16	2.63
gene-DDB_G0291408	DDB_G0291408	hypothetical protein	0.38	-1.39651	0.000408335	0.0017765	yes	down	3.04	3.85	4.4	1.45	0.89	1.66	3.76333	1.33333
gene-DDB_G0270726	DDB_G0270726	pyridoxal phosphate-dependent decarboxylase family protein	0.163	-2.61956	0.000420851	0.00182802	yes	down	1738.72	1450.71	1860.09	109.09	141.03	515.47	1683.17	255.197
gene-DDB_G0291572	DDB_G0291572	hypothetical protein	0.255	-1.97344	0.000433338	0.00187774	yes	down	59.43	49.96	62.9	7.23	8.71	24.76	57.43	13.5667
gene-DDB_G0292194	DDB_G0292194	hypothetical protein	0.286	-1.80826	0.000435662	0.0018863	yes	down	0.64	0.53	0.54	0.11	0.1	0.25	0.57	0.153333
gene-DDB_G0270724	DDB_G0270724	hypothetical protein	0.397	-1.33149	0.000450861	0.00194511	yes	down	5.56	3.77	2.88	1.9	1.03	1.53	4.07	1.48667
gene-DDB_G0275721	DDB_G0275721	hypothetical protein	2.145	1.10114	0.000453309	0.00195488	yes	up	6.63	8.57	10.41	20.27	16.49	13.13	8.53667	16.63
gene-DDB_G0280503	DDB_G0280503	hypothetical protein	0.424	-1.23894	0.000456695	0.00196559	yes	down	1.18	1.08	0.95	0.53	0.44	0.29	1.07	0.42
gene-DDB_G0293704	DDB_G0293704	seven transmembrane domain protein	0.468	-1.09468	0.000458394	0.00197211	yes	down	5.59	4.04	4.13	1.32	2.62	2.11	4.58667	2.01667
gene-DDB_G0285005	aifB	hypothetical protein	0.3	-1.7357	0.000459248	0.00197448	yes	down	1.13	0.78	0.81	0.24	0.16	0.37	0.906667	0.256667
gene-DDB_G0290727	DDB_G0290727	hypothetical protein	0.448	-1.15921	0.000462439	0.00198557	yes	down	0.85	0.67	1	0.26	0.31	0.48	0.84	0.35
gene-DDB_G0277309	cnrJ	carbohydrate-binding domain-containing protein	0.127	-2.97552	0.000465445	0.00199611	yes	down	0.25	0.18	0.19	0.04	0.01	0.03	0.206667	0.0266667
gene-DDB_G0289121	pde4	cAMP-specific phosphodiesterase	0.032	-4.96649	0.000468839	0.00200987	yes	down	0.15	0.13	0.11	0.01	0	0	0.13	0.00333333
gene-DDB_G0268966	DDB_G0268966	hypothetical protein	0.405	-1.30343	0.000469676	0.00201266	yes	down	306.57	241.49	312.22	63.72	102.83	157.8	286.76	108.117
gene-DDB_G0277169	DDB_G0277169	hypothetical protein	0.397	-1.33286	0.000471045	0.00201693	yes	down	0.51	0.44	0.56	0.11	0.17	0.29	0.503333	0.19
gene-DDB_G0289779	DDB_G0289779	hypothetical protein	0.395	-1.34036	0.00047441	0.00202893	yes	down	75.06	64.61	67.4	19.59	17.81	38.73	69.0233	25.3767
gene-DDB_G0274773	fslH	G-protein-coupled receptor family protein	0.385	-1.37636	0.000478281	0.00204307	yes	down	3.3	2.79	4.62	0.57	1.11	2.17	3.57	1.28333
gene-DDB_G0283087	DDB_G0283087	hypothetical protein	0.38	-1.39709	0.000479278	0.00204652	yes	down	40.35	34.36	42.18	9.37	10.13	21.82	38.9633	13.7733
gene-DDB_G0272752	DDB_G0272752	C2 domain-containing protein	0.367	-1.44659	0.000479777	0.00204784	yes	down	8.24	6	7.47	1.31	1.83	4.18	7.23667	2.44
gene-DDB_G0285431	dia1	hypothetical protein	0.465	-1.10416	0.00048069	0.00205093	yes	down	2.24	1.92	2.03	0.9	0.57	1.23	2.06333	0.9
gene-DDB_G0267684	DDB_G0267684	hypothetical protein	0.171	-2.54613	0.000499587	0.00212403	yes	down	0.36	0.29	0.19	0.02	0.02	0.1	0.28	0.0466667
gene-DDB_G0284759	psiM	PA14 domain-containing protein	0.091	-3.45256	0.000501175	0.00212994	yes	down	0.11	0.22	0.19	0.01	0.02	0.01	0.173333	0.0133333
gene-DDB_G0285637	glb2	glycoside hydrolase family 35 protein	0.125	-2.99492	0.000508342	0.00215871	yes	down	0.29	0.23	0.15	0.03	0	0.05	0.223333	0.0266667
gene-DDB_G0290459	DDB_G0290459	hypothetical protein	0.472	-1.08265	0.00051281	0.00217428	yes	down	1.96	2.06	2.24	0.7	0.81	1.27	2.08667	0.926667
gene-DDB_G0269270	DDB_G0269270	AhpC/TSA family protein	0.303	-1.72151	0.000533002	0.00225195	yes	down	5.13	6.71	3.15	2.2	1.01	1	4.99667	1.40333
gene-DDB_G0277425	DDB_G0277425	hypothetical protein	0.377	-1.40839	0.000561783	0.00236617	yes	down	2.38	2.35	2.18	0.81	0.33	1.14	2.30333	0.76
gene-DDB_G0270368	DDB_G0270368	hypothetical protein	0.317	-1.65715	0.000580122	0.00243678	yes	down	170.19	178.72	213.44	31.89	43.55	90.59	187.45	55.3433
gene-DDB_G0283609	cbpG	calcium-binding protein	0.024	-5.39329	0.000608999	0.00255115	yes	down	23.01	17.61	34.51	0.08	0	1.56	25.0433	0.546667
gene-DDB_G0269562	DDB_G0269562	hypothetical protein	0.419	-1.25622	0.000618021	0.00258587	yes	down	8.16	9.27	10.22	1.68	3.85	5.15	9.21667	3.56
gene-DDB_G0270122	rasW	Ras GTPase	0.137	-2.86556	0.000618335	0.00258587	yes	down	1.51	1.15	2.14	0	0.1	0.52	1.6	0.206667
gene-DDB_G0285673	DDB_G0285673	C2H2-type zinc finger-containing protein	0.223	-2.16229	0.000643691	0.00268093	yes	down	14.72	13.32	16.38	1.35	1.65	5.67	14.8067	2.89
gene-DDB_G0291177	tspE	tetraspanin family protein	0.148	-2.76061	0.000674458	0.00280584	yes	down	1.23	1.03	0.54	0.19	0.13	0.05	0.933333	0.123333
gene-DDB_G0286329	DDB_G0286329	hypothetical protein	0.274	-1.87022	0.000692225	0.00286873	yes	down	5.45	1.44	0.4	0.51	1.62	0.59	2.43	0.906667
gene-DDB_G0270328	DDB_G0270328	hypothetical protein	0.332	-1.59152	0.00069582	0.00288253	yes	down	71.01	75.54	93.38	14.56	19.76	39.85	79.9767	24.7233
gene-DDB_G0283143	DDB_G0283143	hypothetical protein	0.319	-1.64697	0.000698347	0.00289189	yes	down	0.24	0.24	0.22	0.1	0.07	0.04	0.233333	0.07
gene-DDB_G0271970	DDB_G0271970	hypothetical protein	0.462	-1.11322	0.000701321	0.0029031	yes	down	5.04	5.24	4.54	1.7	1.23	3.49	4.94	2.14
gene-DDB_G0283649	DDB_G0283649	NADPH-dependent FMN reductase family protein	0.384	-1.38127	0.000712087	0.00294541	yes	down	2.97	3.54	2.36	1.2	0.84	1.12	2.95667	1.05333
gene-DDB_G0278405	DDB_G0278405	hypothetical protein	0.213	-2.2337	0.000713359	0.00294955	yes	down	0.36	0.38	0.26	0.07	0.09	0.03	0.333333	0.0633333
gene-DDB_G0283555	DDB_G0283555	hypothetical protein	0.402	-1.31479	0.000750255	0.00308913	yes	down	1.38	1.42	1.42	0.47	0.3	0.82	1.40667	0.53
gene-DDB_G0284177	DDB_G0284177	Ras GTPase activation domain-containing protein	0.234	-2.09689	0.000750767	0.00309007	yes	down	0.26	0.15	0.38	0.04	0.04	0.1	0.263333	0.06
gene-DDB_G0279763	CYP513D1	cytochrome P450 family protein	0.025	-5.33662	0.000757302	0.00310988	yes	down	0.19	0.09	0.13	0	0	0	0.136667	0
gene-DDB_G0287587	smlA	hypothetical protein	0.209	-2.25907	0.000795394	0.00325519	yes	down	1450.12	1236.44	1546.21	126.75	167.83	523.47	1410.92	272.683
gene-DDB_G0288219	DDB_G0288219	hypothetical protein	0.202	-2.30412	0.000798494	0.00326665	yes	down	0.95	0.26	0.44	0.03	0.12	0.16	0.55	0.103333
gene-DDB_G0275357	DDB_G0275357	hypothetical protein	0.409	-1.28875	0.000816998	0.00333731	yes	down	87.09	70.26	84.99	11.38	26.14	50	80.78	29.1733
gene-DDB_G0279707	DDB_G0279707	hypothetical protein	0.408	-1.29512	0.000842775	0.00343225	yes	down	331.61	272.09	357.18	78.59	101.22	180.89	320.293	120.233
gene-DDB_G0276429	DDB_G0276429	hypothetical protein	0.115	-3.11945	0.000851149	0.00345985	yes	down	0.38	0.24	0.41	0.02	0	0.1	0.343333	0.04
gene-DDB_G0290595	DDB_G0290595	hypothetical protein	0.243	-2.0384	0.000877621	0.00355146	yes	down	1.38	1.9	1.09	0.39	0.14	0.48	1.45667	0.336667
gene-DDB_G0268352	DDB_G0268352	hypothetical protein	2.081	1.0575	0.000894085	0.00360865	yes	up	0.46	0.21	0.38	0.61	0.79	0.61	0.35	0.67
gene-DDB_G0284645	DDB_G0284645	hypothetical protein	0.305	-1.71521	0.000906863	0.00365342	yes	down	19.77	24.83	28.62	5.15	3.77	11.81	24.4067	6.91
gene-DDB_G0286895	grlD	G-protein-coupled receptor family 3 protein 4	8.495	3.08654	0.000923912	0.00372022	yes	up	0	0.02	0.05	0.22	0.24	0.09	0.0233333	0.183333
gene-DDB_G0269046	DDB_G0269046	NAD+ transhydrogenase	0.072	-3.79246	0.000924131	0.00372022	yes	down	85.15	72.48	102.49	0.7	1.74	15.07	86.7067	5.83667
gene-DDB_G0270294	DDB_G0270294	cellulose-binding domain-containing protein	0.123	-3.02371	0.000931921	0.00374601	yes	down	1.88	1.85	1.53	0.24	0.11	0.26	1.75333	0.203333
gene-DDB_G0268434	DDB_G0268434	hypothetical protein	2.526	1.33661	0.000937964	0.00376751	yes	up	1.67	1.19	0.85	3.74	3.01	1.86	1.23667	2.87
gene-DDB_G0268108	DDB_G0268108	hypothetical protein	2.514	1.33005	0.000962443	0.00385868	yes	up	0.97	0.72	1.01	2.35	1.83	2.08	0.9	2.08667
gene-DDB_G0278297	DDB_G0278297	metallophosphoesterase domain-containing protein	0.078	-3.67991	0.000981491	0.00392633	yes	down	0.53	0.21	0.23	0.02	0.02	0.03	0.323333	0.0233333
gene-DDB_G0280411	DDB_G0280411	hypothetical protein	2.174	1.1203	0.000985766	0.00394052	yes	up	1.05	0.66	0.72	2.16	1.3	1.41	0.81	1.62333
gene-DDB_G0291185	H3v1	histone H3 domain-containing protein	0.432	-1.21243	0.00100443	0.00400922	yes	down	0.83	0.98	1.16	0.46	0.24	0.5	0.99	0.4
gene-DDB_G0273135	DDB_G0273135	hypothetical protein	2.209	1.14367	0.00101054	0.00402913	yes	up	1.05	0.91	1.27	2.81	2.27	1.57	1.07667	2.21667
gene-DDB_G0273625	DDB_G0273625	hypothetical protein	2.209	1.14367	0.00101054	0.00402913	yes	up	1.05	0.91	1.27	2.81	2.27	1.57	1.07667	2.21667
gene-DDB_G0289129	DDB_G0289129	short-chain dehydrogenase/reductase family protein	0.283	-1.82005	0.00102518	0.00407851	yes	down	1.05	1.22	0.73	0.31	0.19	0.3	1	0.266667
gene-DDB_G0286867	DDB_G0286867	EGF-like domain-containing protein	0.426	-1.23082	0.00105581	0.00418806	yes	down	0.47	0.34	0.32	0.1	0.14	0.21	0.376667	0.15
gene-DDB_G0292636	DDB_G0292636	hypothetical protein	0.185	-2.43626	0.00106138	0.00420709	yes	down	132.92	92.48	139.09	7.01	12.3	41.21	121.497	20.1733
gene-DDB_G0290075	DDB_G0290075	protein phosphatase 2C	0.489	-1.0327	0.00106836	0.00423163	yes	down	1.59	1.2	1.47	0.78	0.44	0.72	1.42	0.646667
gene-DDB_G0269004	DDB_G0269004	hypothetical protein	7.226	2.85323	0.00108351	0.00428071	yes	up	0.02	0.02	0.01	0.12	0.07	0.12	0.0166667	0.103333
gene-DDB_G0295499	sno3	C/D box snoRNA	5.156	2.36612	0.00108723	0.00429383	yes	up	1.47	0.45	0.71	3.65	4.54	3.42	0.876667	3.87
gene-DDB_G0287613	DDB_G0287613	hypothetical protein	2.406	1.26635	0.00109341	0.0043151	yes	up	0.88	0.73	0.64	1.93	2.01	1.06	0.75	1.66667
gene-DDB_G0282269	DDB_G0282269	hypothetical protein	44.688	5.48181	0.00111287	0.00438071	yes	up	0	0	0	0.1	0.71	0.17	0	0.326667
gene-DDB_G0275531	DDB_G0275531	hypothetical protein	2.997	1.58342	0.00112367	0.00442163	yes	up	0.64	0.26	0.79	1.46	1.67	1.54	0.563333	1.55667
gene-DDB_G0288611	DDB_G0288611	hypothetical protein	2.174	1.12027	0.00112824	0.00443636	yes	up	0.7	0.75	0.52	1.74	1.31	0.95	0.656667	1.33333
gene-DDB_G0267610	DDB_G0267610	hypothetical protein	0.133	-2.90989	0.00114456	0.00449564	yes	down	0.58	0.3	0.72	0.03	0.06	0.11	0.533333	0.0666667
gene-DDB_G0288687	DDB_G0288687	hypothetical protein	0.294	-1.76469	0.00116095	0.00455506	yes	down	0.99	0.6	0.66	0.06	0.22	0.34	0.75	0.206667
gene-DDB_G0274973	DDB_G0274973	hypothetical protein	3.036	1.60201	0.00116181	0.00455604	yes	up	0.21	0.13	0.22	0.67	0.46	0.45	0.186667	0.526667
gene-DDB_G0289647	DDB_G0289647	hypothetical protein	0.401	-1.31835	0.00116204	0.00455604	yes	down	2.33	1.29	1.15	0.51	0.58	0.68	1.59	0.59
gene-DDB_G0285817	cad3	hypothetical protein	0.213	-2.23111	0.0011719	0.00458974	yes	down	20827	20152.3	23053	2051.18	2397.88	8170.41	21344.1	4206.49
gene-DDB_G0269202	gdcA	gp64 and disintegrin-like, cysteine-rich protein	0.286	-1.8046	0.00120232	0.00469869	yes	down	865.58	876.68	884.22	157.14	130.94	411.48	875.493	233.187
gene-DDB_G0274427	DDB_G0274427	hypothetical protein	2.02	1.01438	0.00123422	0.00481118	yes	up	0.45	0.32	0.24	0.8	0.6	0.5	0.336667	0.633333
gene-DDB_G0283817	DDB_G0283817	pirin family protein	0.355	-1.49385	0.00125848	0.0048952	yes	down	2.67	2.98	1.42	1.23	0.51	0.6	2.35667	0.78
gene-DDB_G0273063	dscA-1	discoidin I, A chain	0.274	-1.86873	0.00130031	0.00504341	yes	down	1270.01	1295.64	1296.95	200.13	192.35	586.81	1287.53	326.43
gene-DDB_G0291474	DDB_G0291474	hypothetical protein	0.299	-1.74019	0.00131424	0.00509197	yes	down	3.98	3.72	4.26	0.51	0.88	1.96	3.98667	1.11667
gene-DDB_G0292008	DDB_G0292008	hypothetical protein	0.459	-1.12415	0.00133808	0.00517693	yes	down	1.13	0.52	0.79	0.36	0.34	0.34	0.813333	0.346667
gene-DDB_G0287431	DDB_G0287431	hypothetical protein	0.425	-1.23443	0.00136301	0.00525648	yes	down	0.75	0.51	0.43	0.24	0.24	0.19	0.563333	0.223333
gene-DDB_G0282747	DDB_G0282747	mitotic spindle assembly checkpoint protein MAD2B	0.388	-1.36546	0.00140298	0.00539526	yes	down	1.19	1.54	1.11	0.35	0.57	0.48	1.28	0.466667
gene-DDB_G0288915	DDB_G0288915	hypothetical protein	0.364	-1.45898	0.00141954	0.00544736	yes	down	0.21	0.66	0.41	0.11	0.06	0.1	0.426667	0.09
gene-DDB_G0284465	cudA	hypothetical protein	0.313	-1.67675	0.00142299	0.00545867	yes	down	0.62	0.27	0.59	0.07	0.13	0.23	0.493333	0.143333
gene-DDB_G0281897	DDB_G0281897	hypothetical protein	0.06	-4.06048	0.0014385	0.00551406	yes	down	0.61	0.79	0.73	0	0.06	0.06	0.71	0.04
gene-DDB_G0294248	DDB_G0294248	hypothetical protein	3.501	1.80786	0.00144436	0.00553279	yes	up	1.18	0.19	0.81	1.96	2.28	2.5	0.726667	2.24667
gene-DDB_G0269276	DDB_G0269276	hypothetical protein	0.388	-1.36757	0.00145472	0.00556854	yes	down	27.29	19.16	21.91	4.57	5.85	9.84	22.7867	6.75333
gene-DDB_G0286025	DDB_G0286025	galactose-binding domain-containing protein	0.223	-2.16713	0.00149817	0.00572272	yes	down	0.32	0.43	0.23	0.08	0.06	0.07	0.326667	0.07
gene-DDB_G0267238	DDB_G0267238	hypothetical protein	7.314	2.87064	0.001526	0.00581878	yes	up	0	0.11	0.07	0.41	0.36	0.54	0.06	0.436667
gene-DDB_G0295755	glnA2	glutamine synthetase type I	0.132	-2.92449	0.00152739	0.00582203	yes	down	87.85	72.72	95.5	2.57	5.13	23.67	85.3567	10.4567
gene-DDB_G0291738	rabG1	Rab GTPase	0.494	-1.01818	0.00153885	0.00586075	yes	down	7.61	5.79	7.82	2.53	2.41	4.71	7.07333	3.21667
gene-DDB_G0289145	pde7	cAMP phosphodiesterase	0.235	-2.08806	0.00154406	0.00587525	yes	down	0.33	0.52	0.5	0.08	0.12	0.09	0.45	0.0966667
gene-DDB_G0290321	DDB_G0290321	hypothetical protein	0.493	-1.01913	0.00155497	0.00591052	yes	down	0.68	0.82	0.89	0.3	0.34	0.48	0.796667	0.373333
gene-DDB_G0271060	DDB_G0271060	hypothetical protein	0.478	-1.06523	0.00159032	0.0060155	yes	down	0.78	0.76	0.8	0.28	0.3	0.47	0.78	0.35
gene-DDB_G0276967	racF2	Rho GTPase	0.094	-3.41842	0.00160475	0.00605935	yes	down	1.32	1.24	0.35	0.13	0.12	0	0.97	0.0833333
gene-DDB_G0292090	DDB_G0292090	hypothetical protein	2.124	1.08668	0.00161218	0.00608527	yes	up	2.57	2.87	2.61	5.04	6.76	3.97	2.68333	5.25667
gene-DDB_G0281115	DDB_G0281115	pirin family protein	0.468	-1.09577	0.00161651	0.00609434	yes	down	3.49	3.32	2.92	0.79	2.45	1.37	3.24333	1.53667
gene-DDB_G0270090	DDB_G0270090	hypothetical protein	0.317	-1.65837	0.00161683	0.00609434	yes	down	1.69	1.47	1.43	0.45	0.19	0.72	1.53	0.453333
gene-DDB_G0288967	DDB_G0288967	hypothetical protein	0.306	-1.70973	0.00162657	0.00612039	yes	down	0.26	0.29	0.24	0.05	0.06	0.12	0.263333	0.0766667
gene-DDB_G0284671	DDB_G0284671	hypothetical protein	0.331	-1.59524	0.00162911	0.00612785	yes	down	38.08	46.48	48.63	8.78	8.65	23.7	44.3967	13.71
gene-DDB_G0286891	DDB_G0286891	P-type ATPase	0.021	-5.5642	0.00163686	0.00615359	yes	down	0.14	0.04	0.01	0	0	0	0.0633333	0
gene-DDB_G0278345	acly	ATP citrate synthase	0.427	-1.22882	0.00168047	0.00629045	yes	down	85.49	78.12	113.52	20.12	38.43	51.68	92.3767	36.7433
gene-DDB_G0288951	DDB_G0288951	hypothetical protein	0.316	-1.66156	0.00168965	0.00632044	yes	down	5.48	4.96	5.01	1.11	2.72	0.79	5.15	1.54
gene-DDB_G0270048	DDB_G0270048	hypothetical protein	0.447	-1.16059	0.00169161	0.00632559	yes	down	1.1	0.7	1.01	0.4	0.31	0.46	0.936667	0.39
gene-DDB_G0279681	DDB_G0279681	calcium-binding EF-hand domain-containing protein	0.234	-2.09559	0.00172789	0.00644346	yes	down	52.19	37.54	60.28	6.3	4.83	20.76	50.0033	10.63
gene-DDB_G0269836	DDB_G0269836	hypothetical protein	0.234	-2.09633	0.00175465	0.00653651	yes	down	1.29	1.56	1.35	0.32	0.04	0.57	1.4	0.31
gene-DDB_G0286369	DDB_G0286369	hypothetical protein	3.812	1.9304	0.00182409	0.00678116	yes	up	0.26	0.16	0.2	0.93	0.15	1.14	0.206667	0.74
gene-DDB_G0282139	DDB_G0282139	hypothetical protein	0.219	-2.19275	0.0018294	0.00679858	yes	down	1.43	1.03	1.16	0.11	0.49	0.02	1.20667	0.206667
gene-DDB_G0278069	gacII	SH3 domain-containing protein	0.066	-3.91647	0.00185043	0.00686734	yes	down	0.32	0.12	0.06	0.03	0	0	0.166667	0.01
gene-DDB_G0285729	DDB_G0285729	hypothetical protein	2.451	1.29311	0.00185683	0.00688871	yes	up	0.34	0.57	0.37	1.06	1.32	0.57	0.426667	0.983333
gene-DDB_G0268892	DDB_G0268892	hypothetical protein	0.335	-1.57683	0.00186805	0.00692085	yes	down	1314.8	1262.33	1459.96	329.38	221.6	694.51	1345.7	415.163
gene-DDB_G0295821	DDB_G0295821	hypothetical protein	0.041	-4.6182	0.00187375	0.00693959	yes	down	0.09	0.05	0.09	0	0.01	0	0.0766667	0.00333333
gene-DDB_G0279935	DDB_G0279935	hypothetical protein	0.491	-1.02624	0.001882	0.00696777	yes	down	5.46	4.23	4.58	1.89	2.13	2.39	4.75667	2.13667
gene-DDB_G0284775	fut2	hypothetical protein	0.028	-5.15116	0.00200227	0.00736774	yes	down	0.05	0.12	0.05	0	0	0	0.0733333	0
gene-DDB_G0291772	DDB_G0291772	hypothetical protein	3.272	1.71037	0.00211959	0.0077625	yes	up	0.55	0.35	0.21	2.46	1.78	0.45	0.37	1.56333
gene-DDB_G0268076	DDB_G0268076	hypothetical protein	0.417	-1.26168	0.00212385	0.00777547	yes	down	1.31	1.45	0.95	0.42	0.59	0.39	1.23667	0.466667
gene-DDB_G0279651	DDB_G0279651	hypothetical protein	0.062	-4.01878	0.00212726	0.00778272	yes	down	1.91	0.89	2.37	0.14	0	0.15	1.72333	0.0966667
gene-DDB_G0288635	DDB_G0288635	transmembrane protein	0.284	-1.81839	0.0021663	0.00792021	yes	down	164.27	146.79	179.64	23.06	24.96	80.18	163.567	42.7333
gene-DDB_G0288697	DDB_G0288697	hypothetical protein	0.319	-1.65031	0.0021842	0.00798026	yes	down	20.92	15.87	19.36	2.58	4.59	9.48	18.7167	5.55
gene-DDB_G0282163	DDB_G0282163	hypothetical protein	0.464	-1.10652	0.00223308	0.00812594	yes	down	0.56	0.37	0.53	0.21	0.17	0.25	0.486667	0.21
gene-DDB_G0290835	DDB_G0290835	hypothetical protein	0.459	-1.12357	0.00223684	0.00813691	yes	down	1.39	1.06	1.62	0.31	0.48	0.96	1.35667	0.583333
gene-DDB_G0291758	DDB_G0291758	hypothetical protein	0.312	-1.68197	0.00237522	0.00860561	yes	down	19.59	13.56	20.23	1.92	5.78	7.63	17.7933	5.11
gene-DDB_G0288197	sibD	hypothetical protein	0.488	-1.03358	0.00239983	0.00867735	yes	down	0.23	0.26	0.24	0.12	0.13	0.08	0.243333	0.11
gene-DDB_G0278519	DDB_G0278519	hypothetical protein	0.118	-3.08815	0.00242644	0.00875896	yes	down	0.92	0.55	0.73	0.06	0.11	0.06	0.733333	0.0766667
gene-DDB_G0288535	DDB_G0288535	hypothetical protein	0.125	-3.00004	0.00244538	0.00882144	yes	down	0.27	0.25	0.32	0	0.02	0.08	0.28	0.0333333
gene-DDB_G0282905	DDB_G0282905	hypothetical protein	0.486	-1.03971	0.00245274	0.00884212	yes	down	16.11	10.09	16.76	3.04	6.33	9.98	14.32	6.45
gene-DDB_G0276969	DDB_G0276969	hypothetical protein	0.077	-3.70059	0.00255529	0.00916	yes	down	128.43	107.71	158.11	1.26	1.81	25.12	131.417	9.39667
gene-DDB_G0281939	DDB_G0281939	hypothetical protein	0.337	-1.56824	0.00257536	0.00921972	yes	down	0.2	0.26	0.19	0.08	0.05	0.08	0.216667	0.07
gene-DDB_G0272756	csbC	contact site B protein	0.04	-4.65307	0.00264458	0.00943011	yes	down	123.85	88.95	154.03	0.26	0.23	12.23	122.277	4.24
gene-DDB_G0270772	DDB_G0270772	hypothetical protein	0.459	-1.12193	0.00269114	0.00956782	yes	down	0.69	1.58	1.05	0.66	0.39	0.39	1.10667	0.48
gene-DDB_G0293334	DDB_G0293334	hypothetical protein	0.028	-5.13668	0.0027299	0.00968655	yes	down	0.24	0.07	0.06	0	0	0	0.123333	0
gene-DDB_G0271140	abcA7	ABC transporter A family protein	0.364	-1.45688	0.00277985	0.00983479	yes	down	15.85	10.6	16.51	2.6	4.13	7.82	14.32	4.85
gene-DDB_G0282167	DDB_G0282167	hypothetical protein	0.422	-1.24604	0.00283311	0.0100003	yes	down	3.12	2.35	2.92	0.97	0.46	1.86	2.79667	1.09667
gene-DDB_G0268590	DDB_G0268590	hypothetical protein	0.498	-1.0056	0.00286008	0.0100824	yes	down	0.74	1.04	1.04	0.48	0.44	0.4	0.94	0.44
gene-DDB_G0275253	DDB_G0275253	hypothetical protein	0.041	-4.60847	0.00292687	0.0102877	yes	down	0.27	0.14	0.6	0.04	0	0	0.336667	0.0133333
gene-DDB_G0270826	abcG22	ABC transporter G family protein	0.343	-1.54432	0.00294678	0.0103409	yes	down	29.32	25.57	28.95	5.25	5.7	15.84	27.9467	8.93
gene-DDB_G0289493	DDB_G0289493	hypothetical protein	0.206	-2.28121	0.00304228	0.0106383	yes	down	2.38	2.47	2.29	0.3	0.41	0.63	2.38	0.446667
gene-DDB_G0275439	cad2	hypothetical protein	0.045	-4.47526	0.00304232	0.0106383	yes	down	17.76	14.9	25.64	0	0.28	2.13	19.4333	0.803333
gene-DDB_G0267562	DDB_G0267562	hypothetical protein	0.436	-1.19747	0.00307326	0.0107361	yes	down	1.13	0.91	0.58	0.26	0.41	0.4	0.873333	0.356667
gene-DDB_G0275741	dio3	thyroxine 5'-deiodinase	0.361	-1.47052	0.00310515	0.0108335	yes	down	46.89	39.19	47.45	9.23	9.54	25.74	44.51	14.8367
gene-DDB_G0286227	DDB_G0286227	hypothetical protein	0.028	-5.17341	0.00316948	0.0110154	yes	down	0.1	0.04	0.3	0	0	0	0.146667	0
gene-DDB_G0292204	fscC	G-protein-coupled receptor family protein	0.033	-4.92766	0.00320809	0.0111281	yes	down	0.11	0.09	0.12	0	0	0	0.106667	0
gene-DDB_G0279921	gp130	glycoprotein 130	2.731	1.44958	0.00321126	0.011132	yes	up	0.24	0.07	0.23	0.52	0.42	0.4	0.18	0.446667
gene-DDB_G0280265	DDB_G0280265	hypothetical protein	0.263	-1.9284	0.00321768	0.0111471	yes	down	2.97	1.91	2.31	0.07	0.73	0.93	2.39667	0.576667
gene-DDB_G0291171	DDB_G0291171	hypothetical protein	0.448	-1.15708	0.00326999	0.0113175	yes	down	1.67	1.47	2.04	0.61	0.58	0.97	1.72667	0.72
gene-DDB_G0285697	DDB_G0285697	hypothetical protein	0.486	-1.04022	0.00331342	0.0114502	yes	down	1.08	0.96	1.15	0.44	0.4	0.61	1.06333	0.483333
gene-DDB_G0289487	act3	hypothetical protein	0.241	-2.05217	0.00331574	0.0114523	yes	down	0.61	0.63	0.58	0.15	0.03	0.24	0.606667	0.14
gene-DDB_G0292014	psiK	PA14 domain-containing protein	0.205	-2.28436	0.00331634	0.0114523	yes	down	0.27	0.16	0.17	0.07	0.02	0.03	0.2	0.04
gene-DDB_G0278785	DDB_G0278785	hypothetical protein	0.442	-1.17848	0.00339029	0.011671	yes	down	3.05	4.04	3.31	0.69	1.33	2.29	3.46667	1.43667
gene-DDB_G0270088	DDB_G0270088	hypothetical protein	0.087	-3.51824	0.00344748	0.0118523	yes	down	51.76	40.66	62.67	0.6	0.89	11.01	51.6967	4.16667
gene-DDB_G0288143	DDB_G0288143	lysozyme C family protein	0.328	-1.60998	0.00345511	0.0118731	yes	down	5.04	5.51	9.34	0.67	1.37	4	6.63	2.01333
gene-DDB_G0270998	DDB_G0270998	hypothetical protein	0.26	-1.94365	0.00346184	0.0118873	yes	down	0.63	0.66	0.93	0.07	0.07	0.4	0.74	0.18
gene-DDB_G0290969	DDB_G0290969	hypothetical protein	0.437	-1.19307	0.00348149	0.0119276	yes	down	4.35	2.67	3.25	0.83	2.01	1.45	3.42333	1.43
gene-DDB_G0272720	DDB_G0272720	hypothetical protein	0.379	-1.39988	0.00348734	0.0119401	yes	down	357.84	488.74	610.55	96.21	147.22	238.62	485.71	160.683
gene-DDB_G0269698	DDB_G0269698	hypothetical protein	0.348	-1.52191	0.00352845	0.0120694	yes	down	1.59	1.86	1.29	0.44	0.29	0.82	1.58	0.516667
gene-DDB_G0271876	DDB_G0271876	hypothetical protein	0.138	-2.86034	0.00375248	0.0127511	yes	down	0.25	0.32	0.12	0.03	0.02	0.04	0.23	0.03
gene-DDB_G0280531	tgrC1	signal protein	0.033	-4.91182	0.00387485	0.0131217	yes	down	0.05	0.07	0.04	0	0	0	0.0533333	0
gene-DDB_G0275745	tgrR1	immunoglobulin E-set domain-containing protein	0.093	-3.42617	0.00389155	0.0131741	yes	down	0.17	0.11	0.05	0.01	0	0.02	0.11	0.01
gene-DDB_G0270730	fslB	G-protein-coupled receptor family protein	0.322	-1.63521	0.00392973	0.0132868	yes	down	6.7	6.55	7.35	1.5	0.96	3.72	6.86667	2.06
gene-DDB_G0276469	syn16B	t-SNARE family protein	20.285	4.34234	0.00396124	0.0133724	yes	up	0	0	0.03	0.26	0.21	0.19	0.01	0.22
gene-DDB_G0293210	sgmB	saposin B domain-containing protein	0.27	-1.88647	0.00398049	0.013429	yes	down	5.71	6.04	8.4	0.8	0.98	3.31	6.71667	1.69667
gene-DDB_G0277973	DDB_G0277973	hypothetical protein	0.415	-1.26973	0.00403977	0.0135909	yes	down	4.35	2.76	2.34	1.34	0.55	1.71	3.15	1.2
gene-DDB_G0272160	DDB_G0272160	hypothetical protein	0.386	-1.37435	0.00404861	0.0136122	yes	down	1.55	1.24	1.82	0.51	0.43	0.71	1.53667	0.55
gene-DDB_G0286825	tgrD1	IPT/TIG domain-containing protein	0.099	-3.33549	0.00405546	0.013631	yes	down	0.13	0.1	0.07	0	0.01	0.02	0.1	0.01
gene-DDB_G0285695	DDB_G0285695	hypothetical protein	0.033	-4.919	0.00406899	0.013668	yes	down	0.11	0.14	0.06	0	0	0	0.103333	0
gene-DDB_G0288013	DDB_G0288013	hypothetical protein	0.049	-4.36471	0.00409406	0.0137352	yes	down	0.44	0.3	0.29	0.04	0	0	0.343333	0.0133333
gene-DDB_G0291476	DDB_G0291476	esterase/lipase/thioesterase domain-containing protein	20.245	4.33951	0.00410279	0.0137602	yes	up	0	0.05	0	0.27	0.42	0.34	0.0166667	0.343333
gene-DDB_G0275583	DDB_G0275583	phosphatidylethanolamine-binding protein PEBP	0.204	-2.29684	0.0041533	0.0138781	yes	down	2.12	1.02	1.7	0	0.27	0.64	1.61333	0.303333
gene-DDB_G0289419	DDB_G0289419	hypothetical protein	0.03	-5.06365	0.0042668	0.0141743	yes	down	0.85	0.14	0.26	0	0	0	0.416667	0
gene-DDB_G0270016	DDB_G0270016	hypothetical protein	0.12	-3.05876	0.00429382	0.0142553	yes	down	0.42	0.3	0.44	0.03	0.09	0	0.386667	0.04
gene-DDB_G0280245	ecmL	cellulose-binding domain-containing protein	0.03	-5.05818	0.00430286	0.0142678	yes	down	1.32	0.38	0.2	0	0	0	0.633333	0
gene-DDB_G0270440	DDB_G0270440	hypothetical protein	2.794	1.48257	0.00433747	0.0143518	yes	up	1.21	0.72	0.69	2.7	1.58	2.35	0.873333	2.21
gene-DDB_G0287039	DDB_G0287039	hypothetical protein	0.478	-1.06567	0.00437355	0.0144624	yes	down	0.85	0.73	0.72	0.31	0.31	0.41	0.766667	0.343333
gene-DDB_G0283547	rsmA	small GTPase	0.313	-1.6741	0.00439755	0.0145195	yes	down	2.01	0.8	1.4	0.31	0.44	0.45	1.40333	0.4
gene-DDB_G0286309	DDB_G0286309	zinc-containing alcohol dehydrogenase	0.251	-1.99196	0.00441164	0.0145484	yes	down	0.64	0.77	0.38	0.06	0.18	0.18	0.596667	0.14
gene-DDB_G0293992	DDB_G0293992	hypothetical protein	0.285	-1.81086	0.00445959	0.0146797	yes	down	2.49	1.87	2.01	0.36	0.34	0.98	2.12333	0.56
gene-DDB_G0286343	DDB_G0286343	hypothetical protein	0.142	-2.81604	0.00457298	0.0150209	yes	down	1.79	8.26	7.46	0.34	0.21	0	5.83667	0.183333
gene-DDB_G0279483	pldB	phospholipase D1	0.179	-2.48052	0.00457515	0.0150235	yes	down	0.17	0.05	0.1	0.01	0.02	0.03	0.106667	0.02
gene-DDB_G0278787	DDB_G0278787	hypothetical protein	0.049	-4.35851	0.00458871	0.0150635	yes	down	0.3	0.2	0.44	0	0	0.04	0.313333	0.0133333
gene-DDB_G0271138	abcA8	ABC transporter A family protein	0.275	-1.86319	0.00477846	0.0156154	yes	down	3.54	1.87	3.59	0.34	0.5	1.45	3	0.763333
gene-DDB_G0289497	DDB_G0289497	hypothetical protein	2.853	1.51256	0.00481754	0.0157289	yes	up	3.83	8.1	6.77	20.1	7.57	20.47	6.23333	16.0467
gene-DDB_G0284137	DDB_G0284137	hypothetical protein	0.07	-3.83868	0.00484498	0.0158089	yes	down	0.23	0.11	0.22	0.04	0	0	0.186667	0.0133333
gene-DDB_G0291121	cinB	esterase/lipase/thioesterase domain-containing protein	0.483	-1.0509	0.00487686	0.0158938	yes	down	124.75	98.19	114.8	42.29	33.41	75.32	112.58	50.34
gene-DDB_G0292562	tgrQ1	IPT/TIG domain-containing protein	0.03	-5.07094	0.00492388	0.0160326	yes	down	0.19	0.03	0.04	0	0	0	0.0866667	0
gene-DDB_G0279799	cprB	cysteine protease	0.14	-2.83416	0.00492791	0.0160361	yes	down	0.47	0.23	0.28	0.07	0	0.05	0.326667	0.04
gene-DDB_G0276907	DDB_G0276907	hypothetical protein	0.466	-1.1003	0.00492987	0.0160376	yes	down	2.63	2.41	3.15	0.54	1.2	1.83	2.73	1.19
gene-DDB_G0284729	fslK	G-protein-coupled receptor family protein	0.286	-1.8048	0.0051209	0.0165893	yes	down	0.67	0.81	0.82	0.14	0.04	0.45	0.766667	0.21
gene-DDB_G0277291	DDB_G0277291	EGF-like domain-containing protein	0.305	-1.71167	0.0051765	0.0167494	yes	down	0.28	0.13	0.21	0.04	0.03	0.11	0.206667	0.06
gene-DDB_G0292520	DDB_G0292520	hypothetical protein	0.185	-2.43477	0.00522386	0.0168696	yes	down	1.11	0.53	0.39	0.13	0.16	0.05	0.676667	0.113333
gene-DDB_G0292206	manA	hypothetical protein	0.183	-2.45026	0.00551279	0.0176948	yes	down	118.08	107.62	141.35	5.56	11.08	46.08	122.35	20.9067
gene-DDB_G0285793	cadA	calcium-dependent cell adhesion molecule-1	0.18	-2.47692	0.00552008	0.0177077	yes	down	3737.08	3802.57	5042.81	306.1	240.12	1535.8	4194.15	694.007
gene-DDB_G0294188	DDB_G0294188	hypothetical protein	2.559	1.35574	0.00572718	0.0183016	yes	up	0.14	0.12	0.17	0.35	0.36	0.31	0.143333	0.34
gene-DDB_G0271418	DDB_G0271418	hypothetical protein	2.559	1.35574	0.00572718	0.0183016	yes	up	0.14	0.12	0.17	0.35	0.36	0.31	0.143333	0.34
gene-DDB_G0284895	DDB_G0284895	WSC domain-containing protein	0.409	-1.28815	0.00576889	0.0184201	yes	down	0.81	0.49	0.37	0.17	0.15	0.31	0.556667	0.21
gene-DDB_G0285411	DDB_G0285411	ankyrin repeat-containing protein	0.204	-2.29536	0.005888	0.0187713	yes	down	0.09	0.08	0.12	0.03	0.02	0	0.0966667	0.0166667
gene-DDB_G0280365	DDB_G0280365	hypothetical protein	9.554	3.25608	0.0060013	0.0190987	yes	up	0	0.14	0.07	0.41	0.92	0.64	0.07	0.656667
gene-DDB_G0293470	cbfB	hypothetical protein	0.334	-1.58053	0.00602652	0.019162	yes	down	0.16	0.21	0.17	0.03	0.04	0.11	0.18	0.06
gene-DDB_G0290967	DDB_G0290967	hypothetical protein	4.261	2.09108	0.00618221	0.0195881	yes	up	0.13	0.07	0.02	0.33	0.28	0.22	0.0733333	0.276667
gene-DDB_G0271068	DDB_G0271068	hypothetical protein	0.147	-2.76593	0.00624611	0.0197675	yes	down	0.86	0.58	0.46	0	0.14	0.11	0.633333	0.0833333
gene-DDB_G0283553	DDB_G0283553	patatin family protein	0.438	-1.19154	0.00635915	0.0200783	yes	down	15.55	15.44	16.83	3.72	5.24	9.77	15.94	6.24333
gene-DDB_G0285351	DDB_G0285351	hypothetical protein	0.477	-1.06743	0.00636331	0.0200856	yes	down	1.55	0.72	1.22	0.51	0.42	0.6	1.16333	0.51
gene-DDB_G0284683	DDB_G0284683	hypothetical protein	0.05	-4.31734	0.00640361	0.0201951	yes	down	0.13	0.05	0.04	0	0.01	0	0.0733333	0.00333333
gene-DDB_G0270490	DDB_G0270490	hypothetical protein	0.266	-1.91038	0.00650916	0.0205101	yes	down	2.2	1.22	1.13	0.34	0.39	0.36	1.51667	0.363333
gene-DDB_G0294619	DDB_G0294619	transmembrane protein	2.168	1.11641	0.00653275	0.0205665	yes	up	0.36	0.62	0.47	1.27	1.02	0.69	0.483333	0.993333
gene-DDB_G0289625	DDB_G0289625	hypothetical protein	0.048	-4.38607	0.0065572	0.0206195	yes	down	0.13	0.66	0.39	0	0.05	0	0.393333	0.0166667
gene-DDB_G0287317	DDB_G0287317	hypothetical protein	0.42	-1.25238	0.00660407	0.0207488	yes	down	0.42	0.69	0.44	0.19	0.2	0.23	0.516667	0.206667
gene-DDB_G0276003	hspG2	heat shock protein Hsp20 domain-containing protein	0.38	-1.3944	0.00663293	0.0208109	yes	down	2.32	2.03	1.27	0.48	0.84	0.65	1.87333	0.656667
gene-DDB_G0268420	DDB_G0268420	hypothetical protein	0.225	-2.15441	0.0067076	0.0210225	yes	down	0.14	0.11	0.08	0.02	0.02	0.02	0.11	0.02
gene-DDB_G0286795	DDB_G0286795	hypothetical protein	0.222	-2.17398	0.00674636	0.0211284	yes	down	0.32	0.15	0.12	0.05	0.05	0.03	0.196667	0.0433333
gene-DDB_G0285289	DDB_G0285289	hypothetical protein	0.076	-3.71826	0.00680719	0.0212759	yes	down	0.23	0.41	0.4	0	0	0.08	0.346667	0.0266667
gene-DDB_G0281659	DDB_G0281659	hypothetical protein	0.289	-1.79145	0.00683135	0.0213391	yes	down	4.01	5.16	6.42	0.73	2	1.28	5.19667	1.33667
gene-DDB_G0276483	DDB_G0276483	hypothetical protein	0.491	-1.02712	0.00689746	0.021527	yes	down	1.9	1.68	1.7	0.68	0.93	0.77	1.76	0.793333
gene-DDB_G0281155	DDB_G0281155	sugar transporter family protein	0.033	-4.92328	0.00720174	0.0223287	yes	down	0.12	0.15	0.02	0	0	0	0.0966667	0
gene-DDB_G0271770	DDB_G0271770	hypothetical protein	0.043	-4.53054	0.00720645	0.0223358	yes	down	14.01	7.89	0.47	0	0	1.69	7.45667	0.563333
gene-DDB_G0275411	DDB_G0275411	hypothetical protein	0.038	-4.72329	0.00741623	0.0229085	yes	down	0.14	0.2	0.09	0	0	0	0.143333	0
gene-DDB_G0290057	DDB_G0290057	hypothetical protein	0.363	-1.46292	0.0075069	0.0231292	yes	down	0.37	0.36	0.67	0.13	0.14	0.21	0.466667	0.16
gene-DDB_G0273835	DDB_G0273835	hypothetical protein	0.084	-3.5807	0.00763919	0.0234567	yes	down	0.44	0.4	0.31	0.05	0	0.03	0.383333	0.0266667
gene-DDB_G0273103	DDB_G0273103	hypothetical protein	0.084	-3.5807	0.00763919	0.0234567	yes	down	0.44	0.4	0.31	0.05	0	0.03	0.383333	0.0266667
gene-DDB_G0272036	rpb10	RNA polymerase N/8 kDa subunit	2.19	1.13108	0.00769318	0.0235958	yes	up	13.51	14.43	20.67	31.21	30.4	30.21	16.2033	30.6067
gene-DDB_G0270818	DDB_G0270818	hypothetical protein	2.038	1.0274	0.00770983	0.0236334	yes	up	5.67	8.79	4.38	11.69	13.85	9.07	6.28	11.5367
gene-DDB_G0284929	DDB_G0284929	hypothetical protein	0.377	-1.40631	0.0077529	0.023752	yes	down	27.13	13.41	12.37	3.41	7.15	6.14	17.6367	5.56667
gene-DDB_G0281597	DDB_G0281597	hypothetical protein	0.087	-3.5232	0.00787756	0.0240727	yes	down	80.04	17.09	72.64	0	0.17	8.14	56.59	2.77
gene-DDB_G0274987	DDB_G0274987	hypothetical protein	0.461	-1.11581	0.00791536	0.0241745	yes	down	76.79	76.09	94.04	22.93	26.47	56.07	82.3067	35.1567
gene-DDB_G0270074	DDB_G0270074	hypothetical protein	0.353	-1.50341	0.0079364	0.0242183	yes	down	27.65	28.78	37.35	5	7.45	18.42	31.26	10.29
gene-DDB_G0271274	DDB_G0271274	hypothetical protein	0.037	-4.75466	0.00806532	0.0245633	yes	down	0.57	0.32	0.14	0	0	0	0.343333	0
gene-DDB_G0271178	DDB_G0271178	hypothetical protein	18.141	4.18115	0.0081041	0.0246745	yes	up	0.31	0	0	1.34	0.82	2.38	0.103333	1.51333
gene-DDB_G0280881	DDB_G0280881	hypothetical protein	0.259	-1.95115	0.00816288	0.0248325	yes	down	1.55	1.2	1.36	0	0.41	0.57	1.37	0.326667
gene-DDB_G0271598	tgrS1	IPT/TIG domain-containing protein	0.038	-4.71151	0.00853416	0.0258057	yes	down	0.03	0.07	0.03	0	0	0	0.0433333	0
gene-DDB_G0279331	gtaR	hypothetical protein	0.473	-1.07873	0.00853518	0.0258057	yes	down	2.14	1.75	1.65	0.73	0.69	1.01	1.84667	0.81
gene-DDB_G0278613	DDB_G0278613	EGF-like domain-containing protein	0.424	-1.23752	0.00864057	0.0260661	yes	down	1.52	0.91	1.56	0.33	0.23	1.02	1.33	0.526667
gene-DDB_G0285423	DG2044	hypothetical protein	0.151	-2.72931	0.00865386	0.0260989	yes	down	0.26	0.06	0.19	0.01	0.03	0.03	0.17	0.0233333
gene-DDB_G0270138	rasU	Ras GTPase	0.072	-3.80258	0.00869692	0.0262069	yes	down	0.63	0.78	0.18	0	0.1	0	0.53	0.0333333
gene-DDB_G0283611	cbpF	calcium-binding protein	0.04	-4.63649	0.00874611	0.0263328	yes	down	0.49	0.31	0.34	0	0	0	0.38	0
gene-DDB_G0282141	hatA	actin binding protein	0.469	-1.09261	0.0088247	0.0265255	yes	down	8881.62	10288.5	12234.5	2719.89	3979.31	6660.77	10468.2	4453.32
gene-DDB_G0273079	DDB_G0273079	hypothetical protein	0.186	-2.42963	0.00885767	0.0265877	yes	down	1.72	1.34	2.09	0.08	0.21	0.48	1.71667	0.256667
gene-DDB_G0273773	DDB_G0273773	hypothetical protein	0.186	-2.42963	0.00885767	0.0265877	yes	down	1.72	1.34	2.09	0.08	0.21	0.48	1.71667	0.256667
gene-DDB_G0272901	DDB_G0272901	EGF-like domain-containing protein	0.344	-1.54121	0.00903555	0.0270841	yes	down	0.18	0.16	0.17	0.02	0.04	0.1	0.17	0.0533333
gene-DDB_G0273955	DDB_G0273955	EGF-like domain-containing protein	0.344	-1.54121	0.00903555	0.0270841	yes	down	0.18	0.16	0.17	0.02	0.04	0.1	0.17	0.0533333
gene-DDB_G0287655	DDB_G0287655	hypothetical protein	0.106	-3.24252	0.00908254	0.0272058	yes	down	0.32	0.35	0.22	0	0	0.09	0.296667	0.03
gene-DDB_G0293820	DDB_G0293820	hypothetical protein	0.204	-2.29312	0.00909564	0.0272266	yes	down	0.39	0.39	0.64	0.08	0.07	0.12	0.473333	0.09
gene-DDB_G0278833	DDB_G0278833	hypothetical protein	0.273	-1.8706	0.00917402	0.0274233	yes	down	139.07	75.89	117.37	12.09	14.42	51.32	110.777	25.9433
gene-DDB_G0270190	DDB_G0270190	hypothetical protein	0.497	-1.00815	0.00944924	0.0281528	yes	down	1.12	1.04	1.52	0.39	0.42	0.91	1.22667	0.573333
gene-DDB_G0273035	fslM-1	G-protein-coupled receptor family protein	0.082	-3.60163	0.0095325	0.0283463	yes	down	0.39	0	0.62	0	0.01	0.06	0.336667	0.0233333
gene-DDB_G0270430	wipA	WH2 domain-containing protein	0.235	-2.09072	0.00994058	0.0294547	yes	down	34.6	31.14	40	2.27	4.2	16.68	35.2467	7.71667
gene-DDB_G0276869	psvA	prespore vesicle protein	0.262	-1.92963	0.0100279	0.0296647	yes	down	0.41	0.5	0.25	0.02	0.17	0.09	0.386667	0.0933333
gene-DDB_G0268280	DDB_G0268280	hypothetical protein	2.161	1.11161	0.010042	0.0296902	yes	up	0.21	0.12	0.09	0.28	0.3	0.27	0.14	0.283333
gene-DDB_G0277275	poxA	hypothetical protein	0.185	-2.43718	0.0101972	0.0301245	yes	down	0.37	0.27	0.11	0.06	0.06	0	0.25	0.04
gene-DDB_G0282467	DDB_G0282467	1-aminocyclopropane-1-carboxylate synthase	0.395	-1.33911	0.0103495	0.0304664	yes	down	0.77	0.45	0.45	0.13	0.22	0.26	0.556667	0.203333
gene-DDB_G0276993	DDB_G0276993	hypothetical protein	0.05	-4.3106	0.0107805	0.0315976	yes	down	0.36	0.04	0.43	0.03	0	0	0.276667	0.01
gene-DDB_G0268278	DDB_G0268278	hypothetical protein	0.273	-1.87407	0.0108041	0.0316498	yes	down	1.77	0.98	0.66	0.24	0.17	0.45	1.13667	0.286667
gene-DDB_G0282815	DDB_G0282815	hypothetical protein	0.09	-3.46748	0.0108356	0.0317334	yes	down	20.94	16.38	25.73	0.17	0.2	4.87	21.0167	1.74667
gene-DDB_G0284927	DDB_G0284927	hypothetical protein	0.493	-1.01953	0.0110867	0.0323638	yes	down	1928.06	2540.55	2411.8	696.76	656.99	1928.59	2293.47	1094.11
gene-DDB_G0292996	rasD	Ras GTPase	0.284	-1.81692	0.0111024	0.0324009	yes	down	1.22	1.38	1.05	0.2	0.19	0.58	1.21667	0.323333
gene-DDB_G0283289	DDB_G0283289	hypothetical protein	0.206	-2.28095	0.0111276	0.0324484	yes	down	0.25	0.13	0.18	0	0.03	0.08	0.186667	0.0366667
gene-DDB_G0281203	DDB_G0281203	hypothetical protein	0.415	-1.26823	0.0113402	0.0329528	yes	down	0.25	0.16	0.24	0.09	0.08	0.08	0.216667	0.0833333
gene-DDB_G0293942	DDB_G0293942	hypothetical protein	0.498	-1.00443	0.0115041	0.0333933	yes	down	0.27	0.2	0.25	0.08	0.09	0.16	0.24	0.11
gene-DDB_G0270672	fslN	frizzled and smoothened-like protein	0.342	-1.54842	0.0117448	0.0339626	yes	down	0.33	0.24	0.45	0.07	0.08	0.18	0.34	0.11
gene-DDB_G0289363	DDB_G0289363	hypothetical protein	0.038	-4.7007	0.0119642	0.0345329	yes	down	0.21	0.97	1.19	0	0	0	0.79	0
gene-DDB_G0287365	DDB_G0287365	hypothetical protein	0.223	-2.16677	0.0123637	0.0355268	yes	down	0.08	0.12	0.07	0.02	0.03	0.01	0.09	0.02
gene-DDB_G0283461	DDB_G0283461	hypothetical protein	0.337	-1.56855	0.0123826	0.0355529	yes	down	3.87	0.78	0.65	0.1	0.45	0.13	1.76667	0.226667
gene-DDB_G0270606	DDB_G0270606	hypothetical protein	0.044	-4.51403	0.0124124	0.0356196	yes	down	0.05	0.04	0.05	0	0	0	0.0466667	0
gene-DDB_G0286037	lrlA	G-protein-coupled receptor family protein	0.052	-4.27069	0.0125299	0.0358806	yes	down	0.58	0.1	0.07	0.03	0	0	0.25	0.01
gene-DDB_G0274817	DDB_G0274817	hypothetical protein	2.227	1.15517	0.0126873	0.036245	yes	up	0.37	0.3	0.24	0.73	0.55	0.6	0.303333	0.626667
gene-DDB_G0272336	DDB_G0272336	hypothetical protein	0.209	-2.25653	0.0126926	0.0362507	yes	down	0.11	0.07	0.07	0.01	0.01	0.03	0.0833333	0.0166667
gene-DDB_G0270556	syn1B	t-SNARE family protein	0.383	-1.38299	0.0129768	0.0369697	yes	down	1.36	0.62	1.29	0.26	0.24	0.66	1.09	0.386667
gene-DDB_G0275605	DDB_G0275605	hypothetical protein	0.419	-1.25506	0.0129785	0.0369697	yes	down	2.19	1.75	0.92	0.81	0.33	0.74	1.62	0.626667
gene-DDB_G0282839	DDB_G0282839	hypothetical protein	0.486	-1.04094	0.0132974	0.037749	yes	down	0.94	1.07	1	0.36	0.41	0.62	1.00333	0.463333
gene-DDB_G0280809	DDB_G0280809	SAP DNA-binding domain-containing protein	0.375	-1.41402	0.0133428	0.0378103	yes	down	0.2	0.22	0.21	0.04	0.06	0.12	0.21	0.0733333
gene-DDB_G0285989	DDB_G0285989	hypothetical protein	0.055	-4.17536	0.0134755	0.0381548	yes	down	0.01	0.06	0.07	0	0	0.01	0.0466667	0.00333333
gene-DDB_G0275735	DDB_G0275735	hypothetical protein	0.222	-2.16823	0.0134987	0.0381926	yes	down	0.39	0.34	0.42	0.1	0.06	0.07	0.383333	0.0766667
gene-DDB_G0272364	DDB_G0272364	hypothetical protein	0.296	-1.75825	0.0136444	0.0385625	yes	down	2.02	1.79	2.15	0.22	0.3	1.13	1.98667	0.55
gene-DDB_G0278913	DDB_G0278913	hypothetical protein	0.393	-1.34817	0.0136884	0.0386465	yes	down	0.81	0.6	1.08	0.11	0.35	0.46	0.83	0.306667
gene-DDB_G0267868	DDB_G0267868	hypothetical protein	0.096	-3.38715	0.0138168	0.0389379	yes	down	0.13	0.08	0.09	0.01	0	0.01	0.1	0.00666667
gene-DDB_G0270642	DDB_G0270642	hypothetical protein	5.991	2.58273	0.0143433	0.040254	yes	up	0.05	0.01	0	0.14	0.09	0.12	0.02	0.116667
gene-DDB_G0268226	DDB_G0268226	hypothetical protein	0.473	-1.08102	0.014692	0.0411262	yes	down	56.97	53.75	59.57	15.26	20.13	31.57	56.7633	22.32
gene-DDB_G0281271	DDB_G0281271	hypothetical protein	2.014	1.00989	0.0148737	0.0415917	yes	up	1.35	0.79	1.18	2.22	1.68	2.16	1.10667	2.02
gene-DDB_G0283811	mcfR	mitochondrial substrate carrier family protein	0.092	-3.43863	0.0151829	0.0423691	yes	down	0.27	0.33	0.1	0.03	0	0.03	0.233333	0.02
gene-DDB_G0285845	phdA	PH domain-containing protein	0.413	-1.27408	0.0152058	0.042422	yes	down	0.91	1.02	0.88	0.39	0.23	0.47	0.936667	0.363333
gene-DDB_G0293488	DDB_G0293488	hypothetical protein	0.195	-2.35603	0.0153177	0.0427232	yes	down	1.09	0.43	0.26	0.13	0.13	0.03	0.593333	0.0966667
gene-DDB_G0291674	DDB_G0291674	hypothetical protein	0.31	-1.69089	0.0155017	0.0431475	yes	down	0.72	0.47	0.35	0.15	0.2	0.1	0.513333	0.15
gene-DDB_G0288331	expl7	expansin-like protein	0.428	-1.2249	0.0155604	0.0432886	yes	down	0.46	0.38	0.39	0.2	0.13	0.15	0.41	0.16
gene-DDB_G0286513	DDB_G0286513	Rab GTPase domain-containing protein	0.208	-2.26647	0.015796	0.0438314	yes	down	0.25	0.22	0.09	0.02	0.04	0.05	0.186667	0.0366667
gene-DDB_G0268584	DDB_G0268584	hypothetical protein	0.039	-4.67686	0.0158319	0.043903	yes	down	0.18	0.05	0.02	0	0	0	0.0833333	0
gene-DDB_G0283097	DDB_G0283097	hypothetical protein	0.498	-1.0064	0.0158688	0.043966	yes	down	36.94	25.58	35.38	7.71	17.18	20.37	32.6333	15.0867
gene-DDB_G0276035	DDB_G0276035	EGF-like domain-containing protein	0.362	-1.46772	0.0159648	0.0441866	yes	down	0.46	0.41	0.49	0.04	0.08	0.34	0.453333	0.153333
gene-DDB_G0277481	DDB_G0277481	hypothetical protein	0.179	-2.486	0.0161556	0.0446121	yes	down	0.36	0.17	0.19	0.02	0.07	0.03	0.24	0.04
gene-DDB_G0287241	DDB_G0287241	hypothetical protein	0.321	-1.63765	0.0161604	0.044614	yes	down	0.72	0.55	0.6	0.16	0.32	0.07	0.623333	0.183333
gene-DDB_G0270522	DDB_G0270522	hypothetical protein	0.165	-2.60107	0.0162087	0.0447246	yes	down	0.23	0.22	0.42	0.05	0	0.17	0.29	0.0733333
gene-DDB_G0271412	DDB_G0271412	hypothetical protein	2.246	1.16706	0.0164829	0.0453657	yes	up	0.24	0.11	0.22	0.38	0.45	0.35	0.19	0.393333
gene-DDB_G0275465	DDB_G0275465	hypothetical protein	0.465	-1.1051	0.0166843	0.0459083	yes	down	0.82	0.57	0.65	0.37	0.21	0.3	0.68	0.293333
gene-DDB_G0280211	DDB_G0280211	hypothetical protein	0.224	-2.16053	0.0170127	0.0467132	yes	down	11.17	6.4	12.63	0.51	1.08	4.51	10.0667	2.03333
gene-DDB_G0280493	DDB_G0280493	hypothetical protein	0.316	-1.66142	0.0170156	0.0467132	yes	down	0.41	0.29	0.19	0.07	0.04	0.16	0.296667	0.09
gene-DDB_G0288791	hlcs1	biotin--[acetyl-CoA-carboxylase] ligase 1	0.068	-3.8813	0.0170258	0.0467293	yes	down	0.19	0.13	0.11	0	0.02	0	0.143333	0.00666667
gene-DDB_G0277785	DDB_G0277785	hypothetical protein	3.366	1.75121	0.0170322	0.046735	yes	up	0.4	0.46	1.42	2.48	1.9	2.3	0.76	2.22667
gene-DDB_G0279307	vacC	vacuolin C	0.278	-1.8488	0.0172223	0.0472088	yes	down	16.17	9.53	12.06	0.65	4.39	4.71	12.5867	3.25
gene-DDB_G0289919	ponJ	ponticulin-related protein	0.164	-2.60385	0.0172607	0.0472902	yes	down	0.61	0.67	0.32	0.05	0	0.21	0.533333	0.0866667
gene-DDB_G0288887	DDB_G0288887	hypothetical protein	0.257	-1.96134	0.0175936	0.048117	yes	down	1.35	11.67	5.44	0	0.26	0.6	6.15333	0.286667
gene-DDB_G0289975	DDB_G0289975	hypothetical protein	0.262	-1.93238	0.0177182	0.0484088	yes	down	0.11	0.1	0.09	0.02	0.01	0.03	0.1	0.02
gene-DDB_G0281747	DDB_G0281747	OPI10 family protein	0.285	-1.81232	0.0177605	0.0485122	yes	down	0.82	0.77	0.65	0.1	0.2	0.29	0.746667	0.196667
gene-DDB_G0281149	DDB_G0281149	hypothetical protein	2.13	1.09062	0.0179135	0.0488316	yes	up	1.56	1.04	1.28	3.04	3.13	1.38	1.29333	2.51667
gene-DDB_G0288463	gnt3	GlcNAc transferase	0.182	-2.46177	0.0179642	0.0489453	yes	down	0.13	0.13	0.26	0.02	0.05	0.02	0.173333	0.03
gene-DDB_G0274655	DDB_G0274655	hypothetical protein	0.165	-2.59794	0.0181986	0.0494968	yes	down	0.48	0.64	0.28	0.04	0	0.18	0.466667	0.0733333
gene-DDB_G0277023	DDB_G0277023	hypothetical protein	0.047	-4.40503	0.0183327	0.0497739	yes	down	0.18	0.09	0.09	0	0	0	0.12	0

## Sheet: QS9_B2QS11 light vs. Dark
Different expressed genes (DEGs) of QS9_B2QS11 light vs. Dark
Gene_id	Gene name	Gene description	FC(QS9B2D/QS9B2L)	Log2FC(QS9B2D/QS9B2L)	Pvalue	Padjust	Significant	Regulate	QS9B2L1	QS9B2L2	QS9B2L3	QS9B2D1	QS9B2D2	QS9B2D3	QS9B2L	QS9B2D
gene-DDB_G0283887	DDB_G0283887	hypothetical protein	0.033	-4.91704	0.00135596	0.0482664	yes	down	0.27	0.06	0.29	0.02	0	0	0.206667	0.00666667
gene-DDB_G0279951	DDB_G0279951	AhpC/TSA family protein	0.051	-4.29652	2.44e-31	4.15e-28	yes	down	18.56	18.11	16.68	1.27	0.76	0.76	17.7833	0.93
gene-DDB_G0288123	DDB_G0288123	hypothetical protein	0.068	-3.87658	1.43e-62	7.29e-59	yes	down	51.5	46.73	51.54	5.51	3.66	2.72	49.9233	3.96333
gene-DDB_G0295799	DDB_G0295799	hypothetical protein	0.075	-3.73153	0.000308498	0.0147963	yes	down	0.53	0.59	1.4	0	0.15	0.04	0.84	0.0633333
gene-DDB_G0276429	DDB_G0276429	hypothetical protein	0.097	-3.37124	0.000944415	0.0352237	yes	down	0.54	0.16	1.33	0.15	0.04	0	0.676667	0.0633333
gene-DDB_G0284497	DDB_G0284497	hypothetical protein	0.109	-3.19136	5.59e-06	0.000478746	yes	down	3.44	17.14	2.71	0.39	1.18	0.93	7.76333	0.833333
gene-DDB_G0270086	DDB_G0270086	hypothetical protein	0.142	-2.81371	0.000414776	0.0186668	yes	down	1.84	1.14	4.71	0.64	0.08	0.36	2.56333	0.36
gene-DDB_G0288013	DDB_G0288013	hypothetical protein	0.168	-2.57627	0.000182184	0.0095938	yes	down	5.4	0.99	6.36	1.23	0.48	0.43	4.25	0.713333
gene-DDB_G0293216	DDB_G0293216	hypothetical protein	0.174	-2.52529	0.000922534	0.0347772	yes	down	0.16	0.08	0.27	0.05	0.02	0.03	0.17	0.0333333
gene-DDB_G0282121	DDB_G0282121	hypothetical protein	0.19	-2.39417	3.85e-12	1.16e-09	yes	down	66.04	28.4	63.07	11.9	10.15	8.11	52.5033	10.0533
gene-DDB_G0286843	gtaQ	hypothetical protein	0.197	-2.34358	3.62e-13	1.28e-10	yes	down	5.67	5.94	6	1.72	0.76	0.99	5.87	1.15667
gene-DDB_G0271852	DDB_G0271852	hypothetical protein	0.198	-2.3344	1.55e-13	5.67e-11	yes	down	8.38	7.29	11.1	1.87	2.19	1.23	8.92333	1.76333
gene-DDB_G0289205	DDB_G0289205	hypothetical protein	0.214	-2.22621	2.27e-46	7.72e-43	yes	down	5.29	6.46	6.6	1.27	1.32	1.33	6.11667	1.30667
gene-DDB_G0292792	CYP508C1	cytochrome P450 family protein	0.216	-2.20774	0.00125271	0.045706	yes	down	2.79	0.69	4.78	1.13	0.33	0.32	2.75333	0.593333
gene-DDB_G0291968	DDB_G0291968	hypothetical protein	0.22	-2.1823	0.000171008	0.0092435	yes	down	0.37	0.36	0.58	0.12	0.11	0.06	0.436667	0.0966667
gene-DDB_G0277481	DDB_G0277481	hypothetical protein	0.224	-2.16056	0.000665787	0.027316	yes	down	0.8	0.47	0.97	0.21	0.05	0.24	0.746667	0.166667
gene-DDB_G0279763	CYP513D1	cytochrome P450 family protein	0.233	-2.1036	0.000451144	0.0199439	yes	down	2.61	0.94	4.93	1.11	0.46	0.39	2.82667	0.653333
gene-DDB_G0275535	DDB_G0275535	transmembrane protein	0.235	-2.09175	0.000736799	0.0296344	yes	down	0.3	0.15	0.52	0.12	0.06	0.06	0.323333	0.08
gene-DDB_G0279119	DDB_G0279119	hypothetical protein	0.236	-2.08357	2.59e-09	4.72e-07	yes	down	18.05	12.8	31.29	5.62	4.57	4.37	20.7133	4.85333
gene-DDB_G0280853	gtaU	hypothetical protein	0.239	-2.06471	2.8e-16	1.19e-13	yes	down	5.53	6.53	5.57	1.2	1.25	1.77	5.87667	1.40667
gene-DDB_G0272975	DDB_G0272975	hypothetical protein	0.247	-2.01452	0.000840944	0.0324192	yes	down	0.55	0.32	1.01	0.17	0.22	0.07	0.626667	0.153333
gene-DDB_G0276037	DDB_G0276037	zinc-containing alcohol dehydrogenase	0.249	-2.00572	2.54e-08	3.81e-06	yes	down	4.15	9.7	5.39	1.17	1.74	1.86	6.41333	1.59
gene-DDB_G0289329	dmtA	des-methyl-DIF-1 methyltransferase	0.256	-1.96683	2.19e-05	0.00154019	yes	down	14.19	8.89	25.32	6.87	2.69	2.73	16.1333	4.09667
gene-DDB_G0273171	irlF-1	hypothetical protein	0.263	-1.92942	1.04e-12	3.32e-10	yes	down	3.91	4.64	6.3	2.33	2.22	3.09	4.95	2.54667
gene-DDB_G0288429	DDB_G0288429	hypothetical protein	0.264	-1.92016	5.29e-37	1.35e-33	yes	down	34.23	37.3	38.34	10.41	8.47	10.13	36.6233	9.67
gene-DDB_G0288055	DDB_G0288055	K+ potassium transporter	0.27	-1.88761	2.03e-21	1.73e-18	yes	down	14.15	18.36	12.72	4.11	4.25	3.88	15.0767	4.08
gene-DDB_G0282559	DDB_G0282559	metallophosphoesterase domain-containing protein	0.274	-1.86752	3.12e-09	5.47e-07	yes	down	3.04	2.94	3.8	1.2	0.6	0.89	3.26	0.896667
gene-DDB_G0275689	abcG2	ABC transporter G family protein	0.276	-1.85917	2.07e-09	3.92e-07	yes	down	16.41	23.1	14.64	4.42	6.91	3.41	18.05	4.91333
gene-DDB_G0269212	abcG11	ABC transporter G family protein	0.287	-1.80172	9.59e-09	1.56e-06	yes	down	5.36	9.43	6.13	1.49	2.82	1.66	6.97333	1.99
gene-DDB_G0285411	DDB_G0285411	ankyrin repeat-containing protein	0.302	-1.72614	0.000298714	0.0144261	yes	down	0.54	0.25	0.62	0.18	0.16	0.09	0.47	0.143333
gene-DDB_G0292110	DDB_G0292110	patatin family protein	0.303	-1.72376	0.000398993	0.0183609	yes	down	3.62	2.61	7.4	2	1.33	0.74	4.54333	1.35667
gene-DDB_G0280639	gtaT	hypothetical protein	0.311	-1.68516	1.01e-12	3.32e-10	yes	down	6.92	8.15	6.04	2.26	2.01	2.32	7.03667	2.19667
gene-DDB_G0273073	abcG17-1	ABC transporter G family protein	0.325	-1.62124	0.00026116	0.0130785	yes	down	0.59	1.25	0.48	0.16	0.35	0.24	0.773333	0.25
gene-DDB_G0273781	abcG17-2	ABC transporter G family protein	0.325	-1.62124	0.00026116	0.0130785	yes	down	0.59	1.25	0.48	0.16	0.35	0.24	0.773333	0.25
gene-DDB_G0267470	dicB	discoidin-inducing complex protein	0.33	-1.60029	3.4e-05	0.00231779	yes	down	39.83	44.12	66.27	26.44	13.34	9.11	50.0733	16.2967
gene-DDB_G0272795	3B-1	prespore-specific protein	0.335	-1.57892	4.72e-06	0.000415775	yes	down	25.44	18.78	35.9	10.78	10.09	5.59	26.7067	8.82
gene-DDB_G0274045	3B-2	prespore-specific protein	0.335	-1.57892	4.72e-06	0.000415775	yes	down	25.44	18.78	35.9	10.78	10.09	5.59	26.7067	8.82
gene-DDB_G0293738	CYP521A1	cytochrome P450 family protein	0.343	-1.54304	0.000460482	0.0201038	yes	down	7.37	3.84	10.3	3.87	1.46	2.08	7.17	2.47
gene-DDB_G0269210	abcG14	ABC transporter G family protein	0.347	-1.52702	7.75e-05	0.00465925	yes	down	0.28	0.55	0.38	0.11	0.14	0.17	0.403333	0.14
gene-DDB_G0277355	DDB_G0277355	hypothetical protein	0.354	-1.49665	6.27e-05	0.00383612	yes	down	3.18	2.66	3.13	1.49	1.17	0.67	2.99	1.11
gene-DDB_G0279953	DDB_G0279953	hypothetical protein	0.368	-1.44195	0.000555499	0.0234503	yes	down	1.41	0.9	1.65	0.64	0.33	0.5	1.32	0.49
gene-DDB_G0287985	DDB_G0287985	hypothetical protein	0.369	-1.43794	3.49e-10	7.93e-08	yes	down	13.65	20.4	13.91	6.15	6.12	5.35	15.9867	5.87333
gene-DDB_G0295669	DDB_G0295669	isochorismatase hydrolase	0.369	-1.43648	2.52e-08	3.81e-06	yes	down	46.25	33.45	28.86	12.95	13.99	13.3	36.1867	13.4133
gene-DDB_G0290563	cupH	ricin B lectin domain-containing protein	0.374	-1.41958	1.12e-07	1.46e-05	yes	down	11.16	9.6	10.61	3.31	2.8	5.87	10.4567	3.99333
gene-DDB_G0279973	DDB_G0279973	AhpC/TSA family protein	0.374	-1.41895	9.35e-11	2.33e-08	yes	down	193.47	181.02	244.45	93.5	59.07	76.82	206.313	76.4633
gene-DDB_G0289275	DDB_G0289275	hypothetical protein	0.375	-1.41693	0.000109058	0.00622422	yes	down	3.95	7.54	6.57	2.94	2.34	1.37	6.02	2.21667
gene-DDB_G0288951	DDB_G0288951	hypothetical protein	0.382	-1.38726	2.74e-11	7.37e-09	yes	down	7.15	6.18	7.84	3.07	2.71	2.35	7.05667	2.71
gene-DDB_G0273851	DDB_G0273851	hypothetical protein	0.388	-1.36677	8.69e-10	1.78e-07	yes	down	124.62	130.33	125.78	47.86	60.45	38.22	126.91	48.8433
gene-DDB_G0273113	DDB_G0273113	hypothetical protein	0.388	-1.36677	8.69e-10	1.78e-07	yes	down	124.62	130.33	125.78	47.86	60.45	38.22	126.91	48.8433
gene-DDB_G0274825	DDB_G0274825	hypothetical protein	0.389	-1.36273	4.38e-05	0.00284313	yes	down	3.39	2.1	4.65	1.19	1.61	1.16	3.38	1.32
gene-DDB_G0277201	DDB_G0277201	hypothetical protein	0.395	-1.33934	0.000451764	0.0199439	yes	down	147.21	309.41	188.97	92.08	113.06	43.68	215.197	82.94
gene-DDB_G0287583	gerC	germination protein p109	0.396	-1.33766	4.96e-05	0.00309105	yes	down	24.32	22.35	26.55	13.96	5.97	8.66	24.4067	9.53
gene-DDB_G0284255	DDB_G0284255	hypothetical protein	0.397	-1.33254	2.2e-06	0.000213864	yes	down	56.06	34.63	56.9	24.58	18.45	15.79	49.1967	19.6067
gene-DDB_G0286351	DG1062	hypothetical protein	0.401	-1.32006	1.29e-09	2.59e-07	yes	down	5.12	4.42	5.53	2.4	1.8	1.87	5.02333	2.02333
gene-DDB_G0295779	DDB_G0295779	EGF-like domain-containing protein	0.402	-1.31482	0.000178248	0.00948426	yes	down	46.56	37.7	63.23	28.8	17.59	12.1	49.1633	19.4967
gene-DDB_G0274223	DDB_G0274223	hypothetical protein	0.423	-1.2424	1.78e-07	2.16e-05	yes	down	34.9	53.64	30.78	17.39	14.7	17.35	39.7733	16.48
gene-DDB_G0270058	DDB_G0270058	hypothetical protein	0.429	-1.2208	0.00109316	0.0403168	yes	down	1.48	1.33	1.09	0.44	0.87	0.38	1.3	0.563333
gene-DDB_G0272783	DDB_G0272783	major facilitator superfamily protein	0.435	-1.19933	4.18e-05	0.0027576	yes	down	5.27	8.17	5.29	3.56	2.33	2.24	6.24333	2.71
gene-DDB_G0281499	DDB_G0281499	hypothetical protein	0.438	-1.19251	0.000413844	0.0186668	yes	down	7.34	3.82	4.5	1.91	3.12	1.91	5.22	2.31333
gene-DDB_G0271860	DDB_G0271860	hypothetical protein	0.459	-1.12227	7.55e-06	0.000617472	yes	down	18.32	16.66	21.85	11.6	7.24	7.21	18.9433	8.68333
gene-DDB_G0271238	DDB_G0271238	hypothetical protein	0.46	-1.12011	0.000416646	0.0186687	yes	down	4.58	3.85	5.32	2.91	1.26	2.27	4.58333	2.14667
gene-DDB_G0271134	celA	cellulase 270-6	0.46	-1.11966	5.18e-08	7.25e-06	yes	down	6.75	10.23	7.19	3.49	3.86	3.78	8.05667	3.71
gene-DDB_G0269564	DDB_G0269564	hypothetical protein	0.468	-1.09587	9.24e-18	5.25e-15	yes	down	166.06	167.54	188.05	83.52	76.39	83.87	173.883	81.26
gene-DDB_G0289815	cupB	calcium up-regulated protein	0.475	-1.07474	2.74e-07	3.11e-05	yes	down	12.49	11.03	15.7	5.39	5.48	7.51	13.0733	6.12667
gene-DDB_G0281843	DDB_G0281843	hypothetical protein	0.477	-1.06897	8.14e-06	0.000644323	yes	down	114.94	182.95	128.94	83.59	52.95	66.41	142.277	67.65
gene-DDB_G0281371	DDB_G0281371	hypothetical protein	0.484	-1.04785	0.000291856	0.014266	yes	down	3.36	2.93	5.19	1.96	1.62	1.99	3.82667	1.85667
gene-DDB_G0294603	DDB_G0294603	C2 domain-containing protein	0.491	-1.02544	2.91e-05	0.00202308	yes	down	11.2	12.54	12.56	7.11	4.68	5.92	12.1	5.90333
gene-DDB_G0277489	DDB_G0277489	hypothetical protein	0.492	-1.02343	1.04e-07	1.39e-05	yes	down	27.54	26.34	31.97	14.01	13.22	14.56	28.6167	13.93
gene-DDB_G0283057	DDB_G0283057	RapGAP/RanGAP domain-containing protein	0.496	-1.01276	2.89e-06	0.000275758	yes	down	1.54	1.53	1.99	0.83	0.83	0.86	1.68667	0.84
gene-DDB_G0293208	DDB_G0293208	hypothetical protein	2.026	1.01899	1.13e-06	0.000115576	yes	up	21.73	29.25	25.37	58.83	39.42	54.9	25.45	51.05
gene-DDB_G0268090	DDB_G0268090	glycoside hydrolase family 18 protein	2.028	1.01979	1.1e-05	0.000848467	yes	up	531.71	502.05	677.47	1298.03	800.65	1389.25	570.41	1162.64
gene-DDB_G0282167	DDB_G0282167	hypothetical protein	2.039	1.02799	8.69e-10	1.78e-07	yes	up	7.06	8.37	8.27	17.3	13.5	17.71	7.9	16.17
gene-DDB_G0294553	DDB_G0294553	delta 5 fatty acid desaturase	2.048	1.03407	3.4e-07	3.78e-05	yes	up	4.83	7.4	5.34	10.62	12.19	13.25	5.85667	12.02
gene-DDB_G0284109	DDB_G0284109	hypothetical protein	2.059	1.04181	1.35e-05	0.00102126	yes	up	20.78	17.96	18.84	38.57	27.94	50.87	19.1933	39.1267
gene-DDB_G0277387	DDB_G0277387	hypothetical protein	2.064	1.04521	3.53e-07	3.83e-05	yes	up	5.78	6.1	6.48	12.3	9.56	16.54	6.12	12.8
gene-DDB_G0291748	DDB_G0291748	hypothetical protein	2.105	1.07368	0.000629067	0.0259135	yes	up	3.27	3.37	2.61	5.48	4.86	9.35	3.08333	6.56333
gene-DDB_G0279577	DDB_G0279577	hypothetical protein	2.153	1.10657	0.000365808	0.0171427	yes	up	0.24	0.19	0.32	0.47	0.56	0.59	0.25	0.54
gene-DDB_G0289575	DDB_G0289575	hypothetical protein	2.16	1.11075	4.58e-12	1.34e-09	yes	up	21.48	29.12	23.18	53.31	53.62	52.22	24.5933	53.05
gene-DDB_G0273875	cf50-2	component of the counting factor complex	2.177	1.12239	3.72e-06	0.000339068	yes	up	224.24	174.2	210.71	482.3	302.56	558.75	203.05	447.87
gene-DDB_G0273175	cf50-1	component of the counting factor complex	2.177	1.12239	3.72e-06	0.000339068	yes	up	224.24	174.2	210.71	482.3	302.56	558.75	203.05	447.87
gene-DDB_G0276925	DDB_G0276925	hypothetical protein	2.236	1.16089	2.8e-08	4.09e-06	yes	up	40.82	61.13	40.68	118.21	98.62	100.37	47.5433	105.733
gene-DDB_G0287229	chdh	choline dehydrogenase	2.24	1.16318	4.7e-09	7.87e-07	yes	up	2.1	2.02	1.8	3.99	4.62	4.78	1.97333	4.46333
gene-DDB_G0272198	DDB_G0272198	hypothetical protein	2.247	1.16824	0.000825684	0.0321195	yes	up	26.79	21.07	23.13	64.37	25.38	71.72	23.6633	53.8233
gene-DDB_G0277897	racI	Rho GTPase	2.25	1.16998	2.13e-06	0.000209028	yes	up	6.18	5.71	7.87	15.32	11.33	17.82	6.58667	14.8233
gene-DDB_G0279817	DDB_G0279817	hypothetical protein	2.258	1.17532	8.06e-06	0.000643553	yes	up	38.65	58.11	40.81	125.19	68.1	116.94	45.8567	103.41
gene-DDB_G0286609	fslQ	G-protein-coupled receptor family protein	2.266	1.18015	0.000213215	0.011001	yes	up	0.82	1.49	0.99	3.16	2.14	2.16	1.1	2.48667
gene-DDB_G0283869	DDB_G0283869	hypothetical protein	2.272	1.18411	9.71e-07	0.00010025	yes	up	0.61	0.85	0.8	1.42	1.55	2.22	0.753333	1.73
gene-DDB_G0273965	DDB_G0273965	EGF-like domain-containing protein	2.292	1.19664	0.000218328	0.0111522	yes	up	0.22	0.16	0.18	0.41	0.42	0.46	0.186667	0.43
gene-DDB_G0289047	DDB_G0289047	AAA ATPase domain-containing protein	2.313	1.20957	5.65e-08	7.69e-06	yes	up	17.44	21.24	20.92	34.79	40.57	64.45	19.8667	46.6033
gene-DDB_G0287671	DDB_G0287671	hypothetical protein	2.32	1.2142	0.00108595	0.0401958	yes	up	8.82	5.63	8.95	21.44	8.65	23.79	7.8	17.96
gene-DDB_G0277261	DDB_G0277261	hypothetical protein	2.326	1.21807	0.000150722	0.00827835	yes	up	13.14	17.4	15.83	42.44	19.41	44.95	15.4567	35.6
gene-DDB_G0272314	DDB_G0272314	hypothetical protein	2.329	1.21941	3.98e-05	0.00265471	yes	up	0.17	0.17	0.17	0.4	0.42	0.37	0.17	0.396667
gene-DDB_G0276157	pkgA	protein serine/threonine kinase	2.349	1.23183	1.49e-13	5.66e-11	yes	up	1.74	1.87	1.97	4.67	3.97	4.55	1.86	4.39667
gene-DDB_G0272999	DDB_G0272999	hypothetical protein	2.351	1.23321	5e-06	0.000436668	yes	up	1.47	1.37	1.95	4.35	2.6	4.39	1.59667	3.78
gene-DDB_G0272664	DDB_G0272664	hypothetical protein	2.356	1.23646	1.87e-07	2.22e-05	yes	up	9.02	10.96	10.55	26.8	22.56	21.17	10.1767	23.51
gene-DDB_G0293446	DDB_G0293446	hypothetical protein	2.362	1.23989	0.000211957	0.011001	yes	up	0.27	0.26	0.24	0.75	0.41	0.66	0.256667	0.606667
gene-DDB_G0280837	DDB_G0280837	hypothetical protein	2.376	1.24828	0.000238368	0.0120553	yes	up	2.5	3.87	3.79	7.19	5.46	11.47	3.38667	8.04
gene-DDB_G0285555	DDB_G0285555	hypothetical protein	2.379	1.25058	7.24e-05	0.00437923	yes	up	2.02	2.07	3.49	7.44	6.25	4.28	2.52667	5.99
gene-DDB_G0295473	DDB_G0295473	hypothetical protein	2.4	1.26315	1.95e-05	0.00139949	yes	up	122.22	114.34	118.47	198.36	247.6	233.32	118.343	226.427
gene-DDB_G0290431	DDB_G0290431	hypothetical protein	2.436	1.28449	6.15e-07	6.41e-05	yes	up	1.28	1.02	1.66	3.13	2.98	3.56	1.32	3.22333
gene-DDB_G0293604	DDB_G0293604	short-chain dehydrogenase/reductase family protein	2.491	1.31687	2.2e-09	4.09e-07	yes	up	28.8	40.41	42.54	111.12	86.01	78.79	37.25	91.9733
gene-DDB_G0280867	DDB_G0280867	EGF-like domain-containing protein	2.493	1.31782	0.00119448	0.043895	yes	up	0.08	0.11	0.14	0.25	0.23	0.35	0.11	0.276667
gene-DDB_G0291758	DDB_G0291758	hypothetical protein	2.531	1.33986	2.3e-08	3.56e-06	yes	up	8.71	10.1	8.89	29.78	16.65	23.93	9.23333	23.4533
gene-DDB_G0278503	DDB_G0278503	hypothetical protein	2.536	1.34256	2.18e-12	6.76e-10	yes	up	16.94	14.82	19.71	48.07	38.02	44.27	17.1567	43.4533
gene-DDB_G0295807	DDB_G0295807	short-chain dehydrogenase/reductase family protein	2.55	1.35045	1.97e-05	0.00141029	yes	up	0.94	1.45	1.49	3.26	2.57	4.07	1.29333	3.3
gene-DDB_G0285187	DDB_G0285187	hypothetical protein	2.552	1.35165	2.7e-05	0.00189181	yes	up	264.95	174.21	183.69	398.74	393.57	413.7	207.617	402.003
gene-DDB_G0280335	DDB_G0280335	hypothetical protein	2.553	1.35231	3.31e-05	0.00226849	yes	up	6.48	13.34	7.06	22.11	17.4	28.16	8.96	22.5567
gene-DDB_G0279551	DDB_G0279551	hypothetical protein	2.558	1.35518	1.03e-05	0.000811028	yes	up	14.7	13.44	18.89	48.41	22.52	50.11	15.6767	40.3467
gene-DDB_G0291740	DDB_G0291740	hypothetical protein	2.599	1.37802	8.65e-05	0.00513647	yes	up	48.74	84.44	55.41	116.35	102.27	272.76	62.8633	163.793
gene-DDB_G0269026	abcG23	ABC transporter G family protein	2.61	1.38411	0.000273496	0.0134977	yes	up	0.23	0.2	0.35	0.6	0.68	0.76	0.26	0.68
gene-DDB_G0276761	cotB	spore coat protein SP70	2.634	1.39752	1.99e-06	0.000197662	yes	up	0.75	0.77	1.19	2.69	1.92	2.51	0.903333	2.37333
gene-DDB_G0280733	DDB_G0280733	hypothetical protein	2.642	1.40149	3.7e-06	0.000339068	yes	up	6.2	4.03	5.4	14.76	9.02	17.85	5.21	13.8767
gene-DDB_G0279975	DDB_G0279975	hypothetical protein	2.677	1.42063	1.84e-07	2.22e-05	yes	up	0.64	0.77	0.59	1.95	1.52	1.94	0.666667	1.80333
gene-DDB_G0293394	pter	phosphotriesterase-related protein	2.691	1.42822	8.4e-11	2.14e-08	yes	up	2.68	2.54	2.75	8.2	6.06	7.25	2.65667	7.17
gene-DDB_G0278563	DDB_G0278563	hypothetical protein	2.714	1.44058	5.63e-07	5.93e-05	yes	up	15.06	18.92	12.49	40.78	53.55	30.28	15.49	41.5367
gene-DDB_G0280333	DDB_G0280333	hypothetical protein	2.734	1.45092	2.4e-10	5.58e-08	yes	up	37.65	30.96	42.2	124.15	78.46	100.51	36.9367	101.04
gene-DDB_G0293912	pks45	hypothetical protein	2.756	1.46236	1.65e-19	1.2e-16	yes	up	0.96	0.89	1.12	2.59	2.56	3.13	0.99	2.76
gene-DDB_G0279325	DDB_G0279325	hypothetical protein	2.778	1.47406	8.19e-10	1.78e-07	yes	up	1.21	1.27	1.22	3.37	2.42	4.62	1.23333	3.47
gene-DDB_G0272510	DDB_G0272510	hypothetical protein	2.825	1.49817	0.00140338	0.0497809	yes	up	0.25	0.49	0.89	1.46	1.31	1.79	0.543333	1.52
gene-DDB_G0283993	DDB_G0283993	hypothetical protein	2.825	1.49831	5.43e-08	7.5e-06	yes	up	0.52	0.69	0.39	1.33	1.69	1.5	0.533333	1.50667
gene-DDB_G0275111	DDB_G0275111	hypothetical protein	2.918	1.54498	7.62e-06	0.000617472	yes	up	538.12	302.1	476.83	1181.88	759.19	1997.49	439.017	1312.85
gene-DDB_G0284121	DDB_G0284121	hypothetical protein	2.918	1.5451	1.42e-07	1.82e-05	yes	up	5.88	10.9	10.16	31.02	17.1	30.32	8.98	26.1467
gene-DDB_G0267612	DDB_G0267612	hypothetical protein	2.92	1.54604	4.01e-06	0.000362264	yes	up	137.46	102.29	167.41	571.72	221.47	413.77	135.72	402.32
gene-DDB_G0271684	grlA	G-protein-coupled receptor family 3 protein 1	2.937	1.55449	4.96e-05	0.00309105	yes	up	1.5	0.86	1.1	3.32	4.77	2.07	1.15333	3.38667
gene-DDB_G0286731	DDB_G0286731	hypothetical protein	2.937	1.55457	6.26e-06	0.000528563	yes	up	1.24	2.41	2.42	5.43	5.95	6.16	2.02333	5.84667
gene-DDB_G0276507	DDB_G0276507	hypothetical protein	2.977	1.57375	0.000726926	0.0293529	yes	up	4.84	3.43	3.4	11.03	9.69	12.9	3.89	11.2067
gene-DDB_G0268438	DDB_G0268438	hypothetical protein	3.029	1.59897	0.000770397	0.0305053	yes	up	1.92	2.68	3.7	8.23	5.77	10.24	2.76667	8.08
gene-DDB_G0272592	DDB_G0272592	EGF-like domain-containing protein	3.098	1.63118	1.89e-05	0.00136817	yes	up	0.13	0.08	0.13	0.33	0.35	0.36	0.113333	0.346667
gene-DDB_G0273975	DDB_G0273975	EGF-like domain-containing protein	3.098	1.63118	1.89e-05	0.00136817	yes	up	0.13	0.08	0.13	0.33	0.35	0.36	0.113333	0.346667
gene-DDB_G0278833	DDB_G0278833	hypothetical protein	3.289	1.71773	0.00045616	0.0200005	yes	up	81.44	54.23	141.75	251.39	140.22	272.3	92.4733	221.303
gene-DDB_G0269208	abcG19	ABC transporter G family protein	3.343	1.74129	4.95e-05	0.00309105	yes	up	0.08	0.11	0.15	0.3	0.27	0.57	0.113333	0.38
gene-DDB_G0276219	DDB_G0276219	hypothetical protein	3.346	1.74227	2.79e-09	5.01e-07	yes	up	0.57	0.55	0.6	2.24	1.73	1.82	0.573333	1.93
gene-DDB_G0279307	vacC	vacuolin C	3.409	1.76955	1.66e-07	2.06e-05	yes	up	0.65	1.2	0.87	2.19	2.67	4.5	0.906667	3.12
gene-DDB_G0282905	DDB_G0282905	hypothetical protein	3.429	1.77782	1.87e-05	0.00136817	yes	up	0.46	0.42	0.47	1.4	1.97	1.26	0.45	1.54333
gene-DDB_G0281207	DDB_G0281207	hypothetical protein	3.479	1.79882	1.04e-16	4.83e-14	yes	up	1.03	0.89	0.77	3.02	3.45	2.97	0.896667	3.14667
gene-DDB_G0272174	DDB_G0272174	hypothetical protein	3.487	1.80199	5.22e-11	1.37e-08	yes	up	0.73	1.24	0.74	3.05	2.72	3.74	0.903333	3.17
gene-DDB_G0273859	DDB_G0273859	hypothetical protein	3.492	1.80411	0.000506088	0.0214531	yes	up	0.91	0.39	0.92	1.58	2.58	3.59	0.74	2.58333
gene-DDB_G0273331	DDB_G0273331	hypothetical protein	3.492	1.80411	0.000506088	0.0214531	yes	up	0.91	0.39	0.92	1.58	2.58	3.59	0.74	2.58333
gene-DDB_G0279163	DDB_G0279163	hypothetical protein	3.528	1.81873	3.54e-06	0.000331702	yes	up	7.88	7	6.19	22.75	38.2	12.59	7.02333	24.5133
gene-DDB_G0276203	DDB_G0276203	hypothetical protein	3.595	1.84606	0.000146289	0.00812223	yes	up	0.19	0.26	0.43	1.14	0.7	1.29	0.293333	1.04333
gene-DDB_G0290969	DDB_G0290969	hypothetical protein	3.63	1.85978	1.86e-05	0.00136817	yes	up	1.01	2.11	1.68	3.99	3.31	10.33	1.6	5.87667
gene-DDB_G0272849	DDB_G0272849	EGF-like domain-containing protein	3.656	1.87043	1.11e-20	8.72e-18	yes	up	1.14	0.99	1.44	4.54	4.17	4.41	1.19	4.37333
gene-DDB_G0276921	DDB_G0276921	hypothetical protein	3.663	1.87307	1.48e-10	3.51e-08	yes	up	8.74	18.76	9.2	46.65	46.04	42.43	12.2333	45.04
gene-DDB_G0281117	DDB_G0281117	hypothetical protein	3.792	1.92285	4.92e-12	1.39e-09	yes	up	13.68	8.99	14.14	52.8	31.7	55.47	12.27	46.6567
gene-DDB_G0281131	DDB_G0281131	hypothetical protein	3.829	1.93707	6.38e-12	1.76e-09	yes	up	3.83	2.75	3.29	12.7	9.16	16.38	3.29	12.7467
gene-DDB_G0281747	DDB_G0281747	OPI10 family protein	3.887	1.95855	0.000710648	0.0289242	yes	up	1.19	1.17	0.74	2.71	1.73	7.91	1.03333	4.11667
gene-DDB_G0268844	DDB_G0268844	hypothetical protein	3.983	1.99395	1.64e-07	2.06e-05	yes	up	4.46	2.47	5.02	22.66	8.71	16.74	3.98333	16.0367
gene-DDB_G0276607	hspG3	heat shock protein Hsp20 domain-containing protein	4.163	2.05758	5.62e-06	0.000478746	yes	up	4.71	2.84	3.6	10.99	9.78	29.56	3.71667	16.7767
gene-DDB_G0280387	DDB_G0280387	hypothetical protein	4.188	2.06632	3.6e-19	2.3e-16	yes	up	90	87.18	87.8	341.36	265.7	508.54	88.3267	371.867
gene-DDB_G0287491	DDB_G0287491	paramecium surface antigen repeat-containing protein	4.447	2.15267	1.51e-09	2.96e-07	yes	up	19.26	9.66	28.91	99.16	69.46	89.92	19.2767	86.18
gene-DDB_G0275553	DDB_G0275553	hypothetical protein	4.483	2.16451	4.41e-19	2.65e-16	yes	up	2.2	2.14	2.41	8.54	12.13	9.6	2.25	10.09
gene-DDB_G0282701	DDB_G0282701	hypothetical protein	4.593	2.19953	1.44e-30	2.1e-27	yes	up	2.67	3.75	3.68	14.8	16	15.43	3.36667	15.41
gene-DDB_G0284537	DDB_G0284537	hypothetical protein	4.618	2.20722	8.72e-23	8.29e-20	yes	up	6.52	11.49	9.56	47.8	36.72	43.28	9.19	42.6
gene-DDB_G0276003	hspG2	heat shock protein Hsp20 domain-containing protein	4.743	2.24584	0.000115519	0.00655633	yes	up	2.63	2.4	3.22	6.7	4.6	28.91	2.75	13.4033
gene-DDB_G0285607	DDB_G0285607	hypothetical protein	4.869	2.28372	1.47e-06	0.000146734	yes	up	0.46	0.77	0.49	2.8	1.31	4.36	0.573333	2.82333
gene-DDB_G0291962	DDB_G0291962	hypothetical protein	5.208	2.38076	4.53e-05	0.00289252	yes	up	0.09	0.27	0.36	1.15	0.78	1.83	0.24	1.25333
gene-DDB_G0280727	DDB_G0280727	hypothetical protein	5.262	2.39553	7.4e-13	2.52e-10	yes	up	2.61	2.06	2.41	14.15	7.25	15.88	2.36	12.4267
gene-DDB_G0279121	DDB_G0279121	hypothetical protein	5.291	2.40344	3.54e-08	5.03e-06	yes	up	2.28	1.95	3.52	10.55	8.38	21.82	2.58333	13.5833
gene-DDB_G0271592	DDB_G0271592	hypothetical protein	5.404	2.43405	0.000403009	0.0184625	yes	up	0.09	0.06	0.15	0.24	0.63	0.72	0.1	0.53
gene-DDB_G0269010	DDB_G0269010	hypothetical protein	5.491	2.45699	7.11e-06	0.000590814	yes	up	0.48	0.99	0.73	2.88	2.72	6.41	0.733333	4.00333
gene-DDB_G0281921	DDB_G0281921	ZIP zinc transporter protein	5.574	2.47872	0.000267221	0.0132521	yes	up	0.18	0.19	0.38	2.17	0.37	1.63	0.25	1.39
gene-DDB_G0276949	hspG6	heat shock protein Hsp20 domain-containing protein	5.795	2.53474	2.65e-08	3.92e-06	yes	up	3.61	3.42	5.83	13.36	15.47	47.13	4.28667	25.32
gene-DDB_G0277119	hspG8	heat shock protein Hsp20 domain-containing protein	5.915	2.56439	4.57e-07	4.87e-05	yes	up	7.31	7.44	7.36	17.8	21.75	91.23	7.37	43.5933
gene-DDB_G0268332	DDB_G0268332	hypothetical protein	5.965	2.57641	2.18e-16	9.7e-14	yes	up	980.64	821.49	969.89	6696.25	2836.02	7195.47	924.007	5575.91
gene-DDB_G0278613	DDB_G0278613	EGF-like domain-containing protein	6.001	2.58511	8.92e-23	8.29e-20	yes	up	0.29	0.31	0.36	1.94	2.09	1.75	0.32	1.92667
gene-DDB_G0268000	psiB	PA14 domain-containing protein	6.051	2.59712	2.28e-19	1.55e-16	yes	up	132.88	120.57	98.78	694.12	440.91	1041.65	117.41	725.56
gene-DDB_G0281135	DDB_G0281135	hypothetical protein	6.285	2.65185	5.48e-32	1.12e-28	yes	up	23.11	26.81	21.4	140.35	110.67	201.14	23.7733	150.72
gene-DDB_G0288649	ponL	ponticulin-related protein	6.298	2.65496	8.66e-17	4.21e-14	yes	up	5.4	4.23	5.95	25.43	43.02	27.99	5.19333	32.1467
gene-DDB_G0293940	DDB_G0293940	hypothetical protein	6.447	2.68853	0.000212461	0.011001	yes	up	0.17	0.03	0.2	1.24	0.49	0.89	0.133333	0.873333
gene-DDB_G0286369	DDB_G0286369	hypothetical protein	6.64	2.73108	2.19e-14	8.6e-12	yes	up	0.16	0.16	0.16	0.85	1.22	1.18	0.16	1.08333
gene-DDB_G0273603	DDB_G0273603	hypothetical protein	6.653	2.73403	0.000484889	0.0208136	yes	up	0.45	0.32	2.12	5.68	7.65	5.36	0.963333	6.23
gene-DDB_G0273319	DDB_G0273319	hypothetical protein	6.653	2.73403	0.000484889	0.0208136	yes	up	0.45	0.32	2.12	5.68	7.65	5.36	0.963333	6.23
gene-DDB_G0274679	DDB_G0274679	hypothetical protein	7.151	2.83821	1.43e-07	1.82e-05	yes	up	0.08	0.07	0.09	0.61	0.6	0.43	0.08	0.546667
gene-DDB_G0283783	DDB_G0283783	hypothetical protein	7.221	2.85216	5.92e-09	9.75e-07	yes	up	8.74	7.04	13.59	73.5	22.04	117.78	9.79	71.1067
gene-DDB_G0274171	DDB_G0274171	hypothetical protein	7.418	2.89096	1.76e-17	8.98e-15	yes	up	8.61	5.97	11.56	91.52	40.62	62.45	8.71333	64.8633
gene-DDB_G0292614	DDB_G0292614	hypothetical protein	8.138	3.02459	1.21e-05	0.000926512	yes	up	0.65	3.77	0.38	12.1	11.77	13.19	1.6	12.3533
gene-DDB_G0276951	hspG7	heat shock protein Hsp20 domain-containing protein	9.032	3.17504	2.07e-07	2.43e-05	yes	up	1.11	1.7	2.49	7.35	5.88	35.43	1.76667	16.22
gene-DDB_G0267726	DDB_G0267726	hypothetical protein	9.291	3.21587	1.65e-15	6.74e-13	yes	up	374.01	255.29	328.12	3635.3	1125.09	4260.48	319.14	3006.96
gene-DDB_G0276953	hspG9	heat shock protein Hsp20 domain-containing protein	9.301	3.21743	1.29e-10	3.14e-08	yes	up	6.93	6.37	8.85	30.91	34.52	145.64	7.38333	70.3567
gene-DDB_G0281079	DDB_G0281079	hypothetical protein	9.593	3.26202	3.32e-25	3.77e-22	yes	up	0.29	0.22	0.24	1.76	2.35	2.51	0.25	2.20667
gene-DDB_G0276957	DDB_G0276957	hypothetical protein	9.848	3.29986	1.36e-08	2.17e-06	yes	up	4.46	3.44	3.88	14.87	17.33	87.54	3.92667	39.9133
gene-DDB_G0275079	hspG1	heat shock protein Hsp20 domain-containing protein	10.019	3.32464	2.12e-05	0.00150608	yes	up	1.36	0.37	0.98	2.58	3.39	22.39	0.903333	9.45333
gene-DDB_G0286973	DDB_G0286973	hypothetical protein	10.407	3.37954	2.48e-74	2.53e-70	yes	up	2.36	2.04	2.04	24.49	20.28	22.73	2.14667	22.5
gene-DDB_G0276589	DDB_G0276589	hypothetical protein	10.678	3.41658	2.02e-09	3.9e-07	yes	up	2.1	2.74	4.06	16.09	12.77	65.45	2.96667	31.4367
gene-DDB_G0276875	hspG5	heat shock protein Hsp20 domain-containing protein	10.906	3.44701	3.16e-09	5.47e-07	yes	up	2.67	1.83	2	9.47	10.53	52.91	2.16667	24.3033
gene-DDB_G0291314	DDB_G0291314	AAA ATPase domain-containing protein	11.052	3.46623	0.000103529	0.00594185	yes	up	0.61	0.35	0.75	2.03	2.71	15.09	0.57	6.61
gene-DDB_G0287047	DDB_G0287047	hypothetical protein	12.084	3.59507	1.09e-05	0.000848467	yes	up	28.36	8.25	52.34	578.88	233.7	206.5	29.65	339.693
gene-DDB_G0272276	gnt5	hypothetical protein	12.692	3.66581	3.45e-07	3.79e-05	yes	up	0.08	0.06	0.17	1.23	2.18	0.47	0.103333	1.29333
gene-DDB_G0277491	hspG12	heat shock protein Hsp20 domain-containing protein	12.768	3.67444	1.54e-05	0.00114803	yes	up	2.77	2.43	2.36	13.66	10.68	75.63	2.52	33.3233
gene-DDB_G0281077	DDB_G0281077	hypothetical protein	14.029	3.81031	3.93e-07	4.23e-05	yes	up	0.08	0.02	0.02	0.32	0.71	0.55	0.04	0.526667
gene-DDB_G0276587	hspG4	heat shock protein Hsp20 domain-containing protein	14.57	3.86492	4.47e-09	7.61e-07	yes	up	0.44	0.6	0.93	3.72	4.36	20.32	0.656667	9.46667
gene-DDB_G0267728	DDB_G0267728	hypothetical protein	14.804	3.88791	1.94e-08	3.05e-06	yes	up	76.3	44.73	63.02	1083.91	255.13	1519.41	61.35	952.817
gene-DDB_G0269452	DDB_G0269452	hypothetical protein	16.112	4.01006	2.96e-06	0.000279878	yes	up	0.12	0.26	0.35	1.49	1.81	9	0.243333	4.1
gene-DDB_G0280389	DDB_G0280389	hypothetical protein	16.262	4.0234	2.29e-25	2.92e-22	yes	up	8.08	3.25	8.84	98.87	74.85	147.51	6.72333	107.077
gene-DDB_G0273315	DDB_G0273315	hypothetical protein	16.268	4.02399	0.000490179	0.0209526	yes	up	0	0	0.06	0.17	0.45	0.43	0.02	0.35
gene-DDB_G0286367	DDB_G0286367	hypothetical protein	52.661	5.71867	1.32e-17	7.11e-15	yes	up	0.09	0.02	0	1.81	2.01	2.29	0.0366667	2.03667

## Sheet: QS11_B2QS11 light vs. Dark
Different expressed genes (DEGs) of QS11_B2QS11 light vs. Dark
Gene_id	Gene name	Gene description	FC(QS11B2D/QS11B2L)	Log2FC(QS11B2D/QS11B2L)	Pvalue	Padjust	Significant	Regulate	QS11B2L1	QS11B2L2	QS11B2L3	QS11B2D1	QS11B2D2	QS11B2D3	QS11B2L	QS11B2D
gene-DDB_G0274051	cpnB-2	phospholipid-binding protein	0.006	-7.4735	7.59e-06	0.00100236	yes	down	0.03	8.66	11.12	0.04	0.03	0.03	6.60333	0.0333333
gene-DDB_G0268214	enoB	phosphopyruvate hydratase	0.015	-6.04022	4.47e-05	0.00466373	yes	down	0.7	0.68	0.13	0	0.02	0	0.503333	0.00666667
gene-DDB_G0276429	DDB_G0276429	hypothetical protein	0.021	-5.57134	5.02e-06	0.000691346	yes	down	1.42	1.08	0.15	0	0.04	0.02	0.883333	0.02
gene-DDB_G0279951	DDB_G0279951	AhpC/TSA family protein	0.035	-4.82083	1.83e-46	9.05e-43	yes	down	33.58	29.03	35.7	1.15	1.74	0.74	32.77	1.21
gene-DDB_G0288123	DDB_G0288123	hypothetical protein	0.039	-4.6718	3.79e-97	3.76e-93	yes	down	63.87	61.28	55.92	1.98	3	2.9	60.3567	2.62667
gene-DDB_G0279953	DDB_G0279953	hypothetical protein	0.069	-3.86686	2.25e-13	1.11e-10	yes	down	1.29	1.46	1.58	0.04	0.11	0.13	1.44333	0.0933333
gene-DDB_G0270060	DDB_G0270060	carbohydrate-binding domain-containing protein	0.08	-3.64604	9.9e-07	0.000172848	yes	down	0.28	0.36	0.28	0	0.03	0.04	0.306667	0.0233333
gene-DDB_G0293122	DDB_G0293122	hypothetical protein	0.164	-2.60664	0.000267608	0.0215544	yes	down	52.31	47.04	32.74	1.08	13.13	6.11	44.03	6.77333
gene-DDB_G0286351	DG1062	hypothetical protein	0.172	-2.54311	3.64e-08	8.19e-06	yes	down	4.86	5.19	4.49	0.47	1.44	0.59	4.84667	0.833333
gene-DDB_G0292424	DDB_G0292424	hypothetical protein	0.178	-2.48919	8.96e-08	1.85e-05	yes	down	28.26	32.19	19.32	2	6.44	5	26.59	4.48
gene-DDB_G0275069	pks16	hypothetical protein	0.18	-2.47564	8.98e-05	0.00824125	yes	down	7.83	9.3	4.22	0.29	1.63	1.7	7.11667	1.20667
gene-DDB_G0289205	DDB_G0289205	hypothetical protein	0.199	-2.3292	6.22e-14	3.42e-11	yes	down	9.84	9.78	10.52	1.29	1.91	2.52	10.0467	1.90667
gene-DDB_G0282559	DDB_G0282559	metallophosphoesterase domain-containing protein	0.21	-2.25057	1.63e-20	3.22e-17	yes	down	4.74	4.82	4.41	0.98	1.12	0.76	4.65667	0.953333
gene-DDB_G0282139	DDB_G0282139	hypothetical protein	0.228	-2.13334	0.000416615	0.0310566	yes	down	12.42	14.73	13.1	2.25	8.76	0.86	13.4167	3.95667
gene-DDB_G0279957	DDB_G0279957	hypothetical protein	0.234	-2.09709	3.03e-09	8.59e-07	yes	down	2.33	1.97	1.53	0.38	0.41	0.51	1.94333	0.433333
gene-DDB_G0292782	mybN	hypothetical protein	0.242	-2.04768	0.000697625	0.0473382	yes	down	0.38	0.31	0.32	0.12	0.07	0.05	0.336667	0.08
gene-DDB_G0288429	DDB_G0288429	hypothetical protein	0.263	-1.92626	2.79e-20	4.6e-17	yes	down	46.85	45.34	42.25	11.49	13.85	8.75	44.8133	11.3633
gene-DDB_G0274223	DDB_G0274223	hypothetical protein	0.263	-1.92595	5.32e-11	1.82e-08	yes	down	36.85	37.95	37.52	6.5	12.27	9.47	37.44	9.41333
gene-DDB_G0279973	DDB_G0279973	AhpC/TSA family protein	0.267	-1.90346	3.48e-13	1.64e-10	yes	down	171.59	134.82	124.99	32.84	48.22	28.75	143.8	36.6033
gene-DDB_G0286637	DDB_G0286637	3-methyl-2-oxobutanoate hydroxymethyltransferase	0.268	-1.90091	8.29e-05	0.0077462	yes	down	2.63	2.52	1.97	0.24	0.86	0.7	2.37333	0.6
gene-DDB_G0269212	abcG11	ABC transporter G family protein	0.277	-1.85422	1.46e-06	0.000233368	yes	down	6.39	6.81	10.27	3.3	1.23	1.86	7.82333	2.13
gene-DDB_G0282121	DDB_G0282121	hypothetical protein	0.278	-1.84507	8.85e-05	0.00819006	yes	down	57.03	57.06	38	5.74	14.89	19.28	50.6967	13.3033
gene-DDB_G0284535	CYP508A4	cytochrome P450 family protein	0.279	-1.8439	2.94e-06	0.000416999	yes	down	33.28	25.48	42.5	14.85	5.22	7.64	33.7533	9.23667
gene-DDB_G0291568	DDB_G0291568	heat shock protein DnaJ family protein	0.312	-1.67972	9.8e-07	0.000172848	yes	down	5.79	4.92	4.41	0.95	1.79	1.76	5.04	1.5
gene-DDB_G0288951	DDB_G0288951	hypothetical protein	0.328	-1.60909	2.1e-08	5.34e-06	yes	down	8.25	7.88	6.23	3.4	2.16	1.63	7.45333	2.39667
gene-DDB_G0275689	abcG2	ABC transporter G family protein	0.358	-1.48221	5.9e-05	0.0060765	yes	down	8.63	9.75	12.35	5.84	2.36	2.6	10.2433	3.6
gene-DDB_G0286431	DDB_G0286431	hypothetical protein	0.366	-1.45078	0.00038838	0.0293716	yes	down	1.24	0.86	1.21	0.25	0.47	0.44	1.10333	0.386667
gene-DDB_G0272783	DDB_G0272783	major facilitator superfamily protein	0.369	-1.43764	1.87e-12	7.12e-10	yes	down	7.79	6.9	6.68	3.09	2.56	2.01	7.12333	2.55333
gene-DDB_G0286843	gtaQ	hypothetical protein	0.377	-1.40773	7.08e-05	0.00687607	yes	down	8.77	8.44	6.08	3.35	3.61	1.59	7.76333	2.85
gene-DDB_G0269564	DDB_G0269564	hypothetical protein	0.381	-1.39381	6.95e-08	1.47e-05	yes	down	328.01	296.69	184.38	113.98	99.99	82.47	269.693	98.8133
gene-DDB_G0271778	CYP516B1	cytochrome P450 family protein	0.404	-1.30811	0.000118065	0.0104434	yes	down	5.6	4.03	3.25	1.21	1.88	1.87	4.29333	1.65333
gene-DDB_G0287589	abcC14	ABC transporter C family protein	0.412	-1.27989	0.00025059	0.0203492	yes	down	2.84	3.09	4.25	1.4	0.84	1.8	3.39333	1.34667
gene-DDB_G0273113	DDB_G0273113	hypothetical protein	0.42	-1.25094	0.000141642	0.0123092	yes	down	169.36	167.82	144.95	104.65	44.67	48.9	160.71	66.0733
gene-DDB_G0273851	DDB_G0273851	hypothetical protein	0.42	-1.25094	0.000141642	0.0123092	yes	down	169.36	167.82	144.95	104.65	44.67	48.9	160.71	66.0733
gene-DDB_G0274081	DDB_G0274081	hypothetical protein	0.424	-1.237	1.67e-05	0.00204781	yes	down	911.46	800.48	699.09	260.15	450.23	264.2	803.677	324.86
gene-DDB_G0272632	DDB_G0272632	hypothetical protein	0.425	-1.23571	2.52e-05	0.00286983	yes	down	1046.39	920.47	789.64	299.44	515.56	300.55	918.833	371.85
gene-DDB_G0271134	celA	cellulase 270-6	0.441	-1.18246	0.000595555	0.0418451	yes	down	11.5	10.08	10.92	6.51	5.12	2.42	10.8333	4.68333
gene-DDB_G0280853	gtaU	hypothetical protein	0.447	-1.16051	2.44e-07	4.64e-05	yes	down	8.77	6.05	7.54	3.55	3.17	2.93	7.45333	3.21667
gene-DDB_G0287465	DDB_G0287465	hypothetical protein	0.448	-1.15726	0.00041693	0.0310566	yes	down	3.42	1.94	2.29	1.38	0.91	1.02	2.55	1.10333
gene-DDB_G0280639	gtaT	hypothetical protein	0.467	-1.09872	0.000371916	0.0285626	yes	down	20.05	19.42	15.42	9.23	10.62	5.03	18.2967	8.29333
gene-DDB_G0295669	DDB_G0295669	isochorismatase hydrolase	0.483	-1.0511	0.000236396	0.0193552	yes	down	28.85	39.55	34.74	14.8	12.7	19.71	34.38	15.7367
gene-DDB_G0291410	DDB_G0291410	hypothetical protein	0.492	-1.02224	3.24e-09	8.92e-07	yes	down	16.91	16.53	15.76	7.76	7.12	8.34	16.4	7.74
gene-DDB_G0267624	DDB_G0267624	hypothetical protein	2.002	1.00143	1.97e-08	5.13e-06	yes	up	3.37	3.84	3.66	8.25	6.46	6.4	3.62333	7.03667
gene-DDB_G0290265	GP138D	hypothetical protein	2.007	1.00517	6.74e-05	0.00664197	yes	up	12.03	10.96	9.53	16.1	22.29	24.01	10.84	20.8
gene-DDB_G0289863	DDB_G0289863	hypothetical protein	2.02	1.01457	0.000559036	0.0398444	yes	up	1.12	0.89	1.15	2.92	1.46	1.84	1.05333	2.07333
gene-DDB_G0289575	DDB_G0289575	hypothetical protein	2.029	1.02089	3.73e-05	0.00393409	yes	up	44.4	35.09	51.92	99.85	96.02	62.81	43.8033	86.2267
gene-DDB_G0293912	pks45	hypothetical protein	2.044	1.0316	9.12e-07	0.000167351	yes	up	1.38	1.47	1.36	2.39	3.27	2.63	1.40333	2.76333
gene-DDB_G0293394	pter	phosphotriesterase-related protein	2.048	1.03406	9.94e-07	0.000172848	yes	up	6.51	5.65	4.4	10.97	11.61	10.05	5.52	10.8767
gene-DDB_G0279163	DDB_G0279163	hypothetical protein	2.074	1.05264	0.000451985	0.033169	yes	up	4.17	6.15	8.2	13.61	12.1	11.47	6.17333	12.3933
gene-DDB_G0295847	DDB_G0295847	EGF-like domain-containing protein	2.131	1.09172	0.000549035	0.0394152	yes	up	1.64	1.48	1.21	2.08	2.99	3.73	1.44333	2.93333
gene-DDB_G0292080	DDB_G0292080	hypothetical protein	2.175	1.1208	0.000364847	0.0282386	yes	up	53.42	58.15	101.39	136.5	140.65	165.89	70.9867	147.68
gene-DDB_G0277261	DDB_G0277261	hypothetical protein	2.181	1.12476	0.000686522	0.0472317	yes	up	25.12	22.12	22.66	40.42	71.54	33.37	23.3	48.4433
gene-DDB_G0274395	adcB	SAM domain-containing protein	2.258	1.17473	1.24e-17	1.25e-14	yes	up	17.01	17.55	17.49	37.26	40.58	35.6	17.35	37.8133
gene-DDB_G0281399	DDB_G0281399	hypothetical protein	2.288	1.19434	5.64e-08	1.22e-05	yes	up	116.37	129.34	156.64	376.5	244.57	275.41	134.117	298.827
gene-DDB_G0273719	trappc10-2	trafficking protein particle complex subunit 10	2.365	1.24202	0.000379959	0.0289558	yes	up	1.32	0.65	1.22	2.46	1.81	2.93	1.06333	2.4
gene-DDB_G0277897	racI	Rho GTPase	2.37	1.24514	0.000349608	0.0272722	yes	up	9.36	7.04	7.04	12.25	24.69	15.84	7.81333	17.5933
gene-DDB_G0282701	DDB_G0282701	hypothetical protein	2.443	1.28852	2.06e-06	0.000313283	yes	up	2.4	1.82	3.1	6.22	6.11	4.96	2.44	5.76333
gene-DDB_G0279525	DDB_G0279525	hypothetical protein	2.47	1.30444	7.5e-05	0.00714856	yes	up	2.95	2.02	3.29	8.09	5.96	5.56	2.75333	6.53667
gene-DDB_G0280759	DDB_G0280759	hypothetical protein	2.491	1.31691	6.91e-14	3.6e-11	yes	up	7.54	5.43	6.07	15.79	15.2	14.71	6.34667	15.2333
gene-DDB_G0270964	DDB_G0270964	hypothetical protein	2.5	1.32176	0.000117996	0.0104434	yes	up	0.57	0.47	0.56	1.7	0.67	1.17	0.533333	1.18
gene-DDB_G0286609	fslQ	G-protein-coupled receptor family protein	2.571	1.36239	5.25e-08	1.16e-05	yes	up	1.03	1.12	1.38	3.35	3.16	2.38	1.17667	2.96333
gene-DDB_G0279325	DDB_G0279325	hypothetical protein	2.603	1.37995	2.37e-09	6.9e-07	yes	up	1.17	1.13	1.15	2.35	3.18	3.09	1.15	2.87333
gene-DDB_G0274677	DDB_G0274677	hypothetical protein	2.638	1.39965	0.000610385	0.0425851	yes	up	0.7	0.27	0.42	1.39	1.14	1	0.463333	1.17667
gene-DDB_G0294553	DDB_G0294553	delta 5 fatty acid desaturase	2.671	1.41758	0.000190977	0.016034	yes	up	5.94	7.46	5.67	27.66	10.8	11.78	6.35667	16.7467
gene-DDB_G0267790	DDB_G0267790	hypothetical protein	2.753	1.46106	0.000205085	0.0170737	yes	up	12.58	9.9	11.63	27.16	45.64	17.29	11.37	30.03
gene-DDB_G0271702	DDB_G0271702	hypothetical protein	2.776	1.47279	3.48e-17	3.13e-14	yes	up	188.78	167.48	162.66	585.31	410.09	397.07	172.973	464.157
gene-DDB_G0293762	DDB_G0293762	carbohydrate-binding domain-containing protein	2.8	1.48564	6.77e-05	0.00664197	yes	up	0.47	0.45	0.64	2.06	0.86	1.34	0.52	1.42
gene-DDB_G0279817	DDB_G0279817	hypothetical protein	2.919	1.54551	2.65e-06	0.000386619	yes	up	64.54	45.46	39.35	161.1	176.34	83.41	49.7833	140.283
gene-DDB_G0271684	grlA	G-protein-coupled receptor family 3 protein 1	2.958	1.5647	1.63e-07	3.24e-05	yes	up	2.85	2.49	3.2	11.94	5.69	7.11	2.84667	8.24667
gene-DDB_G0283993	DDB_G0283993	hypothetical protein	3.082	1.62365	4.02e-07	7.51e-05	yes	up	0.57	0.62	0.85	2.15	1.44	2.38	0.68	1.99
gene-DDB_G0273669	comF-2	hypothetical protein	3.087	1.62614	1.39e-06	0.000225613	yes	up	7.03	6.79	12.5	26.66	19.84	31.99	8.77333	26.1633
gene-DDB_G0273257	comF-1	hypothetical protein	3.087	1.62614	1.39e-06	0.000225613	yes	up	7.03	6.79	12.5	26.66	19.84	31.99	8.77333	26.1633
gene-DDB_G0275553	DDB_G0275553	hypothetical protein	3.088	1.62647	1.59e-08	4.26e-06	yes	up	2.79	4.22	4.01	12.68	8.28	11.94	3.67333	10.9667
gene-DDB_G0276925	DDB_G0276925	hypothetical protein	3.166	1.6625	1.26e-17	1.25e-14	yes	up	52.69	54.42	67.38	208.8	182.12	143.92	58.1633	178.28
gene-DDB_G0280335	DDB_G0280335	hypothetical protein	3.25	1.70035	0.000279414	0.0223238	yes	up	4.81	5.13	11.56	16.53	30.63	19.41	7.16667	22.19
gene-DDB_G0290815	DDB_G0290815	hypothetical protein	3.394	1.76308	0.000588477	0.0416431	yes	up	0.21	0.2	0.26	0.71	0.3	1.18	0.223333	0.73
gene-DDB_G0272664	DDB_G0272664	hypothetical protein	3.4	1.76558	2.72e-05	0.00302894	yes	up	3.88	3.29	3.14	9.92	16.4	7.26	3.43667	11.1933
gene-DDB_G0272174	DDB_G0272174	hypothetical protein	3.474	1.79654	9.23e-16	7.62e-13	yes	up	1.5	1.44	1.38	4.24	4.96	5.21	1.44	4.80333
gene-DDB_G0278613	DDB_G0278613	EGF-like domain-containing protein	3.502	1.80826	3.06e-05	0.00337115	yes	up	0.84	0.86	0.39	1.56	3.17	2.25	0.696667	2.32667
gene-DDB_G0282905	DDB_G0282905	hypothetical protein	3.548	1.82697	2.08e-05	0.00242636	yes	up	0.63	0.38	0.46	2.11	1.88	1.08	0.49	1.69
gene-DDB_G0280387	DDB_G0280387	hypothetical protein	3.569	1.8354	3.56e-14	2.07e-11	yes	up	78.41	79.44	81.1	210.74	279.44	311.57	79.65	267.25
gene-DDB_G0279975	DDB_G0279975	hypothetical protein	3.728	1.89839	2.91e-08	6.71e-06	yes	up	0.7	0.53	0.55	1.64	2.75	1.97	0.593333	2.12
gene-DDB_G0274527	DDB_G0274527	COBW domain-containing protein	4.104	2.03714	2.35e-07	4.57e-05	yes	up	25.32	23.94	22.47	128.75	42.98	64.22	23.91	78.65
gene-DDB_G0276921	DDB_G0276921	hypothetical protein	4.718	2.23821	1.65e-10	5.11e-08	yes	up	12.67	10.36	21.91	95.63	50.99	64.19	14.98	70.27
gene-DDB_G0284537	DDB_G0284537	hypothetical protein	5.036	2.33234	5.6e-15	4.27e-12	yes	up	8.16	8.74	8.92	39.77	58.88	28.71	8.60667	42.4533
gene-DDB_G0281135	DDB_G0281135	hypothetical protein	5.163	2.36815	2.3e-12	8.43e-10	yes	up	36.3	25.55	22.08	98.9	189.67	123.03	27.9767	137.2
gene-DDB_G0287229	chdh	choline dehydrogenase	5.493	2.45771	1.49e-12	5.9e-10	yes	up	3.08	2.72	3.07	20.13	8.53	18.62	2.95667	15.76
gene-DDB_G0271970	DDB_G0271970	hypothetical protein	5.795	2.53482	0.000115647	0.0104434	yes	up	3.89	5.41	7.11	59.05	6.1	29.35	5.47	31.5
gene-DDB_G0288261	fslG	G-protein-coupled receptor family protein	5.89	2.55818	6.22e-11	2.05e-08	yes	up	0.46	0.3	0.31	2.23	2.56	1.33	0.356667	2.04
gene-DDB_G0272849	DDB_G0272849	EGF-like domain-containing protein	5.947	2.57207	1.45e-21	3.58e-18	yes	up	1.15	0.81	0.66	5.17	5.75	4.15	0.873333	5.02333
gene-DDB_G0281207	DDB_G0281207	hypothetical protein	5.973	2.57857	2.15e-14	1.42e-11	yes	up	0.89	1.13	0.9	8.83	3.91	4.48	0.973333	5.74
gene-DDB_G0280389	DDB_G0280389	hypothetical protein	6.013	2.58808	0.000167906	0.0143401	yes	up	11.53	7.85	5.18	11.07	78.71	45.93	8.18667	45.2367
gene-DDB_G0268332	DDB_G0268332	hypothetical protein	6.413	2.68106	2.04e-06	0.000313283	yes	up	697.75	617.65	481.12	1096.29	6235.29	3512.53	598.84	3614.7
gene-DDB_G0277489	DDB_G0277489	hypothetical protein	6.742	2.75326	9.86e-13	4.07e-10	yes	up	94.79	116.69	241.15	1029.31	884.3	1005.16	150.877	972.923
gene-DDB_G0290837	DDB_G0290837	hypothetical protein	6.951	2.79714	9.16e-11	2.93e-08	yes	up	0.27	0.24	0.29	2.29	0.95	2.18	0.266667	1.80667
gene-DDB_G0286369	DDB_G0286369	hypothetical protein	7.328	2.87343	2.16e-06	0.000324153	yes	up	0.49	0.28	0.06	1.52	2.08	2.2	0.276667	1.93333
gene-DDB_G0268000	psiB	PA14 domain-containing protein	7.334	2.8746	2.92e-14	1.81e-11	yes	up	105.97	132.29	137.43	629.27	650.13	1345.12	125.23	874.84
gene-DDB_G0281817	DDB_G0281817	hypothetical protein	7.559	2.91815	3.17e-05	0.00345612	yes	up	0.11	0.08	0.11	0.92	1.05	0.27	0.1	0.746667
gene-DDB_G0288649	ponL	ponticulin-related protein	7.981	2.99656	1.34e-14	9.48e-12	yes	up	3	4.22	4.84	42.83	18.93	30.6	4.02	30.7867
gene-DDB_G0272592	DDB_G0272592	EGF-like domain-containing protein	8.107	3.01918	2.5e-11	8.85e-09	yes	up	0.17	0.12	0.15	1.97	0.94	0.67	0.146667	1.19333
gene-DDB_G0272276	gnt5	hypothetical protein	8.164	3.02933	3.66e-05	0.00389711	yes	up	0.11	0.05	0.04	0.56	0.67	0.33	0.0666667	0.52
gene-DDB_G0267726	DDB_G0267726	hypothetical protein	8.64	3.11106	7.99e-10	2.4e-07	yes	up	482.89	417.93	332.11	1254.45	5447.91	3268.4	410.977	3323.59
gene-DDB_G0286973	DDB_G0286973	hypothetical protein	8.728	3.1257	1.93e-26	6.37e-23	yes	up	3.46	2.68	2.25	19.77	30.77	19.67	2.79667	23.4033
gene-DDB_G0281921	DDB_G0281921	ZIP zinc transporter protein	13.699	3.77598	1.18e-07	2.39e-05	yes	up	0.41	0.17	0.08	4.06	3.7	1	0.22	2.92
gene-DDB_G0281079	DDB_G0281079	hypothetical protein	15.264	3.93203	1.01e-18	1.43e-15	yes	up	0.24	0.38	0.46	3.28	5.04	7.32	0.36	5.21333
gene-DDB_G0267728	DDB_G0267728	hypothetical protein	17.811	4.1547	1.96e-18	2.42e-15	yes	up	135.2	99.78	82.06	756.56	2687.58	1850.9	105.68	1765.01
gene-DDB_G0289529	DDB_G0289529	hypothetical protein	25.839	4.69146	3.41e-06	0.000475751	yes	up	0	0	0.05	0.46	0.39	0.44	0.0166667	0.43
gene-DDB_G0286367	DDB_G0286367	hypothetical protein	35.944	5.16769	2.5e-08	6.04e-06	yes	up	0.04	0.04	0	0.76	1.39	0.54	0.0266667	0.896667
gene-DDB_G0273633	DDB_G0273633	hypothetical protein	100.229	6.64715	7.79e-05	0.00735021	yes	up	0	0	0	0.07	0.51	0.09	0	0.223333
