# Supplementary material for: Light Affects Host‐Symbiont Dynamics in the Non‐Photosynthetic Social Amoeba Symbiosis
Source: Ecol Evol. 2025 Apr 18;15(4):e71320. doi: 10.1002/ece3.71320 (PMC12008035; doi:10.1002/ece3.71320)
Supplement: Supplementary file 4 — File S2. [file ECE3-15-e71320-s003.xlsx]

## Sheet: QS9_B1QS70 light vs. Dark
Figure 3E original data with green background
Number	GO ID	Term Type	Description	Ratio_in_study	Ratio_in_pop	Rich factor	Pvalue	Padjust	Gene_ids	Gene_names
47	GO:0022414	BP	reproductive process	47/ 596	329/ 10055	0.142857	1.05e-06	0.00145307	gene-DDB_G0284759;gene-DDB_G0281299;gene-DDB_G0270998;gene-DDB_G0276967;gene-DDB_G0280149;gene-DDB_G0281079;gene-DDB_G0270138;gene-DDB_G0271700;gene-DDB_G0268622;gene-DDB_G0275731;gene-DDB_G0293762;gene-DDB_G0276303;gene-DDB_G0290259;gene-DDB_G0274431;gene-DDB_G0273967;gene-DDB_G0272897;gene-DDB_G0286323;gene-DDB_G0290059;gene-DDB_G0287167;gene-DDB_G0274825;gene-DDB_G0270736;gene-DDB_G0270122;gen…	psiM;DDB_G0281299;DDB_G0270998;racF2;DDB_G0280149;DDB_G0281079;rasU;DDB_G0271700;rac1B;DDB_G0275731;DDB_G0293762;DDB_G0276303;GP138B;DDB_G0274431;DDB_G0273967;DDB_G0272897;DDB_G0286323;DDB_G0290059;DDB_G0287167;DDB_G0274825;rasV;rasW;DDB_G0271636;rasY;rasX;DDB_G0271638;rac1C;stlA;DDB_G0288221;gefB;CYP508C1;DDB_G0272052;DDB_G0283481;DDB_G0272504;DDB_G0277531;DDB_G0287807;DDB_G0275553;DDB_G0287805;…
48	GO:0000003	BP	reproduction	48/ 596	329/ 10055	0.145897	1.05e-06	0.00145307	gene-DDB_G0284759;gene-DDB_G0281299;gene-DDB_G0270998;gene-DDB_G0276967;gene-DDB_G0280149;gene-DDB_G0281079;gene-DDB_G0270138;gene-DDB_G0271700;gene-DDB_G0268622;gene-DDB_G0275731;gene-DDB_G0293762;gene-DDB_G0276303;gene-DDB_G0290259;gene-DDB_G0274431;gene-DDB_G0273967;gene-DDB_G0272897;gene-DDB_G0286323;gene-DDB_G0290059;gene-DDB_G0287167;gene-DDB_G0274825;gene-DDB_G0270736;gene-DDB_G0270122;gen…	psiM;DDB_G0281299;DDB_G0270998;racF2;DDB_G0280149;DDB_G0281079;rasU;DDB_G0271700;rac1B;DDB_G0275731;DDB_G0293762;DDB_G0276303;GP138B;DDB_G0274431;DDB_G0273967;DDB_G0272897;DDB_G0286323;DDB_G0290059;DDB_G0287167;DDB_G0274825;rasV;rasW;DDB_G0271636;rasY;rasX;DDB_G0271638;rac1C;stlA;DDB_G0288221;gefB;CYP508C1;DDB_G0272052;rsmA;DDB_G0283481;DDB_G0272504;DDB_G0277531;DDB_G0287807;DDB_G0275553;DDB_G028…
47	GO:0051704	BP	multi-organism process	47/ 596	274/ 10055	0.171533	1.53e-06	0.00145307	gene-DDB_G0284759;gene-DDB_G0281299;gene-DDB_G0270998;gene-DDB_G0276967;gene-DDB_G0280149;gene-DDB_G0281079;gene-DDB_G0270138;gene-DDB_G0271700;gene-DDB_G0268622;gene-DDB_G0275731;gene-DDB_G0293762;gene-DDB_G0276303;gene-DDB_G0290259;gene-DDB_G0274431;gene-DDB_G0273967;gene-DDB_G0272897;gene-DDB_G0286323;gene-DDB_G0290059;gene-DDB_G0287167;gene-DDB_G0274825;gene-DDB_G0270736;gene-DDB_G0270122;gen…	psiM;DDB_G0281299;DDB_G0270998;racF2;DDB_G0280149;DDB_G0281079;rasU;DDB_G0271700;rac1B;DDB_G0275731;DDB_G0293762;DDB_G0276303;GP138B;DDB_G0274431;DDB_G0273967;DDB_G0272897;DDB_G0286323;DDB_G0290059;DDB_G0287167;DDB_G0274825;rasV;rasW;DDB_G0271636;rasY;rasX;DDB_G0271638;rac1C;stlA;DDB_G0288221;gefB;CYP508C1;DDB_G0272052;DDB_G0283481;DDB_G0272504;DDB_G0277531;DDB_G0287807;DDB_G0275553;DDB_G0287805;…
52	GO:0042221	BP	response to chemical	52/ 596	420/ 10055	0.12381	2.18e-06	0.00145307	gene-DDB_G0283021;gene-DDB_G0276967;gene-DDB_G0279951;gene-DDB_G0289121;gene-DDB_G0277851;gene-DDB_G0281545;gene-DDB_G0271684;gene-DDB_G0273887;gene-DDB_G0271686;gene-DDB_G0289507;gene-DDB_G0270212;gene-DDB_G0279799;gene-DDB_G0269256;gene-DDB_G0279973;gene-DDB_G0284955;gene-DDB_G0268622;gene-DDB_G0289073;gene-DDB_G0274191;gene-DDB_G0273063;gene-DDB_G0275703;gene-DDB_G0268192;gene-DDB_G0275023;gen…	sodB;racF2;DDB_G0279951;pde4;dymB;acaA;grlA;dscD-2;grlB;act25;DDB_G0270212;cprB;DDB_G0269256;DDB_G0279973;DDB_G0284955;rac1B;csaA;dhkC;dscA-1;gefN;DDB_G0268192;act22;alfA;DDB_G0285709;hspB;dscC-1;glpV;yelA;DDB_G0271860;mgp1;act28;hspI;DDB_G0270086;act27;hspE-1;hspE-2;rsmA;dhkI-1;DDB_G0276661;grlL;DDB_G0269270;gbfA;psrA;carA-2;racF1;gacII;grlJ;DD7-1;DDB_G0289781;grlF;rac1C;rab11B
47	GO:0019953	BP	sexual reproduction	47/ 596	271/ 10055	0.173432	2.47e-06	0.00145307	gene-DDB_G0284759;gene-DDB_G0281299;gene-DDB_G0270998;gene-DDB_G0276967;gene-DDB_G0280149;gene-DDB_G0281079;gene-DDB_G0270138;gene-DDB_G0271700;gene-DDB_G0268622;gene-DDB_G0275731;gene-DDB_G0293762;gene-DDB_G0276303;gene-DDB_G0290259;gene-DDB_G0274431;gene-DDB_G0273967;gene-DDB_G0272897;gene-DDB_G0286323;gene-DDB_G0290059;gene-DDB_G0287167;gene-DDB_G0274825;gene-DDB_G0270736;gene-DDB_G0270122;gen…	psiM;DDB_G0281299;DDB_G0270998;racF2;DDB_G0280149;DDB_G0281079;rasU;DDB_G0271700;rac1B;DDB_G0275731;DDB_G0293762;DDB_G0276303;GP138B;DDB_G0274431;DDB_G0273967;DDB_G0272897;DDB_G0286323;DDB_G0290059;DDB_G0287167;DDB_G0274825;rasV;rasW;DDB_G0271636;rasY;rasX;DDB_G0271638;rac1C;stlA;DDB_G0288221;gefB;CYP508C1;DDB_G0272052;DDB_G0283481;DDB_G0272504;DDB_G0277531;DDB_G0287807;DDB_G0275553;DDB_G0287805;…
47	GO:0044703	BP	multi-organism reproductive process	47/ 596	271/ 10055	0.173432	2.47e-06	0.00145307	gene-DDB_G0284759;gene-DDB_G0281299;gene-DDB_G0270998;gene-DDB_G0276967;gene-DDB_G0280149;gene-DDB_G0281079;gene-DDB_G0270138;gene-DDB_G0271700;gene-DDB_G0268622;gene-DDB_G0275731;gene-DDB_G0293762;gene-DDB_G0276303;gene-DDB_G0290259;gene-DDB_G0274431;gene-DDB_G0273967;gene-DDB_G0272897;gene-DDB_G0286323;gene-DDB_G0290059;gene-DDB_G0287167;gene-DDB_G0274825;gene-DDB_G0270736;gene-DDB_G0270122;gen…	psiM;DDB_G0281299;DDB_G0270998;racF2;DDB_G0280149;DDB_G0281079;rasU;DDB_G0271700;rac1B;DDB_G0275731;DDB_G0293762;DDB_G0276303;GP138B;DDB_G0274431;DDB_G0273967;DDB_G0272897;DDB_G0286323;DDB_G0290059;DDB_G0287167;DDB_G0274825;rasV;rasW;DDB_G0271636;rasY;rasX;DDB_G0271638;rac1C;stlA;DDB_G0288221;gefB;CYP508C1;DDB_G0272052;DDB_G0283481;DDB_G0272504;DDB_G0277531;DDB_G0287807;DDB_G0275553;DDB_G0287805;…
40	GO:0031012	CC	extracellular matrix	40/ 596	293/ 10055	0.136519	1.77e-06	0.00145307	gene-DDB_G0282255;gene-DDB_G0284759;gene-DDB_G0281299;gene-DDB_G0281077;gene-DDB_G0281079;gene-DDB_G0281507;gene-DDB_G0270214;gene-DDB_G0273887;gene-DDB_G0272562;gene-DDB_G0294489;gene-DDB_G0283083;gene-DDB_G0270212;gene-DDB_G0272833;gene-DDB_G0278449;gene-DDB_G0280167;gene-DDB_G0273065;gene-DDB_G0273063;gene-DDB_G0273623;gene-DDB_G0267398;gene-DDB_G0271142;gene-DDB_G0269144;gene-DDB_G0289391;gen…	DDB_G0282255;psiM;DDB_G0281299;DDB_G0281077;DDB_G0281079;colC;DD7-1;dscD-2;csbB;trxC;cbpD2;DDB_G0270212;csbA;rsmC;psiO;dscC-1;dscA-1;hspE-2;gppA;proC;hspB;pkiA;DDB_G0290593;DDB_G0287219;cbpD1;DDB_G0278519;DDB_G0270288;cinC;hspE-1;DDB_G0271178;psiK;cotB;DDB_G0274309;DDB_G0272030;DDB_G0272442;psiI;cmbC;DDB_G0282171;tgrM1;DDB_G0285555
14	GO:0009986	CC	cell surface	14/ 596	55/ 10055	0.254545	2.57e-06	0.00145307	gene-DDB_G0287363;gene-DDB_G0273065;gene-DDB_G0271178;gene-DDB_G0273063;gene-DDB_G0273887;gene-DDB_G0293364;gene-DDB_G0270214;gene-DDB_G0273533;gene-DDB_G0272562;gene-DDB_G0268214;gene-DDB_G0288197;gene-DDB_G0270212;gene-DDB_G0272833;gene-DDB_G0274309	sibA;dscC-1;DDB_G0271178;dscA-1;dscD-2;sigB;DD7-1;carA-2;csbB;enoB;sibD;DDB_G0270212;csbA;DDB_G0274309
60	GO:0005886	CC	plasma membrane	60/ 596	531/ 10055	0.112994	2.64e-06	0.00145307	gene-DDB_G0283021;gene-DDB_G0276967;gene-DDB_G0287363;gene-DDB_G0287101;gene-DDB_G0270138;gene-DDB_G0277851;gene-DDB_G0281545;gene-DDB_G0271684;gene-DDB_G0271686;gene-DDB_G0276237;gene-DDB_G0288197;gene-DDB_G0271852;gene-DDB_G0293634;gene-DDB_G0278449;gene-DDB_G0273091;gene-DDB_G0288649;gene-DDB_G0268622;gene-DDB_G0286881;gene-DDB_G0290259;gene-DDB_G0271022;gene-DDB_G0282461;gene-DDB_G0286329;gen…	sodB;racF2;sibA;noxB;rasU;dymB;acaA;grlA;grlB;DDB_G0276237;sibD;DDB_G0271852;ponE;rsmC;DDB_G0273091;ponL;rac1B;DDB_G0286881;GP138B;adcC;grlC;DDB_G0286329;abcG4;DDB_G0273809;DDB_G0267752;enoB;cpras1;rasX;DDB_G0274825;rasV;rasW;DDB_G0267684;DDB_G0290593;rasY;DDB_G0279369;rckA;vacC;DDB_G0290313;mgp1;DDB_G0272052;grlG;gefB;pde4;DDB_G0289473;rsmA;DDB_G0275535;DDB_G0283481;grlL;grlH;rabR;DDB_G0275553;r…
85	GO:0048856	BP	anatomical structure development	85/ 596	866/ 10055	0.0981524	5.23e-06	0.00153575	gene-DDB_G0270736;gene-DDB_G0287611;gene-DDB_G0274191;gene-DDB_G0283021;gene-DDB_G0276967;gene-DDB_G0287101;gene-DDB_G0271034;gene-DDB_G0290563;gene-DDB_G0281545;gene-DDB_G0271684;gene-DDB_G0273533;gene-DDB_G0280053;gene-DDB_G0279797;gene-DDB_G0281499;gene-DDB_G0293438;gene-DDB_G0272833;gene-DDB_G0271852;gene-DDB_G0278449;gene-DDB_G0278317;gene-DDB_G0269204;gene-DDB_G0285859;gene-DDB_G0293186;gen…	rasV;DDB_G0287611;dhkC;sodB;racF2;noxB;DDB_G0271034;cupH;acaA;grlA;carA-2;osbA;ctnB;DDB_G0281499;abcB2;csbA;DDB_G0271852;rsmC;mybF;dhkE;gxcP;DDB_G0293186;cupB;cbpE;rac1B;dmtA;regA;csaA;DDB_G0288475;adcC;sigB;DDB_G0284177;ponA;DDB_G0284619;grlF;DDB_G0274273;CYP508C1;proC;tgrQ1;DDB_G0295799;racF1;abcG4;DDB_G0278519;warA;yelA;rckA;pde4;DDB_G0271178;pdiA;DDB_G0271860;tgrD1;stlA;comC;hbx10;gadA;cinC;g…
98	GO:0032502	BP	developmental process	98/ 596	1052/ 10055	0.0931559	6.5e-06	0.0017675	gene-DDB_G0276967;gene-DDB_G0287101;gene-DDB_G0281545;gene-DDB_G0271684;gene-DDB_G0272562;gene-DDB_G0293438;gene-DDB_G0288475;gene-DDB_G0289657;gene-DDB_G0274273;gene-DDB_G0292792;gene-DDB_G0284177;gene-DDB_G0278519;gene-DDB_G0271860;gene-DDB_G0285859;gene-DDB_G0269364;gene-DDB_G0271692;gene-DDB_G0273475;gene-DDB_G0280469;gene-DDB_G0269940;gene-DDB_G0292562;gene-DDB_G0284489;gene-DDB_G0283345;gen…	racF2;noxB;acaA;grlA;csbB;abcB2;DDB_G0288475;abcG4;DDB_G0274273;CYP508C1;DDB_G0284177;DDB_G0278519;DDB_G0271860;gxcP;stlA;comC;dhkI-1;psrA;osbC;tgrQ1;pdkB;comD;rac1C;DDB_G0281499;DDB_G0293186;act25;csbA;rsmC;dhkE;csaA;dhkC;cupH;gdt7;ponA;yelA;rckA;gadA;act28;abcC7;hbx10;warA;abcB1;psvA;regA;gbfA;racF1;pefA;DDB_G0284295;grlJ;DDB_G0271892;DDB_G0270288;grlF;DDB_G0281299;cupB;DDB_G0271034;carA-2;osbA…
16	GO:0014074	BP	response to purine-containing compound	16/ 596	76/ 10055	0.210526	7.35e-06	0.00187176	gene-DDB_G0283547;gene-DDB_G0276661;gene-DDB_G0281383;gene-DDB_G0273065;gene-DDB_G0273063;gene-DDB_G0289121;gene-DDB_G0274391;gene-DDB_G0281545;gene-DDB_G0270214;gene-DDB_G0273887;gene-DDB_G0289511;gene-DDB_G0289507;gene-DDB_G0270212;gene-DDB_G0279799;gene-DDB_G0289533;gene-DDB_G0275023	rsmA;DDB_G0276661;glpV;dscC-1;dscA-1;pde4;alfA;acaA;DD7-1;dscD-2;act28;act25;DDB_G0270212;cprB;act27;act22
51	GO:0009605	BP	response to external stimulus	51/ 596	461/ 10055	0.110629	1.68e-05	0.00414108	gene-DDB_G0283021;gene-DDB_G0276967;gene-DDB_G0287101;gene-DDB_G0270212;gene-DDB_G0281545;gene-DDB_G0271684;gene-DDB_G0273887;gene-DDB_G0271686;gene-DDB_G0279797;gene-DDB_G0283083;gene-DDB_G0273675;gene-DDB_G0273533;gene-DDB_G0278449;gene-DDB_G0284955;gene-DDB_G0274099;gene-DDB_G0268622;gene-DDB_G0275731;gene-DDB_G0289073;gene-DDB_G0288475;gene-DDB_G0273063;gene-DDB_G0292562;gene-DDB_G0285053;gen…	sodB;racF2;noxB;DDB_G0270212;acaA;grlA;dscD-2;grlB;ctnB;cbpD2;DDB_G0273675;carA-2;rsmC;DDB_G0284955;cbpE;rac1B;DDB_G0275731;csaA;DDB_G0288475;dscA-1;tgrQ1;alrB;abcG4;DDB_G0274273;hspB;pkiA;adcC;vacC;gadA;tgrD1;stlA;gxcP;cinC;gefB;gtaT;hspE-2;rsmA;DDB_G0273235;grlL;DD7-1;DDB_G0274309;DDB_G0282653;psrA;DDB_G0286897;rac1C;racF1;grlJ;torA;hspE-1;grlF;dscC-1
30	GO:1901700	BP	response to oxygen-containing compound	30/ 596	223/ 10055	0.134529	2.11e-05	0.00504208	gene-DDB_G0283021;gene-DDB_G0276967;gene-DDB_G0281545;gene-DDB_G0270214;gene-DDB_G0273533;gene-DDB_G0289507;gene-DDB_G0270212;gene-DDB_G0279799;gene-DDB_G0268622;gene-DDB_G0273065;gene-DDB_G0273063;gene-DDB_G0288921;gene-DDB_G0275023;gene-DDB_G0274391;gene-DDB_G0281383;gene-DDB_G0280047;gene-DDB_G0290233;gene-DDB_G0289511;gene-DDB_G0270086;gene-DDB_G0289533;gene-DDB_G0283547;gene-DDB_G0276661;gen…	sodB;racF2;acaA;DD7-1;carA-2;act25;DDB_G0270212;cprB;rac1B;dscC-1;dscA-1;hspI;act22;alfA;glpV;yelA;mgp1;act28;DDB_G0270086;act27;rsmA;DDB_G0276661;grlL;gbfA;psrA;dscD-2;rac1C;racF1;gefN;csaA
14	GO:0046683	BP	response to organophosphorus	14/ 596	66/ 10055	0.212121	2.49e-05	0.0054366	gene-DDB_G0283547;gene-DDB_G0276661;gene-DDB_G0281383;gene-DDB_G0273065;gene-DDB_G0273063;gene-DDB_G0274391;gene-DDB_G0270214;gene-DDB_G0273887;gene-DDB_G0289511;gene-DDB_G0289507;gene-DDB_G0270212;gene-DDB_G0279799;gene-DDB_G0289533;gene-DDB_G0275023	rsmA;DDB_G0276661;glpV;dscC-1;dscA-1;alfA;DD7-1;dscD-2;act28;act25;DDB_G0270212;cprB;act27;act22
14	GO:0051591	BP	response to cAMP	14/ 596	66/ 10055	0.212121	2.49e-05	0.0054366	gene-DDB_G0283547;gene-DDB_G0276661;gene-DDB_G0281383;gene-DDB_G0273065;gene-DDB_G0273063;gene-DDB_G0274391;gene-DDB_G0270214;gene-DDB_G0273887;gene-DDB_G0289511;gene-DDB_G0289507;gene-DDB_G0270212;gene-DDB_G0279799;gene-DDB_G0289533;gene-DDB_G0275023	rsmA;DDB_G0276661;glpV;dscC-1;dscA-1;alfA;DD7-1;dscD-2;act28;act25;DDB_G0270212;cprB;act27;act22
71	GO:0051703	BP	intraspecies interaction between organisms	71/ 596	725/ 10055	0.097931	2.68e-05	0.00548615	gene-DDB_G0287611;gene-DDB_G0274191;gene-DDB_G0283021;gene-DDB_G0276967;gene-DDB_G0287101;gene-DDB_G0271034;gene-DDB_G0289121;gene-DDB_G0281545;gene-DDB_G0271684;gene-DDB_G0273533;gene-DDB_G0280053;gene-DDB_G0279797;gene-DDB_G0281499;gene-DDB_G0293438;gene-DDB_G0272833;gene-DDB_G0271852;gene-DDB_G0278449;gene-DDB_G0278317;gene-DDB_G0269940;gene-DDB_G0285859;gene-DDB_G0290233;gene-DDB_G0274099;gen…	DDB_G0287611;dhkC;sodB;racF2;noxB;DDB_G0271034;pde4;acaA;grlA;carA-2;osbA;ctnB;DDB_G0281499;abcB2;csbA;DDB_G0271852;rsmC;mybF;osbC;gxcP;mgp1;cbpE;rac1B;dmtA;regA;csaA;DDB_G0288475;abcG4;sigB;DDB_G0284177;ponA;DDB_G0284619;grlF;DDB_G0274273;CYP508C1;proC;tgrQ1;DDB_G0293186;racF1;adcC;yelA;DDB_G0271178;pdiA;DDB_G0271860;tgrD1;stlA;abcC7;gadA;cinC;gefB;gtaT;rsmA;dhkI-1;abcB1;cotB;dicB;gbfA;psrA;DDB_…
71	GO:0099120	BP	socially cooperative development	71/ 596	725/ 10055	0.097931	2.68e-05	0.00548615	gene-DDB_G0287611;gene-DDB_G0274191;gene-DDB_G0283021;gene-DDB_G0276967;gene-DDB_G0287101;gene-DDB_G0271034;gene-DDB_G0289121;gene-DDB_G0281545;gene-DDB_G0271684;gene-DDB_G0273533;gene-DDB_G0280053;gene-DDB_G0279797;gene-DDB_G0281499;gene-DDB_G0293438;gene-DDB_G0272833;gene-DDB_G0271852;gene-DDB_G0278449;gene-DDB_G0278317;gene-DDB_G0269940;gene-DDB_G0285859;gene-DDB_G0290233;gene-DDB_G0274099;gen…	DDB_G0287611;dhkC;sodB;racF2;noxB;DDB_G0271034;pde4;acaA;grlA;carA-2;osbA;ctnB;DDB_G0281499;abcB2;csbA;DDB_G0271852;rsmC;mybF;osbC;gxcP;mgp1;cbpE;rac1B;dmtA;regA;csaA;DDB_G0288475;abcG4;sigB;DDB_G0284177;ponA;DDB_G0284619;grlF;DDB_G0274273;CYP508C1;proC;tgrQ1;DDB_G0293186;racF1;adcC;yelA;DDB_G0271178;pdiA;DDB_G0271860;tgrD1;stlA;abcC7;gadA;cinC;gefB;gtaT;rsmA;dhkI-1;abcB1;cotB;dicB;gbfA;psrA;DDB_…
37	GO:0010033	BP	response to organic substance	37/ 596	300/ 10055	0.123333	2.84e-05	0.00548615	gene-DDB_G0276967;gene-DDB_G0289121;gene-DDB_G0281545;gene-DDB_G0271684;gene-DDB_G0273887;gene-DDB_G0271686;gene-DDB_G0289507;gene-DDB_G0270212;gene-DDB_G0279799;gene-DDB_G0268622;gene-DDB_G0273065;gene-DDB_G0273063;gene-DDB_G0275023;gene-DDB_G0274391;gene-DDB_G0285709;gene-DDB_G0269144;gene-DDB_G0281383;gene-DDB_G0280047;gene-DDB_G0290233;gene-DDB_G0289511;gene-DDB_G0289533;gene-DDB_G0273249;gen…	racF2;pde4;acaA;grlA;dscD-2;grlB;act25;DDB_G0270212;cprB;rac1B;dscC-1;dscA-1;act22;alfA;DDB_G0285709;hspB;glpV;yelA;mgp1;act28;act27;hspE-1;hspE-2;rsmA;DDB_G0276661;grlL;DD7-1;gbfA;psrA;carA-2;rac1C;racF1;gefN;grlJ;DDB_G0289781;grlF;csaA
28	GO:0030246	MF	carbohydrate binding	28/ 596	203/ 10055	0.137931	2.74e-05	0.00548615	gene-DDB_G0282255;gene-DDB_G0281299;gene-DDB_G0289815;gene-DDB_G0281079;gene-DDB_G0270214;gene-DDB_G0273887;gene-DDB_G0270212;gene-DDB_G0286973;gene-DDB_G0281077;gene-DDB_G0273065;gene-DDB_G0273063;gene-DDB_G0290563;gene-DDB_G0293522;gene-DDB_G0285637;gene-DDB_G0278519;gene-DDB_G0292888;gene-DDB_G0284295;gene-DDB_G0293762;gene-DDB_G0289883;gene-DDB_G0276869;gene-DDB_G0274309;gene-DDB_G0272242;gen…	DDB_G0282255;DDB_G0281299;cupB;DDB_G0281079;DD7-1;dscD-2;DDB_G0270212;DDB_G0286973;DDB_G0281077;dscC-1;dscA-1;cupH;ponA;glb2;DDB_G0278519;DDB_G0292888;DDB_G0284295;DDB_G0293762;cupG;psvA;DDB_G0274309;cupI;DDB_G0272030;DDB_G0272442;DDB_G0270288;DDB_G0282171;DDB_G0272062;DDB_G0277757
6	GO:0046871	MF	N-acetylgalactosamine binding	6/ 596	12/ 10055	0.5	2.87e-05	0.00548615	gene-DDB_G0274309;gene-DDB_G0273063;gene-DDB_G0270214;gene-DDB_G0273887;gene-DDB_G0270212;gene-DDB_G0273065	DDB_G0274309;dscA-1;DD7-1;dscD-2;DDB_G0270212;dscC-1
28	GO:0014070	BP	response to organic cyclic compound	28/ 596	207/ 10055	0.135266	3.7e-05	0.00689387	gene-DDB_G0276967;gene-DDB_G0281545;gene-DDB_G0270214;gene-DDB_G0273533;gene-DDB_G0289507;gene-DDB_G0270212;gene-DDB_G0279799;gene-DDB_G0268622;gene-DDB_G0273065;gene-DDB_G0273063;gene-DDB_G0275023;gene-DDB_G0274391;gene-DDB_G0281383;gene-DDB_G0280047;gene-DDB_G0290233;gene-DDB_G0289511;gene-DDB_G0289533;gene-DDB_G0283547;gene-DDB_G0276661;gene-DDB_G0281211;gene-DDB_G0288755;gene-DDB_G0280469;gen…	racF2;acaA;DD7-1;carA-2;act25;DDB_G0270212;cprB;rac1B;dscC-1;dscA-1;act22;alfA;glpV;yelA;mgp1;act28;act27;rsmA;DDB_G0276661;grlL;gbfA;psrA;dscD-2;rac1C;racF1;gefN;pde4;csaA
12	GO:0033273	BP	response to vitamin	12/ 596	52/ 10055	0.230769	3.89e-05	0.00691752	gene-DDB_G0283547;gene-DDB_G0281211;gene-DDB_G0276967;gene-DDB_G0268622;gene-DDB_G0280469;gene-DDB_G0273065;gene-DDB_G0273063;gene-DDB_G0269176;gene-DDB_G0270214;gene-DDB_G0273887;gene-DDB_G0270212;gene-DDB_G0282365	rsmA;grlL;racF2;rac1B;psrA;dscC-1;dscA-1;racF1;DD7-1;dscD-2;DDB_G0270212;rac1C
12	GO:0051593	BP	response to folic acid	12/ 596	52/ 10055	0.230769	3.89e-05	0.00691752	gene-DDB_G0283547;gene-DDB_G0281211;gene-DDB_G0276967;gene-DDB_G0268622;gene-DDB_G0280469;gene-DDB_G0273065;gene-DDB_G0273063;gene-DDB_G0269176;gene-DDB_G0270214;gene-DDB_G0273887;gene-DDB_G0270212;gene-DDB_G0282365	rsmA;grlL;racF2;rac1B;psrA;dscC-1;dscA-1;racF1;DD7-1;dscD-2;DDB_G0270212;rac1C
6	GO:0070492	MF	oligosaccharide binding	6/ 596	13/ 10055	0.461538	5.07e-05	0.0086036	gene-DDB_G0274309;gene-DDB_G0273063;gene-DDB_G0270214;gene-DDB_G0273887;gene-DDB_G0270212;gene-DDB_G0273065	DDB_G0274309;dscA-1;DD7-1;dscD-2;DDB_G0270212;dscC-1
9	GO:0019003	MF	GDP binding	9/ 596	31/ 10055	0.290323	5.27e-05	0.00875695	gene-DDB_G0270736;gene-DDB_G0270122;gene-DDB_G0270126;gene-DDB_G0270124;gene-DDB_G0270138;gene-DDB_G0283547;gene-DDB_G0277381;gene-DDB_G0278449;gene-DDB_G0270140	rasV;rasW;rasY;rasX;rasU;rsmA;cpras1;rsmC;rasZ
21	GO:0007265	BP	Ras protein signal transduction	21/ 596	140/ 10055	0.15	7.26e-05	0.0109067	gene-DDB_G0282647;gene-DDB_G0270122;gene-DDB_G0270126;gene-DDB_G0276967;gene-DDB_G0270124;gene-DDB_G0291336;gene-DDB_G0287601;gene-DDB_G0282653;gene-DDB_G0270138;gene-DDB_G0294577;gene-DDB_G0278449;gene-DDB_G0269176;gene-DDB_G0283547;gene-DDB_G0271980;gene-DDB_G0268622;gene-DDB_G0270736;gene-DDB_G0277381;gene-DDB_G0269222;gene-DDB_G0282365;gene-DDB_G0287211;gene-DDB_G0270140	DDB_G0282647;rasW;rasY;racF2;rasX;DDB_G0291336;DDB_G0287601;DDB_G0282653;rasU;DDB_G0294577;rsmC;racF1;rsmA;rabR;rac1B;rasV;cpras1;gefB;rac1C;rab11B;rasZ
5	GO:0106136	BP	lectin-induced modified bacterial internalization	5/ 596	9/ 10055	0.555556	7.43e-05	0.0109067	gene-DDB_G0270214;gene-DDB_G0273065;gene-DDB_G0273063;gene-DDB_G0273887;gene-DDB_G0270212	DD7-1;dscC-1;dscA-1;dscD-2;DDB_G0270212
5	GO:2000114	BP	regulation of establishment of cell polarity	5/ 596	9/ 10055	0.555556	7.43e-05	0.0109067	gene-DDB_G0269176;gene-DDB_G0278069;gene-DDB_G0282365;gene-DDB_G0276967;gene-DDB_G0268622	racF1;gacII;rac1C;racF2;rac1B
5	GO:0032878	BP	regulation of establishment or maintenance of cell polarity	5/ 596	9/ 10055	0.555556	7.43e-05	0.0109067	gene-DDB_G0269176;gene-DDB_G0278069;gene-DDB_G0282365;gene-DDB_G0276967;gene-DDB_G0268622	racF1;gacII;rac1C;racF2;rac1B
5	GO:1990458	MF	lipooligosaccharide binding	5/ 596	9/ 10055	0.555556	7.43e-05	0.0109067	gene-DDB_G0270214;gene-DDB_G0273065;gene-DDB_G0273063;gene-DDB_G0273887;gene-DDB_G0270212	DD7-1;dscC-1;dscA-1;dscD-2;DDB_G0270212
12	GO:0007584	BP	response to nutrient	12/ 596	57/ 10055	0.210526	0.000101656	0.0143787	gene-DDB_G0283547;gene-DDB_G0281211;gene-DDB_G0276967;gene-DDB_G0268622;gene-DDB_G0280469;gene-DDB_G0273065;gene-DDB_G0273063;gene-DDB_G0269176;gene-DDB_G0270214;gene-DDB_G0273887;gene-DDB_G0270212;gene-DDB_G0282365	rsmA;grlL;racF2;rac1B;psrA;dscC-1;dscA-1;racF1;DD7-1;dscD-2;DDB_G0270212;rac1C
109	GO:0050896	BP	response to stimulus	109/ 596	1297/ 10055	0.0840401	0.000114086	0.0155605	gene-DDB_G0276967;gene-DDB_G0287101;gene-DDB_G0281545;gene-DDB_G0271684;gene-DDB_G0278069;gene-DDB_G0273675;gene-DDB_G0273065;gene-DDB_G0288475;gene-DDB_G0273063;gene-DDB_G0289657;gene-DDB_G0274273;gene-DDB_G0268192;gene-DDB_G0273475;gene-DDB_G0271860;gene-DDB_G0285859;gene-DDB_G0269364;gene-DDB_G0292760;gene-DDB_G0274347;gene-DDB_G0276661;gene-DDB_G0280469;gene-DDB_G0272562;gene-DDB_G0292562;gen…	racF2;noxB;acaA;grlA;gacII;DDB_G0273675;dscC-1;DDB_G0288475;dscA-1;abcG4;DDB_G0274273;DDB_G0268192;dhkI-1;DDB_G0271860;gxcP;stlA;lig4;DDB_G0274347;DDB_G0276661;psrA;csbB;tgrQ1;hspE-1;rac1C;rab11B;DDB_G0281077;DDB_G0281079;DDB_G0286897;DDB_G0269270;act25;DDB_G0270212;csbA;rsmC;DDB_G0284955;csaA;dhkC;cupH;gefN;hspI;DDB_G0283065;yelA;gadA;act28;DDB_G0288221;hspE-2;abcB1;gbfA;DDB_G0279951;racF1;grlJ;…
36	GO:0031667	BP	response to nutrient levels	36/ 596	315/ 10055	0.114286	0.000136673	0.017689	gene-DDB_G0283021;gene-DDB_G0276967;gene-DDB_G0281545;gene-DDB_G0271684;gene-DDB_G0273887;gene-DDB_G0271686;gene-DDB_G0279797;gene-DDB_G0283083;gene-DDB_G0270212;gene-DDB_G0273533;gene-DDB_G0274099;gene-DDB_G0268622;gene-DDB_G0273065;gene-DDB_G0288475;gene-DDB_G0273063;gene-DDB_G0289657;gene-DDB_G0274273;gene-DDB_G0276353;gene-DDB_G0271022;gene-DDB_G0280199;gene-DDB_G0286825;gene-DDB_G0269364;gen…	sodB;racF2;acaA;grlA;dscD-2;grlB;ctnB;cbpD2;DDB_G0270212;carA-2;cbpE;rac1B;dscC-1;DDB_G0288475;dscA-1;abcG4;DDB_G0274273;torA;adcC;gadA;tgrD1;stlA;gxcP;gefB;gtaT;rsmA;grlL;DD7-1;psrA;DDB_G0286897;rac1C;racF1;grlJ;tgrQ1;grlF;csaA
36	GO:0009991	BP	response to extracellular stimulus	36/ 596	315/ 10055	0.114286	0.000136673	0.017689	gene-DDB_G0283021;gene-DDB_G0276967;gene-DDB_G0281545;gene-DDB_G0271684;gene-DDB_G0273887;gene-DDB_G0271686;gene-DDB_G0279797;gene-DDB_G0283083;gene-DDB_G0270212;gene-DDB_G0273533;gene-DDB_G0274099;gene-DDB_G0268622;gene-DDB_G0273065;gene-DDB_G0288475;gene-DDB_G0273063;gene-DDB_G0289657;gene-DDB_G0274273;gene-DDB_G0276353;gene-DDB_G0271022;gene-DDB_G0280199;gene-DDB_G0286825;gene-DDB_G0269364;gen…	sodB;racF2;acaA;grlA;dscD-2;grlB;ctnB;cbpD2;DDB_G0270212;carA-2;cbpE;rac1B;dscC-1;DDB_G0288475;dscA-1;abcG4;DDB_G0274273;torA;adcC;gadA;tgrD1;stlA;gxcP;gefB;gtaT;rsmA;grlL;DD7-1;psrA;DDB_G0286897;rac1C;racF1;grlJ;tgrQ1;grlF;csaA
5	GO:0044217	CC	other organism part	5/ 596	10/ 10055	0.5	0.000141271	0.017689	gene-DDB_G0270214;gene-DDB_G0273065;gene-DDB_G0273063;gene-DDB_G0273887;gene-DDB_G0270212	DD7-1;dscC-1;dscA-1;dscD-2;DDB_G0270212
5	GO:0106139	CC	symbiont cell surface	5/ 596	10/ 10055	0.5	0.000141271	0.017689	gene-DDB_G0270214;gene-DDB_G0273065;gene-DDB_G0273063;gene-DDB_G0273887;gene-DDB_G0270212	DD7-1;dscC-1;dscA-1;dscD-2;DDB_G0270212
8	GO:0080184	BP	response to phenylpropanoid	8/ 596	28/ 10055	0.285714	0.000156666	0.0186971	gene-DDB_G0273065;gene-DDB_G0273063;gene-DDB_G0273533;gene-DDB_G0281545;gene-DDB_G0270214;gene-DDB_G0273887;gene-DDB_G0270212;gene-DDB_G0288755	dscC-1;dscA-1;carA-2;acaA;DD7-1;dscD-2;DDB_G0270212;gbfA
8	GO:1905395	BP	response to flavonoid	8/ 596	28/ 10055	0.285714	0.000156666	0.0186971	gene-DDB_G0273065;gene-DDB_G0273063;gene-DDB_G0273533;gene-DDB_G0281545;gene-DDB_G0270214;gene-DDB_G0273887;gene-DDB_G0270212;gene-DDB_G0288755	dscC-1;dscA-1;carA-2;acaA;DD7-1;dscD-2;DDB_G0270212;gbfA
8	GO:1902168	BP	response to catechin	8/ 596	28/ 10055	0.285714	0.000156666	0.0186971	gene-DDB_G0273065;gene-DDB_G0273063;gene-DDB_G0273533;gene-DDB_G0281545;gene-DDB_G0270214;gene-DDB_G0273887;gene-DDB_G0270212;gene-DDB_G0288755	dscC-1;dscA-1;carA-2;acaA;DD7-1;dscD-2;DDB_G0270212;gbfA
4	GO:1902610	BP	response to N-phenylthiourea	4/ 596	6/ 10055	0.666667	0.00016655	0.019571	gene-DDB_G0271684;gene-DDB_G0271686;gene-DDB_G0272150;gene-DDB_G0282175	grlA;grlB;grlJ;grlF
24	GO:1901698	BP	response to nitrogen compound	24/ 596	184/ 10055	0.130435	0.000228052	0.0263918	gene-DDB_G0276967;gene-DDB_G0281545;gene-DDB_G0270214;gene-DDB_G0273887;gene-DDB_G0289507;gene-DDB_G0270212;gene-DDB_G0279799;gene-DDB_G0268622;gene-DDB_G0273065;gene-DDB_G0274191;gene-DDB_G0273063;gene-DDB_G0275023;gene-DDB_G0274391;gene-DDB_G0281383;gene-DDB_G0289511;gene-DDB_G0289533;gene-DDB_G0289781;gene-DDB_G0283547;gene-DDB_G0276661;gene-DDB_G0281211;gene-DDB_G0280469;gene-DDB_G0269176;gen…	racF2;acaA;DD7-1;dscD-2;act25;DDB_G0270212;cprB;rac1B;dscC-1;dhkC;dscA-1;act22;alfA;glpV;act28;act27;DDB_G0289781;rsmA;DDB_G0276661;grlL;psrA;racF1;pde4;rac1C
10	GO:0048471	CC	perinuclear region of cytoplasm	10/ 596	45/ 10055	0.222222	0.000239461	0.0268971	gene-DDB_G0291568;gene-DDB_G0268622;gene-DDB_G0269940;gene-DDB_G0282365;gene-DDB_G0271686;gene-DDB_G0271684;gene-DDB_G0280053;gene-DDB_G0272150;gene-DDB_G0282175;gene-DDB_G0269722	DDB_G0291568;rac1B;osbC;rac1C;grlB;grlA;osbA;grlJ;grlF;DDB_G0269722
29	GO:0031152	BP	aggregation involved in sorocarp development	29/ 596	245/ 10055	0.118367	0.000313367	0.0341929	gene-DDB_G0283021;gene-DDB_G0276967;gene-DDB_G0286897;gene-DDB_G0281545;gene-DDB_G0271684;gene-DDB_G0273533;gene-DDB_G0271686;gene-DDB_G0279797;gene-DDB_G0283083;gene-DDB_G0274099;gene-DDB_G0268622;gene-DDB_G0289073;gene-DDB_G0288475;gene-DDB_G0289657;gene-DDB_G0274273;gene-DDB_G0276353;gene-DDB_G0271022;gene-DDB_G0280199;gene-DDB_G0285859;gene-DDB_G0269364;gene-DDB_G0269222;gene-DDB_G0280639;gen…	sodB;racF2;DDB_G0286897;acaA;grlA;carA-2;grlB;ctnB;cbpD2;cbpE;rac1B;csaA;DDB_G0288475;abcG4;DDB_G0274273;torA;adcC;gadA;gxcP;stlA;gefB;gtaT;rsmA;tgrD1;racF1;grlJ;tgrQ1;grlF;rac1C
7	GO:0002376	BP	immune system process	7/ 596	24/ 10055	0.291667	0.00035372	0.0375238	gene-DDB_G0281299;gene-DDB_G0281077;gene-DDB_G0281079;gene-DDB_G0282991;gene-DDB_G0268214;gene-DDB_G0288221;gene-DDB_G0279799	DDB_G0281299;DDB_G0281077;DDB_G0281079;DDB_G0282991;enoB;DDB_G0288221;cprB
4	GO:0006862	BP	nucleotide transport	4/ 596	7/ 10055	0.571429	0.000370379	0.0387528	gene-DDB_G0291714;gene-DDB_G0290669;gene-DDB_G0277891;gene-DDB_G0293438	abcB3;mcfW;rimA;abcB2
5	GO:0051702	BP	interaction with symbiont	5/ 596	12/ 10055	0.416667	0.00040187	0.0409264	gene-DDB_G0270214;gene-DDB_G0273887;gene-DDB_G0273063;gene-DDB_G0273065;gene-DDB_G0270212	DD7-1;dscD-2;dscA-1;dscC-1;DDB_G0270212
6	GO:0004531	MF	deoxyribonuclease II activity	6/ 596	18/ 10055	0.333333	0.000424664	0.0426787	gene-DDB_G0270958;gene-DDB_G0270850;gene-DDB_G0290837;gene-DDB_G0295749;gene-DDB_G0291033;gene-DDB_G0289407	DDB_G0270958;DDB_G0270850;DDB_G0290837;DDB_G0295749;DDB_G0291033;DDB_G0289407
301	GO:0031224	CC	intrinsic component of membrane	301/ 596	4380/ 10055	0.0687215	0.000472283	0.0468119	gene-DDB_G0280149;gene-DDB_G0287101;gene-DDB_G0284777;gene-DDB_G0289121;gene-DDB_G0281545;gene-DDB_G0269582;gene-DDB_G0269826;gene-DDB_G0271686;gene-DDB_G0277111;gene-DDB_G0279759;gene-DDB_G0273675;gene-DDB_G0293738;gene-DDB_G0270850;gene-DDB_G0293634;gene-DDB_G0289407;gene-DDB_G0274479;gene-DDB_G0271802;gene-DDB_G0275547;gene-DDB_G0282121;gene-DDB_G0287833;gene-DDB_G0290813;gene-DDB_G0279119;gen…	DDB_G0280149;noxB;DDB_G0284777;pde4;acaA;DDB_G0269582;DDB_G0269826;grlB;DDB_G0277111;DDB_G0279759;DDB_G0273675;CYP521A1;DDB_G0270850;ponE;DDB_G0289407;DDB_G0274479;DDB_G0271802;DDB_G0275547;DDB_G0282121;DDB_G0287833;DDB_G0290813;DDB_G0279119;DDB_G0293042;abcG4;chdh;DDB_G0285985;DDB_G0268192;abcG23;DDB_G0268584;tgrQ1;DDB_G0283227;DDB_G0287329;DDB_G0287063;DDB_G0292642;syn16B;DDB_G0270050;DDB_G0286…
9	GO:1904643	BP	response to curcumin	9/ 596	41/ 10055	0.219512	0.000538222	0.0513867	gene-DDB_G0280469;gene-DDB_G0273065;gene-DDB_G0273063;gene-DDB_G0273533;gene-DDB_G0281545;gene-DDB_G0270214;gene-DDB_G0273887;gene-DDB_G0270212;gene-DDB_G0289073	psrA;dscC-1;dscA-1;carA-2;acaA;DD7-1;dscD-2;DDB_G0270212;csaA
300	GO:0016021	CC	integral component of membrane	300/ 596	4369/ 10055	0.0686656	0.000550102	0.0518725	gene-DDB_G0280149;gene-DDB_G0287101;gene-DDB_G0284777;gene-DDB_G0289121;gene-DDB_G0281545;gene-DDB_G0269582;gene-DDB_G0269826;gene-DDB_G0271686;gene-DDB_G0277111;gene-DDB_G0279759;gene-DDB_G0273675;gene-DDB_G0293738;gene-DDB_G0270850;gene-DDB_G0293634;gene-DDB_G0289407;gene-DDB_G0274479;gene-DDB_G0271802;gene-DDB_G0275547;gene-DDB_G0282121;gene-DDB_G0287833;gene-DDB_G0290813;gene-DDB_G0279119;gen…	DDB_G0280149;noxB;DDB_G0284777;pde4;acaA;DDB_G0269582;DDB_G0269826;grlB;DDB_G0277111;DDB_G0279759;DDB_G0273675;CYP521A1;DDB_G0270850;ponE;DDB_G0289407;DDB_G0274479;DDB_G0271802;DDB_G0275547;DDB_G0282121;DDB_G0287833;DDB_G0290813;DDB_G0279119;DDB_G0293042;abcG4;chdh;DDB_G0285985;DDB_G0268192;abcG23;DDB_G0268584;tgrQ1;DDB_G0283227;DDB_G0287329;DDB_G0287063;DDB_G0292642;syn16B;DDB_G0270050;DDB_G0286…
23	GO:0010243	BP	response to organonitrogen compound	23/ 596	182/ 10055	0.126374	0.000630196	0.0587005	gene-DDB_G0276967;gene-DDB_G0281545;gene-DDB_G0270214;gene-DDB_G0273887;gene-DDB_G0289507;gene-DDB_G0270212;gene-DDB_G0279799;gene-DDB_G0268622;gene-DDB_G0273065;gene-DDB_G0273063;gene-DDB_G0275023;gene-DDB_G0274391;gene-DDB_G0281383;gene-DDB_G0289511;gene-DDB_G0289533;gene-DDB_G0289781;gene-DDB_G0283547;gene-DDB_G0276661;gene-DDB_G0281211;gene-DDB_G0280469;gene-DDB_G0269176;gene-DDB_G0289121;gen…	racF2;acaA;DD7-1;dscD-2;act25;DDB_G0270212;cprB;rac1B;dscC-1;dscA-1;act22;alfA;glpV;act28;act27;DDB_G0289781;rsmA;DDB_G0276661;grlL;psrA;racF1;pde4;rac1C
3	GO:0050031	MF	L-pipecolate oxidase activity	3/ 596	4/ 10055	0.75	0.000792391	0.0712033	gene-DDB_G0293662;gene-DDB_G0291301;gene-DDB_G0271472	DDB_G0293662;DDB_G0291301;DDB_G0271472
3	GO:0001716	MF	L-amino-acid oxidase activity	3/ 596	4/ 10055	0.75	0.000792391	0.0712033	gene-DDB_G0293662;gene-DDB_G0291301;gene-DDB_G0271472	DDB_G0293662;DDB_G0291301;DDB_G0271472
14	GO:0070887	BP	cellular response to chemical stimulus	14/ 596	91/ 10055	0.153846	0.000873909	0.0767232	gene-DDB_G0273623;gene-DDB_G0273475;gene-DDB_G0269270;gene-DDB_G0280047;gene-DDB_G0279951;gene-DDB_G0277851;gene-DDB_G0279973;gene-DDB_G0269256;gene-DDB_G0278069;gene-DDB_G0287211;gene-DDB_G0268192;gene-DDB_G0273249;gene-DDB_G0285709;gene-DDB_G0269144	hspE-2;dhkI-1;DDB_G0269270;yelA;DDB_G0279951;dymB;DDB_G0279973;DDB_G0269256;gacII;rab11B;DDB_G0268192;hspE-1;DDB_G0285709;hspB
5	GO:0008379	MF	thioredoxin peroxidase activity	5/ 596	14/ 10055	0.357143	0.000919737	0.079829	gene-DDB_G0279973;gene-DDB_G0269256;gene-DDB_G0279951;gene-DDB_G0268192;gene-DDB_G0269270	DDB_G0279973;DDB_G0269256;DDB_G0279951;DDB_G0268192;DDB_G0269270
14	GO:0098609	BP	cell-cell adhesion	14/ 596	93/ 10055	0.150538	0.00108805	0.0933763	gene-DDB_G0276967;gene-DDB_G0273065;gene-DDB_G0271178;gene-DDB_G0273063;gene-DDB_G0277851;gene-DDB_G0269176;gene-DDB_G0270214;gene-DDB_G0273887;gene-DDB_G0272562;gene-DDB_G0279797;gene-DDB_G0270212;gene-DDB_G0272833;gene-DDB_G0274309;gene-DDB_G0289073	racF2;dscC-1;DDB_G0271178;dscA-1;dymB;racF1;DD7-1;dscD-2;csbB;ctnB;DDB_G0270212;csbA;DDB_G0274309;csaA
32	GO:0007154	BP	cell communication	32/ 596	300/ 10055	0.106667	0.00111539	0.0946596	gene-DDB_G0283021;gene-DDB_G0276967;gene-DDB_G0286897;gene-DDB_G0281545;gene-DDB_G0271684;gene-DDB_G0273533;gene-DDB_G0271686;gene-DDB_G0279797;gene-DDB_G0283083;gene-DDB_G0274099;gene-DDB_G0268622;gene-DDB_G0289073;gene-DDB_G0288475;gene-DDB_G0282461;gene-DDB_G0289657;gene-DDB_G0274273;gene-DDB_G0272244;gene-DDB_G0276353;gene-DDB_G0271022;gene-DDB_G0280199;gene-DDB_G0285859;gene-DDB_G0269364;gen…	sodB;racF2;DDB_G0286897;acaA;grlA;carA-2;grlB;ctnB;cbpD2;cbpE;rac1B;csaA;DDB_G0288475;grlC;abcG4;DDB_G0274273;grlG;torA;adcC;gadA;gxcP;stlA;gefB;gtaT;rsmA;grlH;tgrD1;racF1;grlJ;tgrQ1;grlF;rac1C
9	GO:0062197	BP	cellular response to chemical stress	9/ 596	46/ 10055	0.195652	0.00129875	0.107824	gene-DDB_G0273475;gene-DDB_G0269256;gene-DDB_G0279951;gene-DDB_G0277851;gene-DDB_G0279973;gene-DDB_G0269270;gene-DDB_G0278069;gene-DDB_G0268192;gene-DDB_G0287211	dhkI-1;DDB_G0269256;DDB_G0279951;dymB;DDB_G0279973;DDB_G0269270;gacII;DDB_G0268192;rab11B
9	GO:0031225	CC	anchored component of membrane	9/ 596	46/ 10055	0.195652	0.00129875	0.107824	gene-DDB_G0288649;gene-DDB_G0272052;gene-DDB_G0290259;gene-DDB_G0275553;gene-DDB_G0293522;gene-DDB_G0283481;gene-DDB_G0293634;gene-DDB_G0289073;gene-DDB_G0274825	ponL;DDB_G0272052;GP138B;DDB_G0275553;ponA;DDB_G0283481;ponE;csaA;DDB_G0274825
14	GO:0030247	MF	polysaccharide binding	14/ 596	95/ 10055	0.147368	0.00134459	0.109255	gene-DDB_G0281299;gene-DDB_G0276869;gene-DDB_G0272062;gene-DDB_G0273065;gene-DDB_G0278519;gene-DDB_G0273063;gene-DDB_G0270214;gene-DDB_G0273887;gene-DDB_G0284295;gene-DDB_G0270288;gene-DDB_G0270212;gene-DDB_G0293762;gene-DDB_G0274309;gene-DDB_G0286973	DDB_G0281299;psvA;DDB_G0272062;dscC-1;DDB_G0278519;dscA-1;DD7-1;dscD-2;DDB_G0284295;DDB_G0270288;DDB_G0270212;DDB_G0293762;DDB_G0274309;DDB_G0286973
6	GO:0006955	BP	immune response	6/ 596	22/ 10055	0.272727	0.00139266	0.111969	gene-DDB_G0281299;gene-DDB_G0281077;gene-DDB_G0281079;gene-DDB_G0282991;gene-DDB_G0288221;gene-DDB_G0279799	DDB_G0281299;DDB_G0281077;DDB_G0281079;DDB_G0282991;DDB_G0288221;cprB
6	GO:1901658	BP	glycosyl compound catabolic process	6/ 596	23/ 10055	0.26087	0.00179104	0.132815	gene-DDB_G0282255;gene-DDB_G0276661;gene-DDB_G0272030;gene-DDB_G0272442;gene-DDB_G0282171;gene-DDB_G0274391	DDB_G0282255;DDB_G0276661;DDB_G0272030;DDB_G0272442;DDB_G0282171;alfA
6	GO:0098636	CC	protein complex involved in cell adhesion	6/ 596	23/ 10055	0.26087	0.00179104	0.132815	gene-DDB_G0274309;gene-DDB_G0273063;gene-DDB_G0270214;gene-DDB_G0273887;gene-DDB_G0270212;gene-DDB_G0273065	DDB_G0274309;dscA-1;DD7-1;dscD-2;DDB_G0270212;dscC-1
7	GO:0008360	BP	regulation of cell shape	7/ 596	31/ 10055	0.225806	0.00187102	0.136446	gene-DDB_G0269176;gene-DDB_G0287601;gene-DDB_G0276967;gene-DDB_G0268622;gene-DDB_G0291336;gene-DDB_G0281545;gene-DDB_G0282365	racF1;DDB_G0287601;racF2;rac1B;DDB_G0291336;acaA;rac1C
3	GO:0008115	MF	sarcosine oxidase activity	3/ 596	5/ 10055	0.6	0.00189359	0.136446	gene-DDB_G0293662;gene-DDB_G0291301;gene-DDB_G0271472	DDB_G0293662;DDB_G0291301;DDB_G0271472
3	GO:0016647	MF	oxidoreductase activity, acting on the CH-NH group of donors, oxygen as acceptor	3/ 596	5/ 10055	0.6	0.00189359	0.136446	gene-DDB_G0293662;gene-DDB_G0291301;gene-DDB_G0271472	DDB_G0293662;DDB_G0291301;DDB_G0271472
5	GO:0051920	MF	peroxiredoxin activity	5/ 596	17/ 10055	0.294118	0.00245056	0.164187	gene-DDB_G0279973;gene-DDB_G0269256;gene-DDB_G0279951;gene-DDB_G0268192;gene-DDB_G0269270	DDB_G0279973;DDB_G0269256;DDB_G0279951;DDB_G0268192;DDB_G0269270
29	GO:0009267	BP	cellular response to starvation	29/ 596	276/ 10055	0.105072	0.00262185	0.172635	gene-DDB_G0283021;gene-DDB_G0276967;gene-DDB_G0286897;gene-DDB_G0281545;gene-DDB_G0271684;gene-DDB_G0273533;gene-DDB_G0271686;gene-DDB_G0279797;gene-DDB_G0283083;gene-DDB_G0274099;gene-DDB_G0268622;gene-DDB_G0289073;gene-DDB_G0288475;gene-DDB_G0289657;gene-DDB_G0274273;gene-DDB_G0276353;gene-DDB_G0271022;gene-DDB_G0280199;gene-DDB_G0285859;gene-DDB_G0269364;gene-DDB_G0269222;gene-DDB_G0280639;gen…	sodB;racF2;DDB_G0286897;acaA;grlA;carA-2;grlB;ctnB;cbpD2;cbpE;rac1B;csaA;DDB_G0288475;abcG4;DDB_G0274273;torA;adcC;gadA;gxcP;stlA;gefB;gtaT;rsmA;tgrD1;racF1;grlJ;tgrQ1;grlF;rac1C
20	GO:0009617	BP	response to bacterium	20/ 596	169/ 10055	0.118343	0.00271785	0.175923	gene-DDB_G0287685;gene-DDB_G0289391;gene-DDB_G0282653;gene-DDB_G0284955;gene-DDB_G0273235;gene-DDB_G0287101;gene-DDB_G0270212;gene-DDB_G0273063;gene-DDB_G0274309;gene-DDB_G0278449;gene-DDB_G0285053;gene-DDB_G0270214;gene-DDB_G0273887;gene-DDB_G0273675;gene-DDB_G0281211;gene-DDB_G0273249;gene-DDB_G0279307;gene-DDB_G0273065;gene-DDB_G0273623;gene-DDB_G0269144	cinC;pkiA;DDB_G0282653;DDB_G0284955;DDB_G0273235;noxB;DDB_G0270212;dscA-1;DDB_G0274309;rsmC;alrB;DD7-1;dscD-2;DDB_G0273675;grlL;hspE-1;vacC;dscC-1;hspE-2;hspB
17	GO:0048646	BP	anatomical structure formation involved in morphogenesis	17/ 596	135/ 10055	0.125926	0.00279028	0.177651	gene-DDB_G0276761;gene-DDB_G0281299;gene-DDB_G0276869;gene-DDB_G0284295;gene-DDB_G0277031;gene-DDB_G0280047;gene-DDB_G0284331;gene-DDB_G0287101;gene-DDB_G0278519;gene-DDB_G0281545;gene-DDB_G0271684;gene-DDB_G0290079;gene-DDB_G0271686;gene-DDB_G0272150;gene-DDB_G0287583;gene-DDB_G0282175;gene-DDB_G0289329	cotB;DDB_G0281299;psvA;DDB_G0284295;DDB_G0277031;yelA;regA;noxB;DDB_G0278519;acaA;grlA;pgtB;grlB;grlJ;gerC;grlF;dmtA
6	GO:0007266	BP	Rho protein signal transduction	6/ 596	25/ 10055	0.24	0.00283973	0.177651	gene-DDB_G0287601;gene-DDB_G0276967;gene-DDB_G0268622;gene-DDB_G0291336;gene-DDB_G0269176;gene-DDB_G0282365	DDB_G0287601;racF2;rac1B;DDB_G0291336;racF1;rac1C
29	GO:0042594	BP	response to starvation	29/ 596	279/ 10055	0.103943	0.00286086	0.177651	gene-DDB_G0283021;gene-DDB_G0276967;gene-DDB_G0286897;gene-DDB_G0281545;gene-DDB_G0271684;gene-DDB_G0273533;gene-DDB_G0271686;gene-DDB_G0279797;gene-DDB_G0283083;gene-DDB_G0274099;gene-DDB_G0268622;gene-DDB_G0289073;gene-DDB_G0288475;gene-DDB_G0289657;gene-DDB_G0274273;gene-DDB_G0276353;gene-DDB_G0271022;gene-DDB_G0280199;gene-DDB_G0285859;gene-DDB_G0269364;gene-DDB_G0269222;gene-DDB_G0280639;gen…	sodB;racF2;DDB_G0286897;acaA;grlA;carA-2;grlB;ctnB;cbpD2;cbpE;rac1B;csaA;DDB_G0288475;abcG4;DDB_G0274273;torA;adcC;gadA;gxcP;stlA;gefB;gtaT;rsmA;tgrD1;racF1;grlJ;tgrQ1;grlF;rac1C
29	GO:0031668	BP	cellular response to extracellular stimulus	29/ 596	280/ 10055	0.103571	0.00295387	0.177651	gene-DDB_G0283021;gene-DDB_G0276967;gene-DDB_G0286897;gene-DDB_G0281545;gene-DDB_G0271684;gene-DDB_G0273533;gene-DDB_G0271686;gene-DDB_G0279797;gene-DDB_G0283083;gene-DDB_G0274099;gene-DDB_G0268622;gene-DDB_G0289073;gene-DDB_G0288475;gene-DDB_G0289657;gene-DDB_G0274273;gene-DDB_G0276353;gene-DDB_G0271022;gene-DDB_G0280199;gene-DDB_G0285859;gene-DDB_G0269364;gene-DDB_G0269222;gene-DDB_G0280639;gen…	sodB;racF2;DDB_G0286897;acaA;grlA;carA-2;grlB;ctnB;cbpD2;cbpE;rac1B;csaA;DDB_G0288475;abcG4;DDB_G0274273;torA;adcC;gadA;gxcP;stlA;gefB;gtaT;rsmA;tgrD1;racF1;grlJ;tgrQ1;grlF;rac1C
29	GO:0031669	BP	cellular response to nutrient levels	29/ 596	280/ 10055	0.103571	0.00295387	0.177651	gene-DDB_G0283021;gene-DDB_G0276967;gene-DDB_G0286897;gene-DDB_G0281545;gene-DDB_G0271684;gene-DDB_G0273533;gene-DDB_G0271686;gene-DDB_G0279797;gene-DDB_G0283083;gene-DDB_G0274099;gene-DDB_G0268622;gene-DDB_G0289073;gene-DDB_G0288475;gene-DDB_G0289657;gene-DDB_G0274273;gene-DDB_G0276353;gene-DDB_G0271022;gene-DDB_G0280199;gene-DDB_G0285859;gene-DDB_G0269364;gene-DDB_G0269222;gene-DDB_G0280639;gen…	sodB;racF2;DDB_G0286897;acaA;grlA;carA-2;grlB;ctnB;cbpD2;cbpE;rac1B;csaA;DDB_G0288475;abcG4;DDB_G0274273;torA;adcC;gadA;gxcP;stlA;gefB;gtaT;rsmA;tgrD1;racF1;grlJ;tgrQ1;grlF;rac1C
6	GO:0016889	MF	endodeoxyribonuclease activity, producing 3'-phosphomonoesters	6/ 596	25/ 10055	0.24	0.00283973	0.177651	gene-DDB_G0270958;gene-DDB_G0270850;gene-DDB_G0290837;gene-DDB_G0295749;gene-DDB_G0291033;gene-DDB_G0289407	DDB_G0270958;DDB_G0270850;DDB_G0290837;DDB_G0295749;DDB_G0291033;DDB_G0289407
6	GO:0016645	MF	oxidoreductase activity, acting on the CH-NH group of donors	6/ 596	25/ 10055	0.24	0.00283973	0.177651	gene-DDB_G0293662;gene-DDB_G0291301;gene-DDB_G0285003;gene-DDB_G0285005;gene-DDB_G0269410;gene-DDB_G0271472	DDB_G0293662;DDB_G0291301;aifC;aifB;DDB_G0269410;DDB_G0271472
4	GO:0016917	MF	GABA receptor activity	4/ 596	11/ 10055	0.363636	0.00288421	0.177651	gene-DDB_G0271684;gene-DDB_G0271686;gene-DDB_G0272150;gene-DDB_G0282175	grlA;grlB;grlJ;grlF
5	GO:0010225	BP	response to UV-C	5/ 596	18/ 10055	0.277778	0.00322975	0.182368	gene-DDB_G0281545;gene-DDB_G0284331;gene-DDB_G0273533;gene-DDB_G0279797;gene-DDB_G0289073	acaA;regA;carA-2;ctnB;csaA
22	GO:0006897	BP	endocytosis	22/ 596	195/ 10055	0.112821	0.00323882	0.182368	gene-DDB_G0276967;gene-DDB_G0277851;gene-DDB_G0289507;gene-DDB_G0268622;gene-DDB_G0286881;gene-DDB_G0290259;gene-DDB_G0279369;gene-DDB_G0286329;gene-DDB_G0275023;gene-DDB_G0271142;gene-DDB_G0274825;gene-DDB_G0267684;gene-DDB_G0271022;gene-DDB_G0289511;gene-DDB_G0289533;gene-DDB_G0269222;gene-DDB_G0272052;gene-DDB_G0283547;gene-DDB_G0283481;gene-DDB_G0275553;gene-DDB_G0269176;gene-DDB_G0282365	racF2;dymB;act25;rac1B;DDB_G0286881;GP138B;DDB_G0279369;DDB_G0286329;act22;proC;DDB_G0274825;DDB_G0267684;adcC;act28;act27;gefB;DDB_G0272052;rsmA;DDB_G0283481;DDB_G0275553;racF1;rac1C
2	GO:0070729	BP	cyclic nucleotide transport	2/ 596	2/ 10055	1	0.00350786	0.182368	gene-DDB_G0291714;gene-DDB_G0293438	abcB3;abcB2
2	GO:0070730	BP	cAMP transport	2/ 596	2/ 10055	1	0.00350786	0.182368	gene-DDB_G0291714;gene-DDB_G0293438	abcB3;abcB2
2	GO:0006004	BP	fucose metabolic process	2/ 596	2/ 10055	1	0.00350786	0.182368	gene-DDB_G0276661;gene-DDB_G0274391	DDB_G0276661;alfA
2	GO:1901679	BP	nucleotide transmembrane transport	2/ 596	2/ 10055	1	0.00350786	0.182368	gene-DDB_G0277891;gene-DDB_G0290669	rimA;mcfW
6	GO:0051270	BP	regulation of cellular component movement	6/ 596	26/ 10055	0.230769	0.00350984	0.182368	gene-DDB_G0287601;gene-DDB_G0291336;gene-DDB_G0270138;gene-DDB_G0270140;gene-DDB_G0290233;gene-DDB_G0269222	DDB_G0287601;DDB_G0291336;rasU;rasZ;mgp1;gefB
5	GO:0055037	CC	recycling endosome	5/ 596	18/ 10055	0.277778	0.00322975	0.182368	gene-DDB_G0287363;gene-DDB_G0282653;gene-DDB_G0278449;gene-DDB_G0288197;gene-DDB_G0287211	sibA;DDB_G0282653;rsmC;sibD;rab11B
2	GO:0042719	CC	mitochondrial intermembrane space protein transporter complex	2/ 596	2/ 10055	1	0.00350786	0.182368	gene-DDB_G0272931;gene-DDB_G0284911	timm9;timm10
9	GO:0004930	MF	G protein-coupled receptor activity	9/ 596	52/ 10055	0.173077	0.00316023	0.182368	gene-DDB_G0281211;gene-DDB_G0282459;gene-DDB_G0282461;gene-DDB_G0271684;gene-DDB_G0273533;gene-DDB_G0271686;gene-DDB_G0272244;gene-DDB_G0272150;gene-DDB_G0282175	grlL;grlH;grlC;grlA;carA-2;grlB;grlG;grlJ;grlF
2	GO:0004560	MF	alpha-L-fucosidase activity	2/ 596	2/ 10055	1	0.00350786	0.182368	gene-DDB_G0276661;gene-DDB_G0274391	DDB_G0276661;alfA
2	GO:0033938	MF	1,6-alpha-L-fucosidase activity	2/ 596	2/ 10055	1	0.00350786	0.182368	gene-DDB_G0276661;gene-DDB_G0274391	DDB_G0276661;alfA
2	GO:0019135	MF	deoxyhypusine monooxygenase activity	2/ 596	2/ 10055	1	0.00350786	0.182368	gene-DDB_G0274079;gene-DDB_G0272634	dohh-2;dohh-1
2	GO:0015928	MF	fucosidase activity	2/ 596	2/ 10055	1	0.00350786	0.182368	gene-DDB_G0276661;gene-DDB_G0274391	DDB_G0276661;alfA
3	GO:0031286	BP	negative regulation of sorocarp stalk cell differentiation	3/ 596	6/ 10055	0.5	0.00362064	0.1856	gene-DDB_G0280047;gene-DDB_G0291075;gene-DDB_G0284293	yelA;warA;hbx10
3	GO:0075262	BP	negative regulation of spore-bearing organ development	3/ 596	6/ 10055	0.5	0.00362064	0.1856	gene-DDB_G0280047;gene-DDB_G0291075;gene-DDB_G0284293	yelA;warA;hbx10
18	GO:0031154	BP	culmination involved in sorocarp development	18/ 596	148/ 10055	0.121622	0.00399389	0.202433	gene-DDB_G0269940;gene-DDB_G0293186;gene-DDB_G0293416;gene-DDB_G0284177;gene-DDB_G0271178;gene-DDB_G0293364;gene-DDB_G0272562;gene-DDB_G0289329;gene-DDB_G0273533;gene-DDB_G0280053;gene-DDB_G0291243;gene-DDB_G0270288;gene-DDB_G0272833;gene-DDB_G0271852;gene-DDB_G0283345;gene-DDB_G0280639;gene-DDB_G0281499;gene-DDB_G0278317	osbC;DDB_G0293186;abcB1;DDB_G0284177;DDB_G0271178;sigB;csbB;dmtA;carA-2;osbA;abcC7;DDB_G0270288;csbA;DDB_G0271852;comD;gtaT;DDB_G0281499;mybF
19	GO:0007155	BP	cell adhesion	19/ 596	163/ 10055	0.116564	0.00405812	0.202433	gene-DDB_G0283547;gene-DDB_G0276967;gene-DDB_G0287363;gene-DDB_G0273065;gene-DDB_G0271178;gene-DDB_G0273063;gene-DDB_G0274309;gene-DDB_G0293364;gene-DDB_G0277851;gene-DDB_G0269176;gene-DDB_G0270214;gene-DDB_G0273887;gene-DDB_G0272562;gene-DDB_G0279797;gene-DDB_G0288197;gene-DDB_G0270212;gene-DDB_G0272833;gene-DDB_G0289073;gene-DDB_G0281499	rsmA;racF2;sibA;dscC-1;DDB_G0271178;dscA-1;DDB_G0274309;sigB;dymB;racF1;DD7-1;dscD-2;csbB;ctnB;sibD;DDB_G0270212;csbA;csaA;DDB_G0281499
19	GO:0022610	BP	biological adhesion	19/ 596	163/ 10055	0.116564	0.00405812	0.202433	gene-DDB_G0283547;gene-DDB_G0276967;gene-DDB_G0287363;gene-DDB_G0273065;gene-DDB_G0271178;gene-DDB_G0273063;gene-DDB_G0274309;gene-DDB_G0293364;gene-DDB_G0277851;gene-DDB_G0269176;gene-DDB_G0270214;gene-DDB_G0273887;gene-DDB_G0272562;gene-DDB_G0279797;gene-DDB_G0288197;gene-DDB_G0270212;gene-DDB_G0272833;gene-DDB_G0289073;gene-DDB_G0281499	rsmA;racF2;sibA;dscC-1;DDB_G0271178;dscA-1;DDB_G0274309;sigB;dymB;racF1;DD7-1;dscD-2;csbB;ctnB;sibD;DDB_G0270212;csbA;csaA;DDB_G0281499
23	GO:0006970	BP	response to osmotic stress	23/ 596	208/ 10055	0.110577	0.00413454	0.202433	gene-DDB_G0289815;gene-DDB_G0277851;gene-DDB_G0278069;gene-DDB_G0289507;gene-DDB_G0278449;gene-DDB_G0284793;gene-DDB_G0275731;gene-DDB_G0290563;gene-DDB_G0290079;gene-DDB_G0288921;gene-DDB_G0275023;gene-DDB_G0271142;gene-DDB_G0276429;gene-DDB_G0271980;gene-DDB_G0289511;gene-DDB_G0289533;gene-DDB_G0289883;gene-DDB_G0273475;gene-DDB_G0293416;gene-DDB_G0272783;gene-DDB_G0272242;gene-DDB_G0284331;gen…	cupB;dymB;gacII;act25;rsmC;DDB_G0284793;DDB_G0275731;cupH;pgtB;hspI;act22;proC;DDB_G0276429;rabR;act28;act27;cupG;dhkI-1;abcB1;DDB_G0272783;cupI;regA;rab11B
4	GO:0016363	CC	nuclear matrix	4/ 596	12/ 10055	0.333333	0.00412538	0.202433	gene-DDB_G0274057;gene-DDB_G0272646;gene-DDB_G0270138;gene-DDB_G0270140	cofD-2;cofD-1;rasU;rasZ
4	GO:0047974	MF	guanosine deaminase activity	4/ 596	12/ 10055	0.333333	0.00412538	0.202433	gene-DDB_G0282171;gene-DDB_G0282255;gene-DDB_G0272030;gene-DDB_G0272442	DDB_G0282171;DDB_G0282255;DDB_G0272030;DDB_G0272442
29	GO:0071496	BP	cellular response to external stimulus	29/ 596	282/ 10055	0.102837	0.00439358	0.212393	gene-DDB_G0283021;gene-DDB_G0276967;gene-DDB_G0286897;gene-DDB_G0281545;gene-DDB_G0271684;gene-DDB_G0273533;gene-DDB_G0271686;gene-DDB_G0279797;gene-DDB_G0283083;gene-DDB_G0274099;gene-DDB_G0268622;gene-DDB_G0289073;gene-DDB_G0288475;gene-DDB_G0289657;gene-DDB_G0274273;gene-DDB_G0276353;gene-DDB_G0271022;gene-DDB_G0280199;gene-DDB_G0285859;gene-DDB_G0269364;gene-DDB_G0269222;gene-DDB_G0280639;gen…	sodB;racF2;DDB_G0286897;acaA;grlA;carA-2;grlB;ctnB;cbpD2;cbpE;rac1B;csaA;DDB_G0288475;abcG4;DDB_G0274273;torA;adcC;gadA;gxcP;stlA;gefB;gtaT;rsmA;tgrD1;racF1;grlJ;tgrQ1;grlF;rac1C
16	GO:0030435	BP	sporulation resulting in formation of a cellular spore	16/ 596	130/ 10055	0.123077	0.00456	0.217343	gene-DDB_G0276761;gene-DDB_G0281299;gene-DDB_G0276869;gene-DDB_G0284295;gene-DDB_G0277031;gene-DDB_G0280047;gene-DDB_G0284331;gene-DDB_G0287101;gene-DDB_G0278519;gene-DDB_G0281545;gene-DDB_G0271684;gene-DDB_G0271686;gene-DDB_G0272150;gene-DDB_G0287583;gene-DDB_G0282175;gene-DDB_G0289329	cotB;DDB_G0281299;psvA;DDB_G0284295;DDB_G0277031;yelA;regA;noxB;DDB_G0278519;acaA;grlA;grlB;grlJ;gerC;grlF;dmtA
16	GO:0043934	BP	sporulation	16/ 596	130/ 10055	0.123077	0.00456	0.217343	gene-DDB_G0276761;gene-DDB_G0281299;gene-DDB_G0276869;gene-DDB_G0284295;gene-DDB_G0277031;gene-DDB_G0280047;gene-DDB_G0284331;gene-DDB_G0287101;gene-DDB_G0278519;gene-DDB_G0281545;gene-DDB_G0271684;gene-DDB_G0271686;gene-DDB_G0272150;gene-DDB_G0287583;gene-DDB_G0282175;gene-DDB_G0289329	cotB;DDB_G0281299;psvA;DDB_G0284295;DDB_G0277031;yelA;regA;noxB;DDB_G0278519;acaA;grlA;grlB;grlJ;gerC;grlF;dmtA
25	GO:0005938	CC	cell cortex	25/ 596	235/ 10055	0.106383	0.00458134	0.217343	gene-DDB_G0276967;gene-DDB_G0270138;gene-DDB_G0271684;gene-DDB_G0271686;gene-DDB_G0289507;gene-DDB_G0278449;gene-DDB_G0268622;gene-DDB_G0275731;gene-DDB_G0282279;gene-DDB_G0275023;gene-DDB_G0271142;gene-DDB_G0285555;gene-DDB_G0287601;gene-DDB_G0278737;gene-DDB_G0285859;gene-DDB_G0289511;gene-DDB_G0289533;gene-DDB_G0283547;gene-DDB_G0291336;gene-DDB_G0269176;gene-DDB_G0270140;gene-DDB_G0272150;gen…	racF2;rasU;grlA;grlB;act25;rsmC;rac1B;DDB_G0275731;DDB_G0282279;act22;proC;DDB_G0285555;DDB_G0287601;rckA;gxcP;act28;act27;rsmA;DDB_G0291336;racF1;rasZ;grlJ;grlF;rac1C;DDB_G0281499
9	GO:0005201	MF	extracellular matrix structural constituent	9/ 596	55/ 10055	0.163636	0.00466468	0.219931	gene-DDB_G0282255;gene-DDB_G0281299;gene-DDB_G0276761;gene-DDB_G0281077;gene-DDB_G0281079;gene-DDB_G0278519;gene-DDB_G0272030;gene-DDB_G0272442;gene-DDB_G0282171	DDB_G0282255;DDB_G0281299;cotB;DDB_G0281077;DDB_G0281079;DDB_G0278519;DDB_G0272030;DDB_G0272442;DDB_G0282171
80	GO:0006950	BP	response to stress	80/ 596	1002/ 10055	0.0798403	0.00476591	0.222289	gene-DDB_G0271700;gene-DDB_G0283021;gene-DDB_G0276967;gene-DDB_G0274409;gene-DDB_G0289781;gene-DDB_G0287101;gene-DDB_G0291314;gene-DDB_G0281545;gene-DDB_G0269270;gene-DDB_G0273533;gene-DDB_G0278069;gene-DDB_G0279797;gene-DDB_G0283083;gene-DDB_G0274347;gene-DDB_G0272833;gene-DDB_G0271980;gene-DDB_G0278449;gene-DDB_G0269176;gene-DDB_G0291568;gene-DDB_G0284955;gene-DDB_G0289815;gene-DDB_G0274099;gen…	DDB_G0271700;sodB;racF2;pakF;DDB_G0289781;noxB;DDB_G0291314;acaA;DDB_G0269270;carA-2;gacII;ctnB;cbpD2;DDB_G0274347;csbA;rabR;rsmC;racF1;DDB_G0291568;DDB_G0284955;cupB;cbpE;rac1B;DDB_G0275731;csaA;DDB_G0288475;abcG4;cupH;alrB;pgtB;DDB_G0269256;act28;DDB_G0274273;hspI;act22;proC;DDB_G0283065;DDB_G0285709;tgrQ1;DDB_G0295799;act25;DDB_G0279973;DDB_G0276429;adcC;DDB_G0271178;gacFF;gadA;tgrD1;stlA;gxcP…
8	GO:0031153	BP	slug development involved in sorocarp development	8/ 596	46/ 10055	0.173913	0.00512703	0.231717	gene-DDB_G0287611;gene-DDB_G0276761;gene-DDB_G0271034;gene-DDB_G0277863;gene-DDB_G0271684;gene-DDB_G0271686;gene-DDB_G0272150;gene-DDB_G0282175	DDB_G0287611;cotB;DDB_G0271034;pdiA;grlA;grlB;grlJ;grlF
5	GO:0015035	MF	protein disulfide oxidoreductase activity	5/ 596	20/ 10055	0.25	0.00529649	0.237968	gene-DDB_G0275545;gene-DDB_G0291281;gene-DDB_G0294489;gene-DDB_G0272230;gene-DDB_G0274657	DDB_G0275545;DDB_G0291281;trxC;DDB_G0272230;DDB_G0274657
4	GO:0045596	BP	negative regulation of cell differentiation	4/ 596	13/ 10055	0.307692	0.00568272	0.250894	gene-DDB_G0280047;gene-DDB_G0283547;gene-DDB_G0284293;gene-DDB_G0291075	yelA;rsmA;hbx10;warA
4	GO:0034620	BP	cellular response to unfolded protein	4/ 596	13/ 10055	0.307692	0.00568272	0.250894	gene-DDB_G0273249;gene-DDB_G0285709;gene-DDB_G0273623;gene-DDB_G0269144	hspE-1;DDB_G0285709;hspE-2;hspB
22	GO:0044419	BP	interspecies interaction between organisms	22/ 596	201/ 10055	0.109453	0.00575026	0.250974	gene-DDB_G0287101;gene-DDB_G0273675;gene-DDB_G0270214;gene-DDB_G0273887;gene-DDB_G0270212;gene-DDB_G0278449;gene-DDB_G0284955;gene-DDB_G0273235;gene-DDB_G0273065;gene-DDB_G0273063;gene-DDB_G0285053;gene-DDB_G0268214;gene-DDB_G0269144;gene-DDB_G0289391;gene-DDB_G0279307;gene-DDB_G0271696;gene-DDB_G0287685;gene-DDB_G0273623;gene-DDB_G0281211;gene-DDB_G0274309;gene-DDB_G0282653;gene-DDB_G0273249	noxB;DDB_G0273675;DD7-1;dscD-2;DDB_G0270212;rsmC;DDB_G0284955;DDB_G0273235;dscC-1;dscA-1;alrB;enoB;hspB;pkiA;vacC;prtA;cinC;hspE-2;grlL;DDB_G0274309;DDB_G0282653;hspE-1
18	GO:0005811	CC	lipid droplet	18/ 596	156/ 10055	0.115385	0.00573545	0.250974	gene-DDB_G0270736;gene-DDB_G0285709;gene-DDB_G0270016;gene-DDB_G0268622;gene-DDB_G0289533;gene-DDB_G0285003;gene-DDB_G0285005;gene-DDB_G0278449;gene-DDB_G0271980;gene-DDB_G0289511;gene-DDB_G0273623;gene-DDB_G0289507;gene-DDB_G0272034;gene-DDB_G0273249;gene-DDB_G0275023;gene-DDB_G0282365;gene-DDB_G0287211;gene-DDB_G0269144	rasV;DDB_G0285709;DDB_G0270016;rac1B;act27;aifC;aifB;rsmC;rabR;act28;hspE-2;act25;DDB_G0272034;hspE-1;act22;rac1C;rab11B;hspB
9	GO:0043062	BP	extracellular structure organization	9/ 596	57/ 10055	0.157895	0.00594243	0.25425	gene-DDB_G0282255;gene-DDB_G0281299;gene-DDB_G0276761;gene-DDB_G0281077;gene-DDB_G0281079;gene-DDB_G0278519;gene-DDB_G0272030;gene-DDB_G0272442;gene-DDB_G0282171	DDB_G0282255;DDB_G0281299;cotB;DDB_G0281077;DDB_G0281079;DDB_G0278519;DDB_G0272030;DDB_G0272442;DDB_G0282171
9	GO:0030198	BP	extracellular matrix organization	9/ 596	57/ 10055	0.157895	0.00594243	0.25425	gene-DDB_G0282255;gene-DDB_G0281299;gene-DDB_G0276761;gene-DDB_G0281077;gene-DDB_G0281079;gene-DDB_G0278519;gene-DDB_G0272030;gene-DDB_G0272442;gene-DDB_G0282171	DDB_G0282255;DDB_G0281299;cotB;DDB_G0281077;DDB_G0281079;DDB_G0278519;DDB_G0272030;DDB_G0272442;DDB_G0282171
3	GO:0051241	BP	negative regulation of multicellular organismal process	3/ 596	7/ 10055	0.428571	0.00605833	0.25425	gene-DDB_G0280047;gene-DDB_G0291075;gene-DDB_G0284293	yelA;warA;hbx10
3	GO:0032105	BP	negative regulation of response to extracellular stimulus	3/ 596	7/ 10055	0.428571	0.00605833	0.25425	gene-DDB_G0280047;gene-DDB_G0291075;gene-DDB_G0284293	yelA;warA;hbx10
3	GO:0032108	BP	negative regulation of response to nutrient levels	3/ 596	7/ 10055	0.428571	0.00605833	0.25425	gene-DDB_G0280047;gene-DDB_G0291075;gene-DDB_G0284293	yelA;warA;hbx10
30	GO:0005576	CC	extracellular region	30/ 596	303/ 10055	0.0990099	0.00602643	0.25425	gene-DDB_G0284759;gene-DDB_G0283021;gene-DDB_G0280167;gene-DDB_G0279797;gene-DDB_G0288219;gene-DDB_G0286095;gene-DDB_G0288475;gene-DDB_G0281083;gene-DDB_G0277031;gene-DDB_G0274391;gene-DDB_G0293186;gene-DDB_G0284983;gene-DDB_G0292314;gene-DDB_G0278519;gene-DDB_G0288919;gene-DDB_G0284295;gene-DDB_G0284449;gene-DDB_G0269618;gene-DDB_G0270342;gene-DDB_G0276661;gene-DDB_G0272504;gene-DDB_G0267470;gen…	psiM;sodB;psiO;ctnB;DDB_G0288219;plbC;DDB_G0288475;DDB_G0281083;DDB_G0277031;alfA;DDB_G0293186;colD;gdt7;DDB_G0278519;psiI;DDB_G0284295;plbD;DDB_G0269618;DDB_G0270342;DDB_G0276661;DDB_G0272504;dicB;DDB_G0275605;DDB_G0286897;DDB_G0273851;gerC;DDB_G0270288;DDB_G0273113;pde4;psiK
62	GO:0097708	CC	intracellular vesicle	62/ 596	749/ 10055	0.082777	0.00618039	0.257955	gene-DDB_G0289507;gene-DDB_G0276967;gene-DDB_G0287363;gene-DDB_G0281291;gene-DDB_G0277851;gene-DDB_G0281545;gene-DDB_G0270214;gene-DDB_G0273887;gene-DDB_G0273513;gene-DDB_G0288197;gene-DDB_G0270212;gene-DDB_G0287889;gene-DDB_G0278449;gene-DDB_G0271802;gene-DDB_G0275209;gene-DDB_G0268622;gene-DDB_G0286881;gene-DDB_G0273065;gene-DDB_G0273063;gene-DDB_G0285053;gene-DDB_G0286329;gene-DDB_G0293522;gen…	act25;racF2;sibA;DDB_G0281291;dymB;acaA;DD7-1;dscD-2;hpdl-2;sibD;DDB_G0270212;DDB_G0287889;rsmC;DDB_G0271802;cnrD;rac1B;DDB_G0286881;dscC-1;dscA-1;alrB;DDB_G0286329;ponA;enoB;hspE-2;act22;DDB_G0292574;DDB_G0285709;DDB_G0274825;DDB_G0295799;pkiA;DDB_G0267684;DDB_G0290593;DDB_G0287601;DDB_G0279369;rasU;vacC;mgp1;DDB_G0283481;DDB_G0286925;rasZ;cinC;act27;pdkB;hpdl-1;DDB_G0272052;rsmA;myoH;DDB_G02880…
22	GO:0007264	BP	small GTPase mediated signal transduction	22/ 596	204/ 10055	0.107843	0.00626383	0.260017	gene-DDB_G0276967;gene-DDB_G0270138;gene-DDB_G0278449;gene-DDB_G0287601;gene-DDB_G0282647;gene-DDB_G0268622;gene-DDB_G0277381;gene-DDB_G0270736;gene-DDB_G0270122;gene-DDB_G0270126;gene-DDB_G0270124;gene-DDB_G0271980;gene-DDB_G0269222;gene-DDB_G0283547;gene-DDB_G0291336;gene-DDB_G0282653;gene-DDB_G0282365;gene-DDB_G0269176;gene-DDB_G0270140;gene-DDB_G0275703;gene-DDB_G0294577;gene-DDB_G0287211	racF2;rasU;rsmC;DDB_G0287601;DDB_G0282647;rac1B;cpras1;rasV;rasW;rasY;rasX;rabR;gefB;rsmA;DDB_G0291336;DDB_G0282653;rac1C;racF1;rasZ;gefN;DDB_G0294577;rab11B
20	GO:0051707	BP	response to other organism	20/ 596	181/ 10055	0.110497	0.00633982	0.261749	gene-DDB_G0287685;gene-DDB_G0289391;gene-DDB_G0282653;gene-DDB_G0284955;gene-DDB_G0273235;gene-DDB_G0287101;gene-DDB_G0270212;gene-DDB_G0273063;gene-DDB_G0274309;gene-DDB_G0278449;gene-DDB_G0285053;gene-DDB_G0270214;gene-DDB_G0273887;gene-DDB_G0273675;gene-DDB_G0281211;gene-DDB_G0273249;gene-DDB_G0279307;gene-DDB_G0273065;gene-DDB_G0273623;gene-DDB_G0269144	cinC;pkiA;DDB_G0282653;DDB_G0284955;DDB_G0273235;noxB;DDB_G0270212;dscA-1;DDB_G0274309;rsmC;alrB;DD7-1;dscD-2;DDB_G0273675;grlL;hspE-1;vacC;dscC-1;hspE-2;hspB
20	GO:0043207	BP	response to external biotic stimulus	20/ 596	182/ 10055	0.10989	0.00661189	0.270338	gene-DDB_G0287685;gene-DDB_G0289391;gene-DDB_G0282653;gene-DDB_G0284955;gene-DDB_G0273235;gene-DDB_G0287101;gene-DDB_G0270212;gene-DDB_G0273063;gene-DDB_G0274309;gene-DDB_G0278449;gene-DDB_G0285053;gene-DDB_G0270214;gene-DDB_G0273887;gene-DDB_G0273675;gene-DDB_G0281211;gene-DDB_G0273249;gene-DDB_G0279307;gene-DDB_G0273065;gene-DDB_G0273623;gene-DDB_G0269144	cinC;pkiA;DDB_G0282653;DDB_G0284955;DDB_G0273235;noxB;DDB_G0270212;dscA-1;DDB_G0274309;rsmC;alrB;DD7-1;dscD-2;DDB_G0273675;grlL;hspE-1;vacC;dscC-1;hspE-2;hspB
5	GO:0140084	BP	sexual macrocyst formation	5/ 596	21/ 10055	0.238095	0.00661865	0.270338	gene-DDB_G0274825;gene-DDB_G0290259;gene-DDB_G0283481;gene-DDB_G0275553;gene-DDB_G0272052	DDB_G0274825;GP138B;DDB_G0283481;DDB_G0275553;DDB_G0272052
4	GO:0006986	BP	response to unfolded protein	4/ 596	14/ 10055	0.285714	0.00758791	0.303437	gene-DDB_G0273249;gene-DDB_G0285709;gene-DDB_G0273623;gene-DDB_G0269144	hspE-1;DDB_G0285709;hspE-2;hspB
4	GO:0035967	BP	cellular response to topologically incorrect protein	4/ 596	14/ 10055	0.285714	0.00758791	0.303437	gene-DDB_G0273249;gene-DDB_G0285709;gene-DDB_G0273623;gene-DDB_G0269144	hspE-1;DDB_G0285709;hspE-2;hspB
10	GO:0030001	BP	metal ion transport	10/ 596	70/ 10055	0.142857	0.00787013	0.313084	gene-DDB_G0284777;gene-DDB_G0275377;gene-DDB_G0273235;gene-DDB_G0281505;gene-DDB_G0278609;gene-DDB_G0273809;gene-DDB_G0273675;gene-DDB_G0288055;gene-DDB_G0289473;gene-DDB_G0273091	DDB_G0284777;DDB_G0275377;DDB_G0273235;DDB_G0281505;DDB_G0278609;DDB_G0273809;DDB_G0273675;DDB_G0288055;DDB_G0289473;DDB_G0273091
11	GO:0004497	MF	monooxygenase activity	11/ 596	81/ 10055	0.135802	0.0079787	0.315758	gene-DDB_G0279763;gene-DDB_G0279611;gene-DDB_G0282283;gene-DDB_G0283653;gene-DDB_G0274079;gene-DDB_G0272634;gene-DDB_G0274623;gene-DDB_G0287983;gene-DDB_G0293738;gene-DDB_G0292792;gene-DDB_G0291105	CYP513D1;DDB_G0279611;CYP515B1;DDB_G0283653;dohh-2;dohh-1;CYP519A1;redC;CYP521A1;CYP508C1;CYP513C1
5	GO:0034599	BP	cellular response to oxidative stress	5/ 596	22/ 10055	0.227273	0.00815571	0.321099	gene-DDB_G0279973;gene-DDB_G0269256;gene-DDB_G0279951;gene-DDB_G0268192;gene-DDB_G0269270	DDB_G0279973;DDB_G0269256;DDB_G0279951;DDB_G0268192;DDB_G0269270
9	GO:0031589	BP	cell-substrate adhesion	9/ 596	60/ 10055	0.15	0.00834496	0.325639	gene-DDB_G0283547;gene-DDB_G0287363;gene-DDB_G0273065;gene-DDB_G0273063;gene-DDB_G0277851;gene-DDB_G0270214;gene-DDB_G0273887;gene-DDB_G0288197;gene-DDB_G0270212	rsmA;sibA;dscC-1;dscA-1;dymB;DD7-1;dscD-2;sibD;DDB_G0270212
47	GO:0045335	CC	phagocytic vesicle	47/ 596	540/ 10055	0.087037	0.00835627	0.325639	gene-DDB_G0281291;gene-DDB_G0277851;gene-DDB_G0270214;gene-DDB_G0273887;gene-DDB_G0273513;gene-DDB_G0289507;gene-DDB_G0270212;gene-DDB_G0287889;gene-DDB_G0278449;gene-DDB_G0271802;gene-DDB_G0275209;gene-DDB_G0268622;gene-DDB_G0286881;gene-DDB_G0290259;gene-DDB_G0273063;gene-DDB_G0285053;gene-DDB_G0286329;gene-DDB_G0268214;gene-DDB_G0273623;gene-DDB_G0275023;gene-DDB_G0292574;gene-DDB_G0285709;gen…	DDB_G0281291;dymB;DD7-1;dscD-2;hpdl-2;act25;DDB_G0270212;DDB_G0287889;rsmC;DDB_G0271802;cnrD;rac1B;DDB_G0286881;GP138B;dscA-1;alrB;DDB_G0286329;enoB;hspE-2;act22;DDB_G0292574;DDB_G0285709;DDB_G0274825;DDB_G0295799;pkiA;DDB_G0267684;DDB_G0290593;DDB_G0279369;vacC;gxcP;act28;DDB_G0286925;cinC;act27;hpdl-1;DDB_G0272052;DDB_G0283481;DDB_G0288011;DDB_G0274309;DDB_G0282653;DDB_G0275553;rac1C;pefA;hspE-…
34	GO:0009628	BP	response to abiotic stimulus	34/ 596	363/ 10055	0.0936639	0.00865631	0.335619	gene-DDB_G0283021;gene-DDB_G0289815;gene-DDB_G0277851;gene-DDB_G0281545;gene-DDB_G0273533;gene-DDB_G0278069;gene-DDB_G0279797;gene-DDB_G0289507;gene-DDB_G0271980;gene-DDB_G0278449;gene-DDB_G0291568;gene-DDB_G0284793;gene-DDB_G0275731;gene-DDB_G0289073;gene-DDB_G0290563;gene-DDB_G0290079;gene-DDB_G0288921;gene-DDB_G0275023;gene-DDB_G0271142;gene-DDB_G0270736;gene-DDB_G0276429;gene-DDB_G0290233;gen…	sodB;cupB;dymB;acaA;carA-2;gacII;ctnB;act25;rabR;rsmC;DDB_G0291568;DDB_G0284793;DDB_G0275731;csaA;cupH;pgtB;hspI;act22;proC;rasV;DDB_G0276429;mgp1;act28;act27;gefB;cupG;dhkI-1;abcB1;DDB_G0272783;DDB_G0291314;cupI;gefN;regA;rab11B
3	GO:1905169	BP	regulation of protein localization to phagocytic vesicle	3/ 596	8/ 10055	0.375	0.00926969	0.34938	gene-DDB_G0283547;gene-DDB_G0270140;gene-DDB_G0270138	rsmA;rasZ;rasU
3	GO:2000242	BP	negative regulation of reproductive process	3/ 596	8/ 10055	0.375	0.00926969	0.34938	gene-DDB_G0280047;gene-DDB_G0291075;gene-DDB_G0284293	yelA;warA;hbx10
3	GO:0006895	BP	Golgi to endosome transport	3/ 596	8/ 10055	0.375	0.00926969	0.34938	gene-DDB_G0282653;gene-DDB_G0278449;gene-DDB_G0287211	DDB_G0282653;rsmC;rab11B
7	GO:0043326	BP	chemotaxis to folate	7/ 596	41/ 10055	0.170732	0.0095796	0.34938	gene-DDB_G0283547;gene-DDB_G0281211;gene-DDB_G0276967;gene-DDB_G0268622;gene-DDB_G0280469;gene-DDB_G0269176;gene-DDB_G0282365	rsmA;grlL;racF2;rac1B;psrA;racF1;rac1C
2	GO:0061119	BP	regulation of positive chemotaxis to cAMP by chlorinated alkylphenone	2/ 596	3/ 10055	0.666667	0.010109	0.34938	gene-DDB_G0274191;gene-DDB_G0284331	dhkC;regA
2	GO:0061124	BP	positive regulation of positive chemotaxis to cAMP by chlorinated alkylphenone	2/ 596	3/ 10055	0.666667	0.010109	0.34938	gene-DDB_G0274191;gene-DDB_G0284331	dhkC;regA
2	GO:0061128	BP	positive regulation of chemotaxis to cAMP by DIF-2	2/ 596	3/ 10055	0.666667	0.010109	0.34938	gene-DDB_G0274191;gene-DDB_G0284331	dhkC;regA
2	GO:0061121	BP	regulation of positive chemotaxis to cAMP by DIF-2	2/ 596	3/ 10055	0.666667	0.010109	0.34938	gene-DDB_G0274191;gene-DDB_G0284331	dhkC;regA
2	GO:0051924	BP	regulation of calcium ion transport	2/ 596	3/ 10055	0.666667	0.010109	0.34938	gene-DDB_G0284777;gene-DDB_G0284331	DDB_G0284777;regA
2	GO:0070413	BP	trehalose metabolism in response to stress	2/ 596	3/ 10055	0.666667	0.010109	0.34938	gene-DDB_G0287657;gene-DDB_G0284975	tpsA;tpsB
2	GO:0008612	BP	peptidyl-lysine modification to peptidyl-hypusine	2/ 596	3/ 10055	0.666667	0.010109	0.34938	gene-DDB_G0274079;gene-DDB_G0272634	dohh-2;dohh-1
61	GO:0031410	CC	cytoplasmic vesicle	61/ 596	747/ 10055	0.08166	0.0097489	0.34938	gene-DDB_G0289507;gene-DDB_G0276967;gene-DDB_G0287363;gene-DDB_G0281291;gene-DDB_G0277851;gene-DDB_G0281545;gene-DDB_G0270214;gene-DDB_G0273887;gene-DDB_G0273513;gene-DDB_G0288197;gene-DDB_G0270212;gene-DDB_G0287889;gene-DDB_G0278449;gene-DDB_G0271802;gene-DDB_G0275209;gene-DDB_G0268622;gene-DDB_G0286881;gene-DDB_G0273065;gene-DDB_G0273063;gene-DDB_G0285053;gene-DDB_G0286329;gene-DDB_G0293522;gen…	act25;racF2;sibA;DDB_G0281291;dymB;acaA;DD7-1;dscD-2;hpdl-2;sibD;DDB_G0270212;DDB_G0287889;rsmC;DDB_G0271802;cnrD;rac1B;DDB_G0286881;dscC-1;dscA-1;alrB;DDB_G0286329;ponA;enoB;hspE-2;act22;DDB_G0292574;DDB_G0285709;DDB_G0274825;DDB_G0295799;pkiA;DDB_G0267684;DDB_G0290593;DDB_G0287601;DDB_G0279369;rasU;vacC;mgp1;DDB_G0283481;DDB_G0286925;rasZ;cinC;act27;hpdl-1;DDB_G0272052;rsmA;myoH;DDB_G0288011;DD…
2	GO:0005946	CC	alpha,alpha-trehalose-phosphate synthase complex (UDP-forming)	2/ 596	3/ 10055	0.666667	0.010109	0.34938	gene-DDB_G0287657;gene-DDB_G0284975	tpsA;tpsB
4	GO:0044183	MF	protein folding chaperone	4/ 596	15/ 10055	0.266667	0.00986974	0.34938	gene-DDB_G0273249;gene-DDB_G0285709;gene-DDB_G0273623;gene-DDB_G0269144	hspE-1;DDB_G0285709;hspE-2;hspB
5	GO:0072509	MF	divalent inorganic cation transmembrane transporter activity	5/ 596	23/ 10055	0.217391	0.00992367	0.34938	gene-DDB_G0273235;gene-DDB_G0278609;gene-DDB_G0273091;gene-DDB_G0273809;gene-DDB_G0273675	DDB_G0273235;DDB_G0278609;DDB_G0273091;DDB_G0273809;DDB_G0273675
2	GO:0016972	MF	thiol oxidase activity	2/ 596	3/ 10055	0.666667	0.010109	0.34938	gene-DDB_G0283305;gene-DDB_G0272230	DDB_G0283305;DDB_G0272230
2	GO:0005542	MF	folic acid binding	2/ 596	3/ 10055	0.666667	0.010109	0.34938	gene-DDB_G0272544;gene-DDB_G0281211	DDB_G0272544;grlL
2	GO:0003868	MF	4-hydroxyphenylpyruvate dioxygenase activity	2/ 596	3/ 10055	0.666667	0.010109	0.34938	gene-DDB_G0273513;gene-DDB_G0273429	hpdl-2;hpdl-1
2	GO:0003825	MF	alpha,alpha-trehalose-phosphate synthase (UDP-forming) activity	2/ 596	3/ 10055	0.666667	0.010109	0.34938	gene-DDB_G0287657;gene-DDB_G0284975	tpsA;tpsB
6	GO:0016894	MF	endonuclease activity, active with either ribo- or deoxyribonucleic acids and producing 3'-phosphomonoesters	6/ 596	32/ 10055	0.1875	0.0102178	0.349971	gene-DDB_G0270958;gene-DDB_G0270850;gene-DDB_G0290837;gene-DDB_G0295749;gene-DDB_G0291033;gene-DDB_G0289407	DDB_G0270958;DDB_G0270850;DDB_G0290837;DDB_G0295749;DDB_G0291033;DDB_G0289407
9	GO:1901657	BP	glycosyl compound metabolic process	9/ 596	62/ 10055	0.145161	0.010315	0.351724	gene-DDB_G0282255;gene-DDB_G0276661;gene-DDB_G0280843;gene-DDB_G0274391;gene-DDB_G0272030;gene-DDB_G0272442;gene-DDB_G0282171;gene-DDB_G0274559;gene-DDB_G0287985	DDB_G0282255;DDB_G0276661;dgk;alfA;DDB_G0272030;DDB_G0272442;DDB_G0282171;udkB;DDB_G0287985
16	GO:0048584	BP	positive regulation of response to stimulus	16/ 596	140/ 10055	0.114286	0.0104119	0.353451	gene-DDB_G0283547;gene-DDB_G0270736;gene-DDB_G0269222;gene-DDB_G0281211;gene-DDB_G0284315;gene-DDB_G0282459;gene-DDB_G0278737;gene-DDB_G0274191;gene-DDB_G0273533;gene-DDB_G0272244;gene-DDB_G0282461;gene-DDB_G0268214;gene-DDB_G0274409;gene-DDB_G0279797;gene-DDB_G0284331;gene-DDB_G0278449	rsmA;rasV;gefB;grlL;DDB_G0284315;grlH;rckA;dhkC;carA-2;grlG;grlC;enoB;pakF;ctnB;regA;rsmC
20	GO:0009607	BP	response to biotic stimulus	20/ 596	185/ 10055	0.108108	0.0105793	0.357482	gene-DDB_G0287685;gene-DDB_G0289391;gene-DDB_G0282653;gene-DDB_G0284955;gene-DDB_G0273235;gene-DDB_G0287101;gene-DDB_G0270212;gene-DDB_G0273063;gene-DDB_G0274309;gene-DDB_G0278449;gene-DDB_G0285053;gene-DDB_G0270214;gene-DDB_G0273887;gene-DDB_G0273675;gene-DDB_G0281211;gene-DDB_G0273249;gene-DDB_G0279307;gene-DDB_G0273065;gene-DDB_G0273623;gene-DDB_G0269144	cinC;pkiA;DDB_G0282653;DDB_G0284955;DDB_G0273235;noxB;DDB_G0270212;dscA-1;DDB_G0274309;rsmC;alrB;DD7-1;dscD-2;DDB_G0273675;grlL;hspE-1;vacC;dscC-1;hspE-2;hspB
12	GO:0045472	BP	response to ether	12/ 596	92/ 10055	0.130435	0.0114104	0.374389	gene-DDB_G0290233;gene-DDB_G0280047;gene-DDB_G0273063;gene-DDB_G0273065;gene-DDB_G0280469;gene-DDB_G0273887;gene-DDB_G0281545;gene-DDB_G0270214;gene-DDB_G0273533;gene-DDB_G0275703;gene-DDB_G0270212;gene-DDB_G0289073	mgp1;yelA;dscA-1;dscC-1;psrA;dscD-2;acaA;DD7-1;carA-2;gefN;DDB_G0270212;csaA
5	GO:0015036	MF	disulfide oxidoreductase activity	5/ 596	24/ 10055	0.208333	0.0119378	0.383112	gene-DDB_G0275545;gene-DDB_G0291281;gene-DDB_G0294489;gene-DDB_G0272230;gene-DDB_G0274657	DDB_G0275545;DDB_G0291281;trxC;DDB_G0272230;DDB_G0274657
47	GO:0030139	CC	endocytic vesicle	47/ 596	553/ 10055	0.084991	0.0120209	0.384166	gene-DDB_G0281291;gene-DDB_G0277851;gene-DDB_G0270214;gene-DDB_G0273887;gene-DDB_G0273513;gene-DDB_G0289507;gene-DDB_G0270212;gene-DDB_G0287889;gene-DDB_G0278449;gene-DDB_G0271802;gene-DDB_G0275209;gene-DDB_G0268622;gene-DDB_G0286881;gene-DDB_G0290259;gene-DDB_G0273063;gene-DDB_G0285053;gene-DDB_G0286329;gene-DDB_G0268214;gene-DDB_G0273623;gene-DDB_G0275023;gene-DDB_G0292574;gene-DDB_G0285709;gen…	DDB_G0281291;dymB;DD7-1;dscD-2;hpdl-2;act25;DDB_G0270212;DDB_G0287889;rsmC;DDB_G0271802;cnrD;rac1B;DDB_G0286881;GP138B;dscA-1;alrB;DDB_G0286329;enoB;hspE-2;act22;DDB_G0292574;DDB_G0285709;DDB_G0274825;DDB_G0295799;pkiA;DDB_G0267684;DDB_G0290593;DDB_G0279369;vacC;gxcP;act28;DDB_G0286925;cinC;act27;hpdl-1;DDB_G0272052;DDB_G0283481;DDB_G0288011;DDB_G0274309;DDB_G0282653;DDB_G0275553;rac1C;pefA;hspE-…
8	GO:0030838	BP	positive regulation of actin filament polymerization	8/ 596	53/ 10055	0.150943	0.012122	0.385783	gene-DDB_G0281211;gene-DDB_G0276967;gene-DDB_G0268622;gene-DDB_G0282365;gene-DDB_G0269176;gene-DDB_G0293522;gene-DDB_G0271142;gene-DDB_G0278449	grlL;racF2;rac1B;rac1C;racF1;ponA;proC;rsmC
12	GO:1901654	BP	response to ketone	12/ 596	94/ 10055	0.12766	0.0124417	0.39107	gene-DDB_G0290233;gene-DDB_G0280047;gene-DDB_G0273063;gene-DDB_G0273065;gene-DDB_G0280469;gene-DDB_G0273887;gene-DDB_G0281545;gene-DDB_G0270214;gene-DDB_G0273533;gene-DDB_G0275703;gene-DDB_G0270212;gene-DDB_G0289073	mgp1;yelA;dscA-1;dscC-1;psrA;dscD-2;acaA;DD7-1;carA-2;gefN;DDB_G0270212;csaA
4	GO:0006152	BP	purine nucleoside catabolic process	4/ 596	16/ 10055	0.25	0.0125538	0.392977	gene-DDB_G0282171;gene-DDB_G0282255;gene-DDB_G0272030;gene-DDB_G0272442	DDB_G0282171;DDB_G0282255;DDB_G0272030;DDB_G0272442
20	GO:0007275	BP	multicellular organism development	20/ 596	193/ 10055	0.103627	0.0131254	0.406518	gene-DDB_G0269204;gene-DDB_G0291075;gene-DDB_G0287611;gene-DDB_G0274191;gene-DDB_G0276869;gene-DDB_G0289815;gene-DDB_G0292314;gene-DDB_G0278737;gene-DDB_G0288755;gene-DDB_G0278519;gene-DDB_G0270736;gene-DDB_G0290563;gene-DDB_G0295799;gene-DDB_G0272242;gene-DDB_G0271692;gene-DDB_G0284293;gene-DDB_G0279797;gene-DDB_G0269222;gene-DDB_G0277863;gene-DDB_G0289883	dhkE;warA;DDB_G0287611;dhkC;psvA;cupB;gdt7;rckA;gbfA;DDB_G0278519;rasV;cupH;DDB_G0295799;cupI;comC;hbx10;ctnB;gefB;pdiA;cupG
6	GO:0043949	BP	regulation of cAMP-mediated signaling	6/ 596	34/ 10055	0.176471	0.0137217	0.420908	gene-DDB_G0283547;gene-DDB_G0271022;gene-DDB_G0273533;gene-DDB_G0269364;gene-DDB_G0279797;gene-DDB_G0269222	rsmA;adcC;carA-2;stlA;ctnB;gefB
9	GO:0005615	CC	extracellular space	9/ 596	65/ 10055	0.138462	0.0138998	0.424666	gene-DDB_G0281299;gene-DDB_G0283021;gene-DDB_G0281077;gene-DDB_G0281079;gene-DDB_G0276761;gene-DDB_G0282991;gene-DDB_G0275713;gene-DDB_G0288221;gene-DDB_G0279799	DDB_G0281299;sodB;DDB_G0281077;DDB_G0281079;cotB;DDB_G0282991;DDB_G0275713;DDB_G0288221;cprB
62	GO:0031982	CC	vesicle	62/ 596	776/ 10055	0.0798969	0.0140151	0.425806	gene-DDB_G0289507;gene-DDB_G0276967;gene-DDB_G0287363;gene-DDB_G0281291;gene-DDB_G0277851;gene-DDB_G0281545;gene-DDB_G0270214;gene-DDB_G0273887;gene-DDB_G0273513;gene-DDB_G0288197;gene-DDB_G0270212;gene-DDB_G0287889;gene-DDB_G0278449;gene-DDB_G0271802;gene-DDB_G0275209;gene-DDB_G0268622;gene-DDB_G0286881;gene-DDB_G0273065;gene-DDB_G0273063;gene-DDB_G0285053;gene-DDB_G0286329;gene-DDB_G0293522;gen…	act25;racF2;sibA;DDB_G0281291;dymB;acaA;DD7-1;dscD-2;hpdl-2;sibD;DDB_G0270212;DDB_G0287889;rsmC;DDB_G0271802;cnrD;rac1B;DDB_G0286881;dscC-1;dscA-1;alrB;DDB_G0286329;ponA;enoB;hspE-2;act22;DDB_G0292574;DDB_G0285709;DDB_G0274825;DDB_G0295799;pkiA;DDB_G0267684;DDB_G0290593;DDB_G0287601;DDB_G0279369;rasU;vacC;mgp1;DDB_G0283481;DDB_G0286925;rasZ;cinC;act27;pdkB;hpdl-1;DDB_G0272052;rsmA;myoH;DDB_G02880…
5	GO:0009651	BP	response to salt stress	5/ 596	25/ 10055	0.2	0.0142123	0.429064	gene-DDB_G0288921;gene-DDB_G0272242;gene-DDB_G0290563;gene-DDB_G0289815;gene-DDB_G0289883	hspI;cupI;cupH;cupB;cupG
8	GO:0032273	BP	positive regulation of protein polymerization	8/ 596	55/ 10055	0.145455	0.0150215	0.449939	gene-DDB_G0281211;gene-DDB_G0276967;gene-DDB_G0268622;gene-DDB_G0282365;gene-DDB_G0269176;gene-DDB_G0293522;gene-DDB_G0271142;gene-DDB_G0278449	grlL;racF2;rac1B;rac1C;racF1;ponA;proC;rsmC
17	GO:0043087	BP	regulation of GTPase activity	17/ 596	157/ 10055	0.10828	0.0154492	0.460941	gene-DDB_G0283547;gene-DDB_G0293416;gene-DDB_G0282459;gene-DDB_G0284177;gene-DDB_G0280469;gene-DDB_G0273533;gene-DDB_G0275731;gene-DDB_G0278069;gene-DDB_G0277031;gene-DDB_G0282461;gene-DDB_G0275703;gene-DDB_G0272244;gene-DDB_G0274243;gene-DDB_G0269222;gene-DDB_G0278449;gene-DDB_G0289543;gene-DDB_G0275085	rsmA;abcB1;grlH;DDB_G0284177;psrA;carA-2;DDB_G0275731;gacII;DDB_G0277031;grlC;gefN;grlG;gacF;gefB;rsmC;ndrD;gacFF
4	GO:0051787	MF	misfolded protein binding	4/ 596	17/ 10055	0.235294	0.0156626	0.463684	gene-DDB_G0273249;gene-DDB_G0285709;gene-DDB_G0273623;gene-DDB_G0269144	hspE-1;DDB_G0285709;hspE-2;hspB
4	GO:0072341	MF	modified amino acid binding	4/ 596	17/ 10055	0.235294	0.0156626	0.463684	gene-DDB_G0272544;gene-DDB_G0269364;gene-DDB_G0281211;gene-DDB_G0271022	DDB_G0272544;stlA;grlL;adcC
12	GO:0060089	MF	molecular transducer activity	12/ 596	99/ 10055	0.121212	0.0161131	0.473352	gene-DDB_G0281211;gene-DDB_G0282459;gene-DDB_G0282175;gene-DDB_G0282461;gene-DDB_G0272240;gene-DDB_G0271684;gene-DDB_G0273533;gene-DDB_G0271686;gene-DDB_G0272244;gene-DDB_G0272150;gene-DDB_G0292102;gene-DDB_G0284331	grlL;grlH;grlF;grlC;fscD;grlA;carA-2;grlB;grlG;grlJ;fscJ;regA
5	GO:0015748	BP	organophosphate ester transport	5/ 596	26/ 10055	0.192308	0.0167605	0.489208	gene-DDB_G0291714;gene-DDB_G0275535;gene-DDB_G0277891;gene-DDB_G0293438;gene-DDB_G0290669	abcB3;DDB_G0275535;rimA;abcB2;mcfW
11	GO:0004888	MF	transmembrane signaling receptor activity	11/ 596	85/ 10055	0.129412	0.0167809	0.489208	gene-DDB_G0281211;gene-DDB_G0282459;gene-DDB_G0282461;gene-DDB_G0272240;gene-DDB_G0271684;gene-DDB_G0273533;gene-DDB_G0271686;gene-DDB_G0272244;gene-DDB_G0272150;gene-DDB_G0292102;gene-DDB_G0282175	grlL;grlH;grlC;fscD;grlA;carA-2;grlB;grlG;grlJ;fscJ;grlF
11	GO:0045454	BP	cell redox homeostasis	11/ 596	86/ 10055	0.127907	0.0174494	0.504843	gene-DDB_G0294489;gene-DDB_G0271700;gene-DDB_G0274657;gene-DDB_G0269270;gene-DDB_G0279951;gene-DDB_G0281505;gene-DDB_G0279973;gene-DDB_G0269256;gene-DDB_G0292886;gene-DDB_G0268192;gene-DDB_G0291281	trxC;DDB_G0271700;DDB_G0274657;DDB_G0269270;DDB_G0279951;DDB_G0281505;DDB_G0279973;DDB_G0269256;DDB_G0292886;DDB_G0268192;DDB_G0291281
17	GO:0032956	BP	regulation of actin cytoskeleton organization	17/ 596	161/ 10055	0.10559	0.017783	0.512554	gene-DDB_G0290593;gene-DDB_G0281211;gene-DDB_G0283021;gene-DDB_G0276967;gene-DDB_G0268622;gene-DDB_G0275731;gene-DDB_G0291336;gene-DDB_G0270138;gene-DDB_G0282365;gene-DDB_G0269176;gene-DDB_G0270140;gene-DDB_G0293522;gene-DDB_G0278069;gene-DDB_G0282279;gene-DDB_G0271142;gene-DDB_G0278449;gene-DDB_G0287601	DDB_G0290593;grlL;sodB;racF2;rac1B;DDB_G0275731;DDB_G0291336;rasU;rac1C;racF1;rasZ;ponA;gacII;DDB_G0282279;proC;rsmC;DDB_G0287601
6	GO:0009411	BP	response to UV	6/ 596	36/ 10055	0.166667	0.0179871	0.516488	gene-DDB_G0283021;gene-DDB_G0289073;gene-DDB_G0281545;gene-DDB_G0273533;gene-DDB_G0279797;gene-DDB_G0284331	sodB;csaA;acaA;carA-2;ctnB;regA
17	GO:0032970	BP	regulation of actin filament-based process	17/ 596	162/ 10055	0.104938	0.0184768	0.528019	gene-DDB_G0290593;gene-DDB_G0281211;gene-DDB_G0283021;gene-DDB_G0276967;gene-DDB_G0268622;gene-DDB_G0275731;gene-DDB_G0291336;gene-DDB_G0270138;gene-DDB_G0282365;gene-DDB_G0269176;gene-DDB_G0270140;gene-DDB_G0293522;gene-DDB_G0278069;gene-DDB_G0282279;gene-DDB_G0271142;gene-DDB_G0278449;gene-DDB_G0287601	DDB_G0290593;grlL;sodB;racF2;rac1B;DDB_G0275731;DDB_G0291336;rasU;rac1C;racF1;rasZ;ponA;gacII;DDB_G0282279;proC;rsmC;DDB_G0287601
4	GO:0043652	BP	engulfment of apoptotic cell	4/ 596	18/ 10055	0.222222	0.0192148	0.528019	gene-DDB_G0269176;gene-DDB_G0282365;gene-DDB_G0276967;gene-DDB_G0268622	racF1;rac1C;racF2;rac1B
4	GO:0035966	BP	response to topologically incorrect protein	4/ 596	18/ 10055	0.222222	0.0192148	0.528019	gene-DDB_G0273249;gene-DDB_G0285709;gene-DDB_G0273623;gene-DDB_G0269144	hspE-1;DDB_G0285709;hspE-2;hspB
2	GO:0051782	BP	negative regulation of cell division	2/ 596	4/ 10055	0.5	0.0194257	0.528019	gene-DDB_G0270140;gene-DDB_G0270138	rasZ;rasU
2	GO:0002128	BP	tRNA nucleoside ribose methylation	2/ 596	4/ 10055	0.5	0.0194257	0.528019	gene-DDB_G0280483;gene-DDB_G0271370	fsjA;DDB_G0271370
2	GO:0045039	BP	protein insertion into mitochondrial inner membrane	2/ 596	4/ 10055	0.5	0.0194257	0.528019	gene-DDB_G0272931;gene-DDB_G0284911	timm9;timm10
2	GO:0010959	BP	regulation of metal ion transport	2/ 596	4/ 10055	0.5	0.0194257	0.528019	gene-DDB_G0284777;gene-DDB_G0284331	DDB_G0284777;regA
2	GO:0032466	BP	negative regulation of cytokinesis	2/ 596	4/ 10055	0.5	0.0194257	0.528019	gene-DDB_G0270140;gene-DDB_G0270138	rasZ;rasU
2	GO:0070125	BP	mitochondrial translational elongation	2/ 596	4/ 10055	0.5	0.0194257	0.528019	gene-DDB_G0286399;gene-DDB_G0270482	tsfm;gfm1
2	GO:0016137	BP	glycoside metabolic process	2/ 596	4/ 10055	0.5	0.0194257	0.528019	gene-DDB_G0276661;gene-DDB_G0274391	DDB_G0276661;alfA
2	GO:0016139	BP	glycoside catabolic process	2/ 596	4/ 10055	0.5	0.0194257	0.528019	gene-DDB_G0276661;gene-DDB_G0274391	DDB_G0276661;alfA
2	GO:1904359	BP	regulation of spore germination	2/ 596	4/ 10055	0.5	0.0194257	0.528019	gene-DDB_G0269204;gene-DDB_G0274191	dhkE;dhkC
2	GO:0043682	MF	copper transmembrane transporter activity, phosphorylative mechanism	2/ 596	4/ 10055	0.5	0.0194257	0.528019	gene-DDB_G0273235;gene-DDB_G0273675	DDB_G0273235;DDB_G0273675
5	GO:0042026	BP	protein refolding	5/ 596	27/ 10055	0.185185	0.0195945	0.530719	gene-DDB_G0273249;gene-DDB_G0291314;gene-DDB_G0273623;gene-DDB_G0285709;gene-DDB_G0269144	hspE-1;DDB_G0291314;hspE-2;DDB_G0285709;hspB
7	GO:0022604	BP	regulation of cell morphogenesis	7/ 596	47/ 10055	0.148936	0.0197564	0.533214	gene-DDB_G0269176;gene-DDB_G0287601;gene-DDB_G0276967;gene-DDB_G0268622;gene-DDB_G0291336;gene-DDB_G0281545;gene-DDB_G0282365	racF1;DDB_G0287601;racF2;rac1B;DDB_G0291336;acaA;rac1C
6	GO:0042278	BP	purine nucleoside metabolic process	6/ 596	37/ 10055	0.162162	0.0204268	0.54744	gene-DDB_G0282255;gene-DDB_G0280843;gene-DDB_G0272030;gene-DDB_G0272442;gene-DDB_G0282171;gene-DDB_G0287985	DDB_G0282255;dgk;DDB_G0272030;DDB_G0272442;DDB_G0282171;DDB_G0287985
61	GO:0016491	MF	oxidoreductase activity	61/ 596	775/ 10055	0.0787097	0.0213518	0.568242	gene-DDB_G0275545;gene-DDB_G0288591;gene-DDB_G0283021;gene-DDB_G0285535;gene-DDB_G0287101;gene-DDB_G0277081;gene-DDB_G0269270;gene-DDB_G0294489;gene-DDB_G0273513;gene-DDB_G0267458;gene-DDB_G0293738;gene-DDB_G0269176;gene-DDB_G0270016;gene-DDB_G0276037;gene-DDB_G0293662;gene-DDB_G0284975;gene-DDB_G0275507;gene-DDB_G0269892;gene-DDB_G0291301;gene-DDB_G0285053;gene-DDB_G0283653;gene-DDB_G0287229;gen…	DDB_G0275545;DDB_G0288591;sodB;DDB_G0285535;noxB;DDB_G0277081;DDB_G0269270;trxC;hpdl-2;DDB_G0267458;CYP521A1;racF1;DDB_G0270016;DDB_G0276037;DDB_G0293662;tpsB;DDB_G0275507;DDB_G0269892;DDB_G0291301;alrB;DDB_G0283653;chdh;DDB_G0272230;CYP519A1;DDB_G0268192;DDB_G0291281;DDB_G0286309;DDB_G0292574;fdxr;DDB_G0283305;DDB_G0279973;CYP508C1;DDB_G0290595;alrE;DDB_G0292642;CYP515B1;DDB_G0287501;DDB_G029288…
18	GO:0051493	BP	regulation of cytoskeleton organization	18/ 596	174/ 10055	0.103448	0.0214657	0.569287	gene-DDB_G0290593;gene-DDB_G0281211;gene-DDB_G0283021;gene-DDB_G0276967;gene-DDB_G0268622;gene-DDB_G0275731;gene-DDB_G0291336;gene-DDB_G0270138;gene-DDB_G0278449;gene-DDB_G0269176;gene-DDB_G0270140;gene-DDB_G0293522;gene-DDB_G0278069;gene-DDB_G0282279;gene-DDB_G0271142;gene-DDB_G0282365;gene-DDB_G0281499;gene-DDB_G0287601	DDB_G0290593;grlL;sodB;racF2;rac1B;DDB_G0275731;DDB_G0291336;rasU;rsmC;racF1;rasZ;ponA;gacII;DDB_G0282279;proC;rac1C;DDB_G0281499;DDB_G0287601
7	GO:0050921	BP	positive regulation of chemotaxis	7/ 596	48/ 10055	0.145833	0.0219883	0.576753	gene-DDB_G0283547;gene-DDB_G0282459;gene-DDB_G0278737;gene-DDB_G0274191;gene-DDB_G0282461;gene-DDB_G0272244;gene-DDB_G0284331	rsmA;grlH;rckA;dhkC;grlC;grlG;regA
7	GO:0006839	BP	mitochondrial transport	7/ 596	48/ 10055	0.145833	0.0219883	0.576753	gene-DDB_G0288263;gene-DDB_G0275545;gene-DDB_G0272931;gene-DDB_G0284911;gene-DDB_G0269352;gene-DDB_G0271790;gene-DDB_G0277891	DDB_G0288263;DDB_G0275545;timm9;timm10;mcfD;tmem14B;rimA
11	GO:0043547	BP	positive regulation of GTPase activity	11/ 596	91/ 10055	0.120879	0.0220811	0.576753	gene-DDB_G0283547;gene-DDB_G0282459;gene-DDB_G0280469;gene-DDB_G0282461;gene-DDB_G0277031;gene-DDB_G0273533;gene-DDB_G0278069;gene-DDB_G0272244;gene-DDB_G0275703;gene-DDB_G0269222;gene-DDB_G0278449	rsmA;grlH;psrA;grlC;DDB_G0277031;carA-2;gacII;grlG;gefN;gefB;rsmC
8	GO:1902905	BP	positive regulation of supramolecular fiber organization	8/ 596	59/ 10055	0.135593	0.0222757	0.576753	gene-DDB_G0281211;gene-DDB_G0276967;gene-DDB_G0268622;gene-DDB_G0278449;gene-DDB_G0269176;gene-DDB_G0293522;gene-DDB_G0271142;gene-DDB_G0282365	grlL;racF2;rac1B;rsmC;racF1;ponA;proC;rac1C
8	GO:0030865	BP	cortical cytoskeleton organization	8/ 596	59/ 10055	0.135593	0.0222757	0.576753	gene-DDB_G0276967;gene-DDB_G0268622;gene-DDB_G0289073;gene-DDB_G0270138;gene-DDB_G0269176;gene-DDB_G0270140;gene-DDB_G0269222;gene-DDB_G0282365	racF2;rac1B;csaA;rasU;racF1;rasZ;gefB;rac1C
5	GO:0051093	BP	negative regulation of developmental process	5/ 596	28/ 10055	0.178571	0.0227253	0.582574	gene-DDB_G0292314;gene-DDB_G0280047;gene-DDB_G0291075;gene-DDB_G0284293;gene-DDB_G0283547	gdt7;yelA;warA;hbx10;rsmA
20	GO:0032501	BP	multicellular organismal process	20/ 596	202/ 10055	0.0990099	0.0227294	0.582574	gene-DDB_G0269204;gene-DDB_G0291075;gene-DDB_G0287611;gene-DDB_G0274191;gene-DDB_G0276869;gene-DDB_G0289815;gene-DDB_G0292314;gene-DDB_G0278737;gene-DDB_G0288755;gene-DDB_G0278519;gene-DDB_G0270736;gene-DDB_G0290563;gene-DDB_G0295799;gene-DDB_G0272242;gene-DDB_G0271692;gene-DDB_G0284293;gene-DDB_G0279797;gene-DDB_G0269222;gene-DDB_G0277863;gene-DDB_G0289883	dhkE;warA;DDB_G0287611;dhkC;psvA;cupB;gdt7;rckA;gbfA;DDB_G0278519;rasV;cupH;DDB_G0295799;cupI;comC;hbx10;ctnB;gefB;pdiA;cupG
4	GO:0009164	BP	nucleoside catabolic process	4/ 596	19/ 10055	0.210526	0.023226	0.587419	gene-DDB_G0282171;gene-DDB_G0282255;gene-DDB_G0272030;gene-DDB_G0272442	DDB_G0282171;DDB_G0282255;DDB_G0272030;DDB_G0272442
4	GO:0034656	BP	nucleobase-containing small molecule catabolic process	4/ 596	19/ 10055	0.210526	0.023226	0.587419	gene-DDB_G0282171;gene-DDB_G0282255;gene-DDB_G0272030;gene-DDB_G0272442	DDB_G0282171;DDB_G0282255;DDB_G0272030;DDB_G0272442
4	GO:0009251	BP	glucan catabolic process	4/ 596	19/ 10055	0.210526	0.023226	0.587419	gene-DDB_G0286025;gene-DDB_G0284295;gene-DDB_G0281383;gene-DDB_G0277757	DDB_G0286025;DDB_G0284295;glpV;DDB_G0277757
4	GO:0008061	MF	chitin binding	4/ 596	19/ 10055	0.210526	0.023226	0.587419	gene-DDB_G0273221;gene-DDB_G0273701;gene-DDB_G0276795;gene-DDB_G0287465	DDB_G0273221;DDB_G0273701;ctbsB;DDB_G0287465
13	GO:0009416	BP	response to light stimulus	13/ 596	112/ 10055	0.116071	0.0233359	0.588248	gene-DDB_G0270736;gene-DDB_G0283021;gene-DDB_G0289073;gene-DDB_G0290233;gene-DDB_G0289511;gene-DDB_G0281545;gene-DDB_G0273533;gene-DDB_G0275703;gene-DDB_G0279797;gene-DDB_G0289507;gene-DDB_G0275023;gene-DDB_G0289533;gene-DDB_G0284331	rasV;sodB;csaA;mgp1;act28;acaA;carA-2;gefN;ctnB;act25;act22;act27;regA
14	GO:0006972	BP	hyperosmotic response	14/ 596	129/ 10055	0.108527	0.02371	0.592854	gene-DDB_G0273475;gene-DDB_G0293416;gene-DDB_G0284793;gene-DDB_G0276429;gene-DDB_G0275731;gene-DDB_G0272783;gene-DDB_G0271980;gene-DDB_G0290079;gene-DDB_G0289511;gene-DDB_G0289507;gene-DDB_G0275023;gene-DDB_G0289533;gene-DDB_G0271142;gene-DDB_G0278449	dhkI-1;abcB1;DDB_G0284793;DDB_G0276429;DDB_G0275731;DDB_G0272783;rabR;pgtB;act28;act25;act22;act27;proC;rsmC
3	GO:0048837	BP	sorocarp sorus development	3/ 596	11/ 10055	0.272727	0.0239066	0.592854	gene-DDB_G0269364;gene-DDB_G0284331;gene-DDB_G0271892	stlA;regA;DDB_G0271892
3	GO:0050927	BP	positive regulation of positive chemotaxis	3/ 596	11/ 10055	0.272727	0.0239066	0.592854	gene-DDB_G0283547;gene-DDB_G0274191;gene-DDB_G0284331	rsmA;dhkC;regA
3	GO:0032102	BP	negative regulation of response to external stimulus	3/ 596	11/ 10055	0.272727	0.0239066	0.592854	gene-DDB_G0280047;gene-DDB_G0291075;gene-DDB_G0284293	yelA;warA;hbx10
3	GO:0075260	BP	regulation of spore-bearing organ development	3/ 596	11/ 10055	0.272727	0.0239066	0.592854	gene-DDB_G0280047;gene-DDB_G0291075;gene-DDB_G0284293	yelA;warA;hbx10
8	GO:1901136	BP	carbohydrate derivative catabolic process	8/ 596	60/ 10055	0.133333	0.0244189	0.601651	gene-DDB_G0282255;gene-DDB_G0276661;gene-DDB_G0276795;gene-DDB_G0272030;gene-DDB_G0272442;gene-DDB_G0287465;gene-DDB_G0282171;gene-DDB_G0274391	DDB_G0282255;DDB_G0276661;ctbsB;DDB_G0272030;DDB_G0272442;DDB_G0287465;DDB_G0282171;alfA
13	GO:0016705	MF	oxidoreductase activity, acting on paired donors, with incorporation or reduction of molecular oxygen	13/ 596	114/ 10055	0.114035	0.0246706	0.605897	gene-DDB_G0279763;gene-DDB_G0279611;gene-DDB_G0282283;gene-DDB_G0283653;gene-DDB_G0292888;gene-DDB_G0274079;gene-DDB_G0272634;gene-DDB_G0274623;gene-DDB_G0287983;gene-DDB_G0293738;gene-DDB_G0292792;gene-DDB_G0269222;gene-DDB_G0291105	CYP513D1;DDB_G0279611;CYP515B1;DDB_G0283653;DDB_G0292888;dohh-2;dohh-1;CYP519A1;redC;CYP521A1;CYP508C1;gefB;CYP513C1
23	GO:0030154	BP	cell differentiation	23/ 596	240/ 10055	0.0958333	0.0252984	0.617345	gene-DDB_G0281299;gene-DDB_G0287101;gene-DDB_G0281545;gene-DDB_G0271684;gene-DDB_G0273533;gene-DDB_G0271686;gene-DDB_G0289329;gene-DDB_G0284331;gene-DDB_G0267562;gene-DDB_G0277031;gene-DDB_G0287583;gene-DDB_G0280047;gene-DDB_G0278519;gene-DDB_G0284295;gene-DDB_G0284293;gene-DDB_G0291075;gene-DDB_G0276869;gene-DDB_G0276761;gene-DDB_G0282175;gene-DDB_G0280469;gene-DDB_G0269364;gene-DDB_G0272150;gen…	DDB_G0281299;noxB;acaA;grlA;carA-2;grlB;dmtA;regA;DDB_G0267562;DDB_G0277031;gerC;yelA;DDB_G0278519;DDB_G0284295;hbx10;warA;psvA;cotB;grlF;psrA;stlA;grlJ;DG1062
10	GO:0090630	BP	activation of GTPase activity	10/ 596	79/ 10055	0.126582	0.0256554	0.624063	gene-DDB_G0283547;gene-DDB_G0282459;gene-DDB_G0282461;gene-DDB_G0277031;gene-DDB_G0273533;gene-DDB_G0278069;gene-DDB_G0272244;gene-DDB_G0275703;gene-DDB_G0269222;gene-DDB_G0278449	rsmA;grlH;grlC;DDB_G0277031;carA-2;gacII;grlG;gefN;gefB;rsmC
499	GO:0110165	CC	cellular anatomical entity	499/ 596	8066/ 10055	0.0618646	0.0259864	0.628114	gene-DDB_G0282121;gene-DDB_G0269582;gene-DDB_G0279759;gene-DDB_G0273675;gene-DDB_G0274479;gene-DDB_G0278179;gene-DDB_G0280149;gene-DDB_G0275713;gene-DDB_G0285985;gene-DDB_G0274273;gene-DDB_G0291281;gene-DDB_G0287063;gene-DDB_G0295749;gene-DDB_G0271692;gene-DDB_G0281241;gene-DDB_G0291105;gene-DDB_G0273475;gene-DDB_G0291668;gene-DDB_G0275377;gene-DDB_G0279611;gene-DDB_G0290059;gene-DDB_G0291195;gen…	DDB_G0282121;DDB_G0269582;DDB_G0279759;DDB_G0273675;DDB_G0274479;DDB_G0278179;DDB_G0280149;DDB_G0275713;DDB_G0285985;DDB_G0274273;DDB_G0291281;DDB_G0287063;DDB_G0295749;comC;coq2;CYP513C1;dhkI-1;tgrA3;DDB_G0275377;DDB_G0279611;DDB_G0290059;DDB_G0291195;gpt7;nagD;DDB_G0271892;DDB_G0271592;timm9;DDB_G0282655;DDB_G0286973;DDB_G0268502;cofD-2;DDB_G0291065;DDB_G0268462;DDB_G0276303;dhkC;DDB_G0281083;p…
11	GO:0038023	MF	signaling receptor activity	11/ 596	94/ 10055	0.117021	0.0259447	0.628114	gene-DDB_G0281211;gene-DDB_G0282459;gene-DDB_G0282461;gene-DDB_G0272240;gene-DDB_G0271684;gene-DDB_G0273533;gene-DDB_G0271686;gene-DDB_G0272244;gene-DDB_G0272150;gene-DDB_G0292102;gene-DDB_G0282175	grlL;grlH;grlC;fscD;grlA;carA-2;grlB;grlG;grlJ;fscJ;grlF
5	GO:0005507	MF	copper ion binding	5/ 596	29/ 10055	0.172414	0.0261627	0.629632	gene-DDB_G0275507;gene-DDB_G0273235;gene-DDB_G0281505;gene-DDB_G0283021;gene-DDB_G0273675	DDB_G0275507;DDB_G0273235;DDB_G0281505;sodB;DDB_G0273675
7	GO:0040017	BP	positive regulation of locomotion	7/ 596	50/ 10055	0.14	0.0269636	0.642215	gene-DDB_G0283547;gene-DDB_G0282459;gene-DDB_G0278737;gene-DDB_G0274191;gene-DDB_G0282461;gene-DDB_G0272244;gene-DDB_G0284331	rsmA;grlH;rckA;dhkC;grlC;grlG;regA
23	GO:0048869	BP	cellular developmental process	23/ 596	245/ 10055	0.0938776	0.0273519	0.646793	gene-DDB_G0281299;gene-DDB_G0287101;gene-DDB_G0281545;gene-DDB_G0271684;gene-DDB_G0273533;gene-DDB_G0271686;gene-DDB_G0289329;gene-DDB_G0284331;gene-DDB_G0267562;gene-DDB_G0277031;gene-DDB_G0287583;gene-DDB_G0280047;gene-DDB_G0278519;gene-DDB_G0284295;gene-DDB_G0284293;gene-DDB_G0291075;gene-DDB_G0276869;gene-DDB_G0276761;gene-DDB_G0282175;gene-DDB_G0280469;gene-DDB_G0269364;gene-DDB_G0272150;gen…	DDB_G0281299;noxB;acaA;grlA;carA-2;grlB;dmtA;regA;DDB_G0267562;DDB_G0277031;gerC;yelA;DDB_G0278519;DDB_G0284295;hbx10;warA;psvA;cotB;grlF;psrA;stlA;grlJ;DG1062
4	GO:0051084	BP	'de novo' posttranslational protein folding	4/ 596	20/ 10055	0.2	0.0277084	0.649193	gene-DDB_G0273249;gene-DDB_G0285709;gene-DDB_G0273623;gene-DDB_G0269144	hspE-1;DDB_G0285709;hspE-2;hspB
4	GO:0051085	BP	chaperone cofactor-dependent protein refolding	4/ 596	20/ 10055	0.2	0.0277084	0.649193	gene-DDB_G0273249;gene-DDB_G0285709;gene-DDB_G0273623;gene-DDB_G0269144	hspE-1;DDB_G0285709;hspE-2;hspB
8	GO:0031334	BP	positive regulation of protein-containing complex assembly	8/ 596	62/ 10055	0.129032	0.0291302	0.669658	gene-DDB_G0281211;gene-DDB_G0276967;gene-DDB_G0268622;gene-DDB_G0278449;gene-DDB_G0269176;gene-DDB_G0293522;gene-DDB_G0271142;gene-DDB_G0282365	grlL;racF2;rac1B;rsmC;racF1;ponA;proC;rac1C
7	GO:0022603	BP	regulation of anatomical structure morphogenesis	7/ 596	51/ 10055	0.137255	0.029717	0.669658	gene-DDB_G0269176;gene-DDB_G0287601;gene-DDB_G0276967;gene-DDB_G0268622;gene-DDB_G0291336;gene-DDB_G0281545;gene-DDB_G0282365	racF1;DDB_G0287601;racF2;rac1B;DDB_G0291336;acaA;rac1C
3	GO:0007189	BP	adenylate cyclase-activating G protein-coupled receptor signaling pathway	3/ 596	12/ 10055	0.25	0.0305004	0.669658	gene-DDB_G0281545;gene-DDB_G0278737;gene-DDB_G0273533	acaA;rckA;carA-2
3	GO:0009311	BP	oligosaccharide metabolic process	3/ 596	12/ 10055	0.25	0.0305004	0.669658	gene-DDB_G0287657;gene-DDB_G0284975;gene-DDB_G0279941	tpsA;tpsB;DDB_G0279941
3	GO:0045806	BP	negative regulation of endocytosis	3/ 596	12/ 10055	0.25	0.0305004	0.669658	gene-DDB_G0270140;gene-DDB_G0270138;gene-DDB_G0278449	rasZ;rasU;rsmC
2	GO:0006030	BP	chitin metabolic process	2/ 596	5/ 10055	0.4	0.0311138	0.669658	gene-DDB_G0276795;gene-DDB_G0287465	ctbsB;DDB_G0287465
2	GO:0015868	BP	purine ribonucleotide transport	2/ 596	5/ 10055	0.4	0.0311138	0.669658	gene-DDB_G0291714;gene-DDB_G0293438	abcB3;abcB2
2	GO:0051503	BP	adenine nucleotide transport	2/ 596	5/ 10055	0.4	0.0311138	0.669658	gene-DDB_G0291714;gene-DDB_G0293438	abcB3;abcB2
2	GO:0006032	BP	chitin catabolic process	2/ 596	5/ 10055	0.4	0.0311138	0.669658	gene-DDB_G0276795;gene-DDB_G0287465	ctbsB;DDB_G0287465
2	GO:0005992	BP	trehalose biosynthetic process	2/ 596	5/ 10055	0.4	0.0311138	0.669658	gene-DDB_G0287657;gene-DDB_G0284975	tpsA;tpsB
2	GO:0015865	BP	purine nucleotide transport	2/ 596	5/ 10055	0.4	0.0311138	0.669658	gene-DDB_G0291714;gene-DDB_G0293438	abcB3;abcB2
2	GO:1900756	BP	protein processing in phagocytic vesicle	2/ 596	5/ 10055	0.4	0.0311138	0.669658	gene-DDB_G0284955;gene-DDB_G0277851	DDB_G0284955;dymB
3	GO:0046695	CC	SLIK (SAGA-like) complex	3/ 596	12/ 10055	0.25	0.0305004	0.669658	gene-DDB_G0280853;gene-DDB_G0280639;gene-DDB_G0286843	gtaU;gtaT;gtaQ
3	GO:0009898	CC	cytoplasmic side of plasma membrane	3/ 596	12/ 10055	0.25	0.0305004	0.669658	gene-DDB_G0283547;gene-DDB_G0270140;gene-DDB_G0270138	rsmA;rasZ;rasU
11	GO:0005506	MF	iron ion binding	11/ 596	96/ 10055	0.114583	0.0289983	0.669658	gene-DDB_G0279763;gene-DDB_G0279611;gene-DDB_G0282283;gene-DDB_G0274079;gene-DDB_G0272634;gene-DDB_G0274623;gene-DDB_G0292888;gene-DDB_G0293738;gene-DDB_G0292792;gene-DDB_G0269222;gene-DDB_G0291105	CYP513D1;DDB_G0279611;CYP515B1;dohh-2;dohh-1;CYP519A1;DDB_G0292888;CYP521A1;CYP508C1;gefB;CYP513C1
6	GO:0016667	MF	oxidoreductase activity, acting on a sulfur group of donors	6/ 596	40/ 10055	0.15	0.0290643	0.669658	gene-DDB_G0283305;gene-DDB_G0294489;gene-DDB_G0274657;gene-DDB_G0275545;gene-DDB_G0272230;gene-DDB_G0291281	DDB_G0283305;trxC;DDB_G0274657;DDB_G0275545;DDB_G0272230;DDB_G0291281
3	GO:0015248	MF	sterol transporter activity	3/ 596	12/ 10055	0.25	0.0305004	0.669658	gene-DDB_G0291562;gene-DDB_G0280053;gene-DDB_G0269940	osbL;osbA;osbC
2	GO:0004174	MF	electron-transferring-flavoprotein dehydrogenase activity	2/ 596	5/ 10055	0.4	0.0311138	0.669658	gene-DDB_G0285003;gene-DDB_G0285005	aifC;aifB
2	GO:0016649	MF	oxidoreductase activity, acting on the CH-NH group of donors, quinone or similar compound as acceptor	2/ 596	5/ 10055	0.4	0.0311138	0.669658	gene-DDB_G0285003;gene-DDB_G0285005	aifC;aifB
26	GO:0006935	BP	chemotaxis	26/ 596	291/ 10055	0.0893471	0.0321156	0.677622	gene-DDB_G0276967;gene-DDB_G0273533;gene-DDB_G0289507;gene-DDB_G0278449;gene-DDB_G0293176;gene-DDB_G0268622;gene-DDB_G0275731;gene-DDB_G0277031;gene-DDB_G0275023;gene-DDB_G0271142;gene-DDB_G0285555;gene-DDB_G0270736;gene-DDB_G0280047;gene-DDB_G0289511;gene-DDB_G0289533;gene-DDB_G0269222;gene-DDB_G0283547;gene-DDB_G0273475;gene-DDB_G0293416;gene-DDB_G0281211;gene-DDB_G0280469;gene-DDB_G0269176;gen…	racF2;carA-2;act25;rsmC;DDB_G0293176;rac1B;DDB_G0275731;DDB_G0277031;act22;proC;DDB_G0285555;rasV;yelA;act28;act27;gefB;rsmA;dhkI-1;abcB1;grlL;psrA;racF1;stlA;torA;pdkB;rac1C
4	GO:0043157	BP	response to cation stress	4/ 596	21/ 10055	0.190476	0.0326707	0.678095	gene-DDB_G0272242;gene-DDB_G0290563;gene-DDB_G0289815;gene-DDB_G0289883	cupI;cupH;cupB;cupG
4	GO:0032436	BP	positive regulation of proteasomal ubiquitin-dependent protein catabolic process	4/ 596	21/ 10055	0.190476	0.0326707	0.678095	gene-DDB_G0292642;gene-DDB_G0292706;gene-DDB_G0270130;gene-DDB_G0288683	DDB_G0292642;DDB_G0292706;DDB_G0270130;DDB_G0288683
4	GO:1901800	BP	positive regulation of proteasomal protein catabolic process	4/ 596	21/ 10055	0.190476	0.0326707	0.678095	gene-DDB_G0292642;gene-DDB_G0292706;gene-DDB_G0270130;gene-DDB_G0288683	DDB_G0292642;DDB_G0292706;DDB_G0270130;DDB_G0288683
4	GO:0031285	BP	regulation of sorocarp stalk cell differentiation	4/ 596	21/ 10055	0.190476	0.0326707	0.678095	gene-DDB_G0280047;gene-DDB_G0281545;gene-DDB_G0284293;gene-DDB_G0291075	yelA;acaA;hbx10;warA
4	GO:0006458	BP	'de novo' protein folding	4/ 596	21/ 10055	0.190476	0.0326707	0.678095	gene-DDB_G0273249;gene-DDB_G0285709;gene-DDB_G0273623;gene-DDB_G0269144	hspE-1;DDB_G0285709;hspE-2;hspB
13	GO:0009314	BP	response to radiation	13/ 596	122/ 10055	0.106557	0.0332645	0.686687	gene-DDB_G0275703;gene-DDB_G0270736;gene-DDB_G0283021;gene-DDB_G0289073;gene-DDB_G0290233;gene-DDB_G0281545;gene-DDB_G0273533;gene-DDB_G0289511;gene-DDB_G0279797;gene-DDB_G0289507;gene-DDB_G0275023;gene-DDB_G0289533;gene-DDB_G0284331	gefN;rasV;sodB;csaA;mgp1;acaA;carA-2;act28;ctnB;act25;act22;act27;regA
12	GO:0006812	BP	cation transport	12/ 596	106/ 10055	0.113208	0.0342026	0.702257	gene-DDB_G0284777;gene-DDB_G0284955;gene-DDB_G0275377;gene-DDB_G0273235;gene-DDB_G0281505;gene-DDB_G0269352;gene-DDB_G0278609;gene-DDB_G0273809;gene-DDB_G0273675;gene-DDB_G0288055;gene-DDB_G0289473;gene-DDB_G0273091	DDB_G0284777;DDB_G0284955;DDB_G0275377;DDB_G0273235;DDB_G0281505;mcfD;DDB_G0278609;DDB_G0273809;DDB_G0273675;DDB_G0288055;DDB_G0289473;DDB_G0273091
22	GO:0005773	CC	vacuole	22/ 596	236/ 10055	0.0932203	0.0348637	0.709555	gene-DDB_G0276795;gene-DDB_G0281299;gene-DDB_G0281077;gene-DDB_G0281079;gene-DDB_G0277851;gene-DDB_G0289507;gene-DDB_G0279799;gene-DDB_G0282991;gene-DDB_G0268214;gene-DDB_G0275023;gene-DDB_G0274391;gene-DDB_G0287659;gene-DDB_G0285637;gene-DDB_G0279307;gene-DDB_G0290233;gene-DDB_G0276661;gene-DDB_G0288221;gene-DDB_G0289533;gene-DDB_G0289447;gene-DDB_G0289511;gene-DDB_G0267398;gene-DDB_G0287211	ctbsB;DDB_G0281299;DDB_G0281077;DDB_G0281079;dymB;act25;cprB;DDB_G0282991;enoB;act22;alfA;nagD;glb2;vacC;mgp1;DDB_G0276661;DDB_G0288221;act27;myoH;act28;gppA;rab11B
24	GO:0003924	MF	GTPase activity	24/ 596	266/ 10055	0.0902256	0.0351263	0.711658	gene-DDB_G0276967;gene-DDB_G0270138;gene-DDB_G0277851;gene-DDB_G0278449;gene-DDB_G0287601;gene-DDB_G0282647;gene-DDB_G0268622;gene-DDB_G0270482;gene-DDB_G0277381;gene-DDB_G0270736;gene-DDB_G0270122;gene-DDB_G0270126;gene-DDB_G0270124;gene-DDB_G0271980;gene-DDB_G0287685;gene-DDB_G0283547;gene-DDB_G0280503;gene-DDB_G0291336;gene-DDB_G0282653;gene-DDB_G0294577;gene-DDB_G0269176;gene-DDB_G0270140;gen…	racF2;rasU;dymB;rsmC;DDB_G0287601;DDB_G0282647;rac1B;gfm1;cpras1;rasV;rasW;rasY;rasX;rabR;cinC;rsmA;DDB_G0280503;DDB_G0291336;DDB_G0282653;DDB_G0294577;racF1;rasZ;rac1C;rab11B
10	GO:0006979	BP	response to oxidative stress	10/ 596	86/ 10055	0.116279	0.0354423	0.716159	gene-DDB_G0279973;gene-DDB_G0283021;gene-DDB_G0269270;gene-DDB_G0275731;gene-DDB_G0279951;gene-DDB_G0285053;gene-DDB_G0269256;gene-DDB_G0288921;gene-DDB_G0268192;gene-DDB_G0270086	DDB_G0279973;sodB;DDB_G0269270;DDB_G0275731;DDB_G0279951;alrB;DDB_G0269256;hspI;DDB_G0268192;DDB_G0270086
9	GO:0051495	BP	positive regulation of cytoskeleton organization	9/ 596	71/ 10055	0.126761	0.0365663	0.734984	gene-DDB_G0281211;gene-DDB_G0276967;gene-DDB_G0268622;gene-DDB_G0282365;gene-DDB_G0269176;gene-DDB_G0293522;gene-DDB_G0271142;gene-DDB_G0278449;gene-DDB_G0281499	grlL;racF2;rac1B;rac1C;racF1;ponA;proC;rsmC;DDB_G0281499
4	GO:2000060	BP	positive regulation of ubiquitin-dependent protein catabolic process	4/ 596	22/ 10055	0.181818	0.0381185	0.750987	gene-DDB_G0292642;gene-DDB_G0292706;gene-DDB_G0270130;gene-DDB_G0288683	DDB_G0292642;DDB_G0292706;DDB_G0270130;DDB_G0288683
4	GO:0071470	BP	cellular response to osmotic stress	4/ 596	22/ 10055	0.181818	0.0381185	0.750987	gene-DDB_G0273475;gene-DDB_G0278069;gene-DDB_G0287211;gene-DDB_G0277851	dhkI-1;gacII;rab11B;dymB
4	GO:1903052	BP	positive regulation of proteolysis involved in cellular protein catabolic process	4/ 596	22/ 10055	0.181818	0.0381185	0.750987	gene-DDB_G0292642;gene-DDB_G0292706;gene-DDB_G0270130;gene-DDB_G0288683	DDB_G0292642;DDB_G0292706;DDB_G0270130;DDB_G0288683
4	GO:1903364	BP	positive regulation of cellular protein catabolic process	4/ 596	22/ 10055	0.181818	0.0381185	0.750987	gene-DDB_G0292642;gene-DDB_G0292706;gene-DDB_G0270130;gene-DDB_G0288683	DDB_G0292642;DDB_G0292706;DDB_G0270130;DDB_G0288683
5	GO:0006911	BP	phagocytosis, engulfment	5/ 596	32/ 10055	0.15625	0.0383915	0.750987	gene-DDB_G0269176;gene-DDB_G0281211;gene-DDB_G0282365;gene-DDB_G0276967;gene-DDB_G0268622	racF1;grlL;rac1C;racF2;rac1B
14	GO:0051130	BP	positive regulation of cellular component organization	14/ 596	133/ 10055	0.105263	0.0384866	0.750987	gene-DDB_G0281211;gene-DDB_G0276967;gene-DDB_G0270140;gene-DDB_G0269222;gene-DDB_G0268622;gene-DDB_G0270138;gene-DDB_G0282365;gene-DDB_G0269176;gene-DDB_G0286909;gene-DDB_G0293522;gene-DDB_G0284489;gene-DDB_G0271142;gene-DDB_G0278449;gene-DDB_G0281499	grlL;racF2;rasZ;gefB;rac1B;rasU;rac1C;racF1;anapc11;ponA;pdkB;proC;rsmC;DDB_G0281499
12	GO:0006907	BP	pinocytosis	12/ 596	110/ 10055	0.109091	0.038626	0.750987	gene-DDB_G0283547;gene-DDB_G0267684;gene-DDB_G0272052;gene-DDB_G0279369;gene-DDB_G0286881;gene-DDB_G0290259;gene-DDB_G0275553;gene-DDB_G0277851;gene-DDB_G0286329;gene-DDB_G0283481;gene-DDB_G0271142;gene-DDB_G0274825	rsmA;DDB_G0267684;DDB_G0272052;DDB_G0279369;DDB_G0286881;GP138B;DDB_G0275553;dymB;DDB_G0286329;DDB_G0283481;proC;DDB_G0274825
3	GO:0098562	CC	cytoplasmic side of membrane	3/ 596	13/ 10055	0.230769	0.0379457	0.750987	gene-DDB_G0283547;gene-DDB_G0270140;gene-DDB_G0270138	rsmA;rasZ;rasU
5	GO:0098552	CC	side of membrane	5/ 596	32/ 10055	0.15625	0.0383915	0.750987	gene-DDB_G0283547;gene-DDB_G0270140;gene-DDB_G0289073;gene-DDB_G0270138;gene-DDB_G0288221	rsmA;rasZ;csaA;rasU;DDB_G0288221
16	GO:0004553	MF	hydrolase activity, hydrolyzing O-glycosyl compounds	16/ 596	158/ 10055	0.101266	0.0386407	0.750987	gene-DDB_G0277933;gene-DDB_G0276661;gene-DDB_G0285637;gene-DDB_G0277757;gene-DDB_G0284295;gene-DDB_G0288359;gene-DDB_G0278519;gene-DDB_G0279941;gene-DDB_G0291261;gene-DDB_G0276795;gene-DDB_G0287465;gene-DDB_G0281299;gene-DDB_G0286025;gene-DDB_G0293762;gene-DDB_G0274391;gene-DDB_G0287659	DDB_G0277933;DDB_G0276661;glb2;DDB_G0277757;DDB_G0284295;dcd3A;DDB_G0278519;DDB_G0279941;DDB_G0291261;ctbsB;DDB_G0287465;DDB_G0281299;DDB_G0286025;DDB_G0293762;alfA;nagD
28	GO:0042330	BP	taxis	28/ 596	323/ 10055	0.0866873	0.0409447	0.787748	gene-DDB_G0269364;gene-DDB_G0276967;gene-DDB_G0273533;gene-DDB_G0289507;gene-DDB_G0278449;gene-DDB_G0293176;gene-DDB_G0268622;gene-DDB_G0275731;gene-DDB_G0277031;gene-DDB_G0275023;gene-DDB_G0271142;gene-DDB_G0285555;gene-DDB_G0270736;gene-DDB_G0280047;gene-DDB_G0290233;gene-DDB_G0289511;gene-DDB_G0289533;gene-DDB_G0269222;gene-DDB_G0283547;gene-DDB_G0273475;gene-DDB_G0293416;gene-DDB_G0281211;gen…	stlA;racF2;carA-2;act25;rsmC;DDB_G0293176;rac1B;DDB_G0275731;DDB_G0277031;act22;proC;DDB_G0285555;rasV;yelA;mgp1;act28;act27;gefB;rsmA;dhkI-1;abcB1;grlL;psrA;racF1;gefN;torA;pdkB;rac1C
7	GO:0032103	BP	positive regulation of response to external stimulus	7/ 596	55/ 10055	0.127273	0.0426046	0.815574	gene-DDB_G0283547;gene-DDB_G0282459;gene-DDB_G0278737;gene-DDB_G0274191;gene-DDB_G0282461;gene-DDB_G0272244;gene-DDB_G0284331	rsmA;grlH;rckA;dhkC;grlC;grlG;regA
4	GO:0045732	BP	positive regulation of protein catabolic process	4/ 596	23/ 10055	0.173913	0.0440543	0.825646	gene-DDB_G0292642;gene-DDB_G0292706;gene-DDB_G0270130;gene-DDB_G0288683	DDB_G0292642;DDB_G0292706;DDB_G0270130;DDB_G0288683
2	GO:0043174	BP	nucleoside salvage	2/ 596	6/ 10055	0.333333	0.0448603	0.825646	gene-DDB_G0280843;gene-DDB_G0287985	dgk;DDB_G0287985
2	GO:0005991	BP	trehalose metabolic process	2/ 596	6/ 10055	0.333333	0.0448603	0.825646	gene-DDB_G0287657;gene-DDB_G0284975	tpsA;tpsB
2	GO:1901072	BP	glucosamine-containing compound catabolic process	2/ 596	6/ 10055	0.333333	0.0448603	0.825646	gene-DDB_G0276795;gene-DDB_G0287465	ctbsB;DDB_G0287465
2	GO:0031119	BP	tRNA pseudouridine synthesis	2/ 596	6/ 10055	0.333333	0.0448603	0.825646	gene-DDB_G0281619;gene-DDB_G0283061	DDB_G0281619;DDB_G0283061
2	GO:0046348	BP	amino sugar catabolic process	2/ 596	6/ 10055	0.333333	0.0448603	0.825646	gene-DDB_G0276795;gene-DDB_G0287465	ctbsB;DDB_G0287465
2	GO:0009736	BP	cytokinin-activated signaling pathway	2/ 596	6/ 10055	0.333333	0.0448603	0.825646	gene-DDB_G0269204;gene-DDB_G0274191	dhkE;dhkC
2	GO:0009755	BP	hormone-mediated signaling pathway	2/ 596	6/ 10055	0.333333	0.0448603	0.825646	gene-DDB_G0269204;gene-DDB_G0274191	dhkE;dhkC
2	GO:0009312	BP	oligosaccharide biosynthetic process	2/ 596	6/ 10055	0.333333	0.0448603	0.825646	gene-DDB_G0287657;gene-DDB_G0284975	tpsA;tpsB
2	GO:0046351	BP	disaccharide biosynthetic process	2/ 596	6/ 10055	0.333333	0.0448603	0.825646	gene-DDB_G0287657;gene-DDB_G0284975	tpsA;tpsB
2	GO:0008976	MF	polyphosphate kinase activity	2/ 596	6/ 10055	0.333333	0.0448603	0.825646	gene-DDB_G0289533;gene-DDB_G0289511	act27;act28
2	GO:0048037	MF	obsolete cofactor binding	2/ 596	6/ 10055	0.333333	0.0448603	0.825646	gene-DDB_G0274079;gene-DDB_G0272634	dohh-2;dohh-1
2	GO:0005351	MF	carbohydrate:proton symporter activity	2/ 596	6/ 10055	0.333333	0.0448603	0.825646	gene-DDB_G0276801;gene-DDB_G0277773	DDB_G0276801;DDB_G0277773
2	GO:0005402	MF	carbohydrate:cation symporter activity	2/ 596	6/ 10055	0.333333	0.0448603	0.825646	gene-DDB_G0276801;gene-DDB_G0277773	DDB_G0276801;DDB_G0277773
2	GO:0004115	MF	3',5'-cyclic-AMP phosphodiesterase activity	2/ 596	6/ 10055	0.333333	0.0448603	0.825646	gene-DDB_G0289121;gene-DDB_G0284331	pde4;regA
3	GO:0071476	BP	cellular hypotonic response	3/ 596	14/ 10055	0.214286	0.0462251	0.830975	gene-DDB_G0278069;gene-DDB_G0287211;gene-DDB_G0277851	gacII;rab11B;dymB
19	GO:0051336	BP	regulation of hydrolase activity	19/ 596	199/ 10055	0.0954774	0.0463115	0.830975	gene-DDB_G0295799;gene-DDB_G0283547;gene-DDB_G0293416;gene-DDB_G0282459;gene-DDB_G0284177;gene-DDB_G0280469;gene-DDB_G0273533;gene-DDB_G0275731;gene-DDB_G0278069;gene-DDB_G0277031;gene-DDB_G0282461;gene-DDB_G0275703;gene-DDB_G0279797;gene-DDB_G0274243;gene-DDB_G0272244;gene-DDB_G0269222;gene-DDB_G0278449;gene-DDB_G0289543;gene-DDB_G0275085	DDB_G0295799;rsmA;abcB1;grlH;DDB_G0284177;psrA;carA-2;DDB_G0275731;gacII;DDB_G0277031;grlC;gefN;ctnB;gacF;grlG;gefB;rsmC;ndrD;gacFF
19	GO:0007015	BP	actin filament organization	19/ 596	199/ 10055	0.0954774	0.0463115	0.830975	gene-DDB_G0283547;gene-DDB_G0269176;gene-DDB_G0272646;gene-DDB_G0289447;gene-DDB_G0274057;gene-DDB_G0287601;gene-DDB_G0276967;gene-DDB_G0268622;gene-DDB_G0275731;gene-DDB_G0269222;gene-DDB_G0290233;gene-DDB_G0277851;gene-DDB_G0281545;gene-DDB_G0293522;gene-DDB_G0279797;gene-DDB_G0291336;gene-DDB_G0271142;gene-DDB_G0282365;gene-DDB_G0281499	rsmA;racF1;cofD-1;myoH;cofD-2;DDB_G0287601;racF2;rac1B;DDB_G0275731;gefB;mgp1;dymB;acaA;ponA;ctnB;DDB_G0291336;proC;rac1C;DDB_G0281499
5	GO:0071310	BP	cellular response to organic substance	5/ 596	34/ 10055	0.147059	0.0481955	0.830975	gene-DDB_G0280047;gene-DDB_G0273249;gene-DDB_G0273623;gene-DDB_G0285709;gene-DDB_G0269144	yelA;hspE-1;hspE-2;DDB_G0285709;hspB
16	GO:0005764	CC	lysosome	16/ 596	166/ 10055	0.0963855	0.0467025	0.830975	gene-DDB_G0276795;gene-DDB_G0281299;gene-DDB_G0288221;gene-DDB_G0281077;gene-DDB_G0281079;gene-DDB_G0274391;gene-DDB_G0282991;gene-DDB_G0289511;gene-DDB_G0279307;gene-DDB_G0276661;gene-DDB_G0268214;gene-DDB_G0289507;gene-DDB_G0279799;gene-DDB_G0289533;gene-DDB_G0275023;gene-DDB_G0287659	ctbsB;DDB_G0281299;DDB_G0288221;DDB_G0281077;DDB_G0281079;alfA;DDB_G0282991;act28;vacC;DDB_G0276661;enoB;act25;cprB;act27;act22;nagD
7	GO:0004536	MF	deoxyribonuclease activity	7/ 596	56/ 10055	0.125	0.0463129	0.830975	gene-DDB_G0270958;gene-DDB_G0270850;gene-DDB_G0290837;gene-DDB_G0282387;gene-DDB_G0295749;gene-DDB_G0291033;gene-DDB_G0289407	DDB_G0270958;DDB_G0270850;DDB_G0290837;DDB_G0282387;DDB_G0295749;DDB_G0291033;DDB_G0289407
9	GO:0019900	MF	kinase binding	9/ 596	77/ 10055	0.116883	0.0465574	0.830975	gene-DDB_G0283547;gene-DDB_G0287601;gene-DDB_G0276967;gene-DDB_G0268622;gene-DDB_G0291336;gene-DDB_G0295785;gene-DDB_G0269176;gene-DDB_G0277439;gene-DDB_G0282365	rsmA;DDB_G0287601;racF2;rac1B;DDB_G0291336;DDB_G0295785;racF1;cycD;rac1C
11	GO:0050660	MF	flavin adenine dinucleotide binding	11/ 596	97/ 10055	0.113402	0.0466604	0.830975	gene-DDB_G0291071;gene-DDB_G0269892;gene-DDB_G0285535;gene-DDB_G0287101;gene-DDB_G0285003;gene-DDB_G0285005;gene-DDB_G0277477;gene-DDB_G0277081;gene-DDB_G0287229;gene-DDB_G0272230;gene-DDB_G0287983	DDB_G0291071;DDB_G0269892;DDB_G0285535;noxB;aifC;aifB;DDB_G0277477;DDB_G0277081;chdh;DDB_G0272230;redC
5	GO:0031625	MF	ubiquitin protein ligase binding	5/ 596	34/ 10055	0.147059	0.0481955	0.830975	gene-DDB_G0272975;gene-DDB_G0269458;gene-DDB_G0282295;gene-DDB_G0269462;gene-DDB_G0279721	DDB_G0272975;ubqJ;ubqA;DDB_G0269462;ubqH
5	GO:0005347	MF	ATP transmembrane transporter activity	5/ 596	34/ 10055	0.147059	0.0481955	0.830975	gene-DDB_G0269352;gene-DDB_G0280083;gene-DDB_G0269394;gene-DDB_G0277891;gene-DDB_G0290669	mcfD;mcfJ;mcfE;rimA;mcfW
5	GO:0004601	MF	peroxidase activity	5/ 596	34/ 10055	0.147059	0.0481955	0.830975	gene-DDB_G0269270;gene-DDB_G0269256;gene-DDB_G0279973;gene-DDB_G0279951;gene-DDB_G0268192	DDB_G0269270;DDB_G0269256;DDB_G0279973;DDB_G0279951;DDB_G0268192

## Sheet: QS70_B1QS70 light vs. Dark
Figure 3F original data with green background
Number	GO ID	Term Type	Description	Ratio_in_study	Ratio_in_pop	Rich factor	Pvalue	Padjust	Gene_ids	Gene_names
10	GO:0051702	BP	biological process involved in interaction with symbiont	10/ 1009	11/ 10055	0.909091	4.55e-08	0.00020704	gene-DDB_G0273067;gene-DDB_G0285817;gene-DDB_G0273065;gene-DDB_G0273063;gene-DDB_G0273885;gene-DDB_G0270214;gene-DDB_G0273887;gene-DDB_G0285793;gene-DDB_G0270212;gene-DDB_G0273919	dscD-1;cad3;dscC-1;dscA-1;dscC-2;DD7-1;dscD-2;cadA;DDB_G0270212;dscA-2
8	GO:0106136	BP	lectin-induced modified bacterial internalization	8/ 1009	9/ 10055	0.888889	8.23e-08	0.00020704	gene-DDB_G0273067;gene-DDB_G0273065;gene-DDB_G0273063;gene-DDB_G0273885;gene-DDB_G0270214;gene-DDB_G0273887;gene-DDB_G0270212;gene-DDB_G0273919	dscD-1;dscC-1;dscA-1;dscC-2;DD7-1;dscD-2;DDB_G0270212;dscA-2
8	GO:1990458	MF	lipooligosaccharide binding	8/ 1009	9/ 10055	0.888889	8.23e-08	0.00020704	gene-DDB_G0273067;gene-DDB_G0273065;gene-DDB_G0273063;gene-DDB_G0273885;gene-DDB_G0270214;gene-DDB_G0273887;gene-DDB_G0270212;gene-DDB_G0273919	dscD-1;dscC-1;dscA-1;dscC-2;DD7-1;dscD-2;DDB_G0270212;dscA-2
9	GO:0046871	MF	N-acetylgalactosamine binding	9/ 1009	12/ 10055	0.75	1.66e-07	0.000313182	gene-DDB_G0273885;gene-DDB_G0273067;gene-DDB_G0273065;gene-DDB_G0273063;gene-DDB_G0292552;gene-DDB_G0270214;gene-DDB_G0273887;gene-DDB_G0270212;gene-DDB_G0273919	dscC-2;dscD-1;dscC-1;dscA-1;dscE;DD7-1;dscD-2;DDB_G0270212;dscA-2
11	GO:0044403	BP	biological process involved in symbiotic interaction	11/ 1009	13/ 10055	0.846154	4.91e-07	0.000389638	gene-DDB_G0273067;gene-DDB_G0285817;gene-DDB_G0273919;gene-DDB_G0273063;gene-DDB_G0273885;gene-DDB_G0270214;gene-DDB_G0273887;gene-DDB_G0285793;gene-DDB_G0268214;gene-DDB_G0270212;gene-DDB_G0273065	dscD-1;cad3;dscA-2;dscA-1;dscC-2;DD7-1;dscD-2;cadA;enoB;DDB_G0270212;dscC-1
21	GO:0044085	BP	cellular component biogenesis	21/ 1009	50/ 10055	0.42	7.32e-07	0.000389638	gene-DDB_G0282243;gene-DDB_G0279903;gene-DDB_G0274521;gene-DDB_G0276411;gene-DDB_G0287351;gene-DDB_G0271708;gene-DDB_G0285465;gene-DDB_G0268868;gene-DDB_G0281839;gene-DDB_G0269642;gene-DDB_G0284817;gene-DDB_G0287891;gene-DDB_G0278331;gene-DDB_G0279821;gene-DDB_G0279013;gene-DDB_G0275403;gene-DDB_G0279205;gene-DDB_G0269688;gene-DDB_G0276085;gene-DDB_G0272789;gene-DDB_G0284383	nhp2l1;wdr12;rrs1;mrt4;dhx37;ddx31;nog1;nat10;DDB_G0281839;mak16l;DDB_G0284817;bms1l;DDB_G0278331;DDB_G0279821;nola1;DDB_G0275403;DDB_G0279205;sdad1;DDB_G0276085;rlp24;DDB_G0284383
21	GO:0022613	BP	ribonucleoprotein complex biogenesis	21/ 1009	50/ 10055	0.42	7.32e-07	0.000389638	gene-DDB_G0282243;gene-DDB_G0279903;gene-DDB_G0274521;gene-DDB_G0276411;gene-DDB_G0287351;gene-DDB_G0271708;gene-DDB_G0285465;gene-DDB_G0268868;gene-DDB_G0281839;gene-DDB_G0269642;gene-DDB_G0284817;gene-DDB_G0287891;gene-DDB_G0278331;gene-DDB_G0279821;gene-DDB_G0279013;gene-DDB_G0275403;gene-DDB_G0279205;gene-DDB_G0269688;gene-DDB_G0276085;gene-DDB_G0272789;gene-DDB_G0284383	nhp2l1;wdr12;rrs1;mrt4;dhx37;ddx31;nog1;nat10;DDB_G0281839;mak16l;DDB_G0284817;bms1l;DDB_G0278331;DDB_G0279821;nola1;DDB_G0275403;DDB_G0279205;sdad1;DDB_G0276085;rlp24;DDB_G0284383
28	GO:0014074	BP	response to purine-containing compound	28/ 1009	76/ 10055	0.368421	7.91e-07	0.000389638	gene-DDB_G0289811;gene-DDB_G0292996;gene-DDB_G0273885;gene-DDB_G0270214;gene-DDB_G0273887;gene-DDB_G0271500;gene-DDB_G0270212;gene-DDB_G0279799;gene-DDB_G0269100;gene-DDB_G0272520;gene-DDB_G0273067;gene-DDB_G0273065;gene-DDB_G0273063;gene-DDB_G0274601;gene-DDB_G0275023;gene-DDB_G0274391;gene-DDB_G0273919;gene-DDB_G0289511;gene-DDB_G0274599;gene-DDB_G0289533;gene-DDB_G0283547;gene-DDB_G0281545;gen…	act10;rasD;dscC-2;DD7-1;dscD-2;DG1106;DDB_G0270212;cprB;abpC;act15;dscD-1;dscC-1;dscA-1;act9;act22;alfA;dscA-2;act28;act13;act27;rsmA;acaA;DDB_G0276661;pde7;act21;act3;pde4;act5
19	GO:1904643	BP	response to curcumin	19/ 1009	41/ 10055	0.463415	8.58e-07	0.000389638	gene-DDB_G0285817;gene-DDB_G0281545;gene-DDB_G0273397;gene-DDB_G0274081;gene-DDB_G0273067;gene-DDB_G0280469;gene-DDB_G0273065;gene-DDB_G0273063;gene-DDB_G0273533;gene-DDB_G0273885;gene-DDB_G0270214;gene-DDB_G0273887;gene-DDB_G0272632;gene-DDB_G0289073;gene-DDB_G0271500;gene-DDB_G0270212;gene-DDB_G0283907;gene-DDB_G0285793;gene-DDB_G0273919	cad3;acaA;carA-1;DDB_G0274081;dscD-1;psrA;dscC-1;dscA-1;carA-2;dscC-2;DD7-1;dscD-2;DDB_G0272632;csaA;DG1106;DDB_G0270212;pkaC;cadA;dscA-2
14	GO:0080184	BP	response to phenylpropanoid	14/ 1009	28/ 10055	0.5	8.62e-07	0.000389638	gene-DDB_G0273885;gene-DDB_G0273397;gene-DDB_G0273067;gene-DDB_G0289145;gene-DDB_G0273065;gene-DDB_G0273063;gene-DDB_G0273887;gene-DDB_G0280531;gene-DDB_G0281545;gene-DDB_G0270214;gene-DDB_G0273533;gene-DDB_G0270212;gene-DDB_G0288755;gene-DDB_G0273919	dscC-2;carA-1;dscD-1;pde7;dscC-1;dscA-1;dscD-2;tgrC1;acaA;DD7-1;carA-2;DDB_G0270212;gbfA;dscA-2
14	GO:1905395	BP	response to flavonoid	14/ 1009	28/ 10055	0.5	8.62e-07	0.000389638	gene-DDB_G0273885;gene-DDB_G0273397;gene-DDB_G0273067;gene-DDB_G0289145;gene-DDB_G0273065;gene-DDB_G0273063;gene-DDB_G0273887;gene-DDB_G0280531;gene-DDB_G0281545;gene-DDB_G0270214;gene-DDB_G0273533;gene-DDB_G0270212;gene-DDB_G0288755;gene-DDB_G0273919	dscC-2;carA-1;dscD-1;pde7;dscC-1;dscA-1;dscD-2;tgrC1;acaA;DD7-1;carA-2;DDB_G0270212;gbfA;dscA-2
14	GO:1902168	BP	response to catechin	14/ 1009	28/ 10055	0.5	8.62e-07	0.000389638	gene-DDB_G0273885;gene-DDB_G0273397;gene-DDB_G0273067;gene-DDB_G0289145;gene-DDB_G0273065;gene-DDB_G0273063;gene-DDB_G0273887;gene-DDB_G0280531;gene-DDB_G0281545;gene-DDB_G0270214;gene-DDB_G0273533;gene-DDB_G0270212;gene-DDB_G0288755;gene-DDB_G0273919	dscC-2;carA-1;dscD-1;pde7;dscC-1;dscA-1;dscD-2;tgrC1;acaA;DD7-1;carA-2;DDB_G0270212;gbfA;dscA-2
26	GO:0046683	BP	response to organophosphorus	26/ 1009	66/ 10055	0.393939	9.49e-07	0.000389638	gene-DDB_G0289811;gene-DDB_G0292996;gene-DDB_G0273885;gene-DDB_G0270214;gene-DDB_G0273887;gene-DDB_G0271500;gene-DDB_G0270212;gene-DDB_G0279799;gene-DDB_G0269100;gene-DDB_G0272520;gene-DDB_G0273067;gene-DDB_G0273065;gene-DDB_G0273063;gene-DDB_G0274601;gene-DDB_G0275023;gene-DDB_G0274391;gene-DDB_G0273919;gene-DDB_G0289511;gene-DDB_G0274599;gene-DDB_G0289533;gene-DDB_G0283547;gene-DDB_G0276661;gen…	act10;rasD;dscC-2;DD7-1;dscD-2;DG1106;DDB_G0270212;cprB;abpC;act15;dscD-1;dscC-1;dscA-1;act9;act22;alfA;dscA-2;act28;act13;act27;rsmA;DDB_G0276661;pde7;act21;act3;act5
26	GO:0051591	BP	response to cAMP	26/ 1009	66/ 10055	0.393939	9.49e-07	0.000389638	gene-DDB_G0289811;gene-DDB_G0292996;gene-DDB_G0273885;gene-DDB_G0270214;gene-DDB_G0273887;gene-DDB_G0271500;gene-DDB_G0270212;gene-DDB_G0279799;gene-DDB_G0269100;gene-DDB_G0272520;gene-DDB_G0273067;gene-DDB_G0273065;gene-DDB_G0273063;gene-DDB_G0274601;gene-DDB_G0275023;gene-DDB_G0274391;gene-DDB_G0273919;gene-DDB_G0289511;gene-DDB_G0274599;gene-DDB_G0289533;gene-DDB_G0283547;gene-DDB_G0276661;gen…	act10;rasD;dscC-2;DD7-1;dscD-2;DG1106;DDB_G0270212;cprB;abpC;act15;dscD-1;dscC-1;dscA-1;act9;act22;alfA;dscA-2;act28;act13;act27;rsmA;DDB_G0276661;pde7;act21;act3;act5
9	GO:0044217	CC	other organism part	9/ 1009	10/ 10055	0.9	3.75e-07	0.000389638	gene-DDB_G0273067;gene-DDB_G0273065;gene-DDB_G0273063;gene-DDB_G0279791;gene-DDB_G0273885;gene-DDB_G0270214;gene-DDB_G0273887;gene-DDB_G0270212;gene-DDB_G0273919	dscD-1;dscC-1;dscA-1;DDB_G0279791;dscC-2;DD7-1;dscD-2;DDB_G0270212;dscA-2
9	GO:0106139	CC	symbiont cell surface	9/ 1009	10/ 10055	0.9	3.75e-07	0.000389638	gene-DDB_G0273067;gene-DDB_G0273065;gene-DDB_G0273063;gene-DDB_G0279791;gene-DDB_G0273885;gene-DDB_G0270214;gene-DDB_G0273887;gene-DDB_G0270212;gene-DDB_G0273919	dscD-1;dscC-1;dscA-1;DDB_G0279791;dscC-2;DD7-1;dscD-2;DDB_G0270212;dscA-2
20	GO:0009986	CC	cell surface	20/ 1009	55/ 10055	0.363636	7.54e-07	0.000389638	gene-DDB_G0273885;gene-DDB_G0273397;gene-DDB_G0272756;gene-DDB_G0270214;gene-DDB_G0273067;gene-DDB_G0289145;gene-DDB_G0273065;gene-DDB_G0271178;gene-DDB_G0273063;gene-DDB_G0273887;gene-DDB_G0292552;gene-DDB_G0287363;gene-DDB_G0273533;gene-DDB_G0272562;gene-DDB_G0268214;gene-DDB_G0288197;gene-DDB_G0270212;gene-DDB_G0272833;gene-DDB_G0282111;gene-DDB_G0273919	dscC-2;carA-1;csbC;DD7-1;dscD-1;pde7;dscC-1;DDB_G0271178;dscA-1;dscD-2;dscE;sibA;carA-2;csbB;enoB;sibD;DDB_G0270212;csbA;DDB_G0282111;dscA-2
41	GO:0005730	CC	nucleolus	41/ 1009	172/ 10055	0.238372	9.8e-07	0.000389638	gene-DDB_G0276947;gene-DDB_G0295765;gene-DDB_G0276411;gene-DDB_G0268868;gene-DDB_G0281839;gene-DDB_G0287537;gene-DDB_G0280489;gene-DDB_G0278331;gene-DDB_G0283083;gene-DDB_G0279013;gene-DDB_G0274325;gene-DDB_G0269722;gene-DDB_G0284383;gene-DDB_G0288551;gene-DDB_G0279903;gene-DDB_G0267468;gene-DDB_G0283153;gene-DDB_G0291566;gene-DDB_G0284817;gene-DDB_G0289139;gene-DDB_G0287147;gene-DDB_G0293560;gen…	trap1;mdn1;mrt4;nat10;DDB_G0281839;nop14;wdr46;DDB_G0278331;cbpD2;nola1;ddx52;DDB_G0269722;DDB_G0284383;DDB_G0288551;wdr12;adprt4;cbpD1;grwd1;DDB_G0284817;drpp20;gnl3;rpa2;nhp2l1;ddx24;pwp1;dhx37;bms1l;DDB_G0289415;bxdc2;sdad1;rpa12;nol1;imp4;DDB_G0268762;ddx18;mak16l;dimt1l;DDB_G0289625;DDB_G0275403;rrs1;nog1
9	GO:0070492	MF	oligosaccharide binding	9/ 1009	13/ 10055	0.692308	4.91e-07	0.000389638	gene-DDB_G0292552;gene-DDB_G0273067;gene-DDB_G0273919;gene-DDB_G0273063;gene-DDB_G0273885;gene-DDB_G0270214;gene-DDB_G0273887;gene-DDB_G0270212;gene-DDB_G0273065	dscE;dscD-1;dscA-2;dscA-1;dscC-2;DD7-1;dscD-2;DDB_G0270212;dscC-1
18	GO:0033273	BP	response to vitamin	18/ 1009	52/ 10055	0.346154	1.42e-06	0.00047362	gene-DDB_G0283547;gene-DDB_G0269176;gene-DDB_G0281211;gene-DDB_G0276967;gene-DDB_G0270214;gene-DDB_G0273067;gene-DDB_G0292996;gene-DDB_G0273065;gene-DDB_G0268622;gene-DDB_G0273063;gene-DDB_G0273885;gene-DDB_G0280469;gene-DDB_G0273887;gene-DDB_G0270212;gene-DDB_G0280351;gene-DDB_G0283903;gene-DDB_G0282365;gene-DDB_G0273919	rsmA;racF1;grlL;racF2;DD7-1;dscD-1;rasD;dscC-1;rac1B;dscA-1;dscC-2;psrA;dscD-2;DDB_G0270212;gpaL;erkB;rac1C;dscA-2
18	GO:0051593	BP	response to folic acid	18/ 1009	52/ 10055	0.346154	1.42e-06	0.00047362	gene-DDB_G0283547;gene-DDB_G0269176;gene-DDB_G0281211;gene-DDB_G0276967;gene-DDB_G0270214;gene-DDB_G0273067;gene-DDB_G0292996;gene-DDB_G0273065;gene-DDB_G0268622;gene-DDB_G0273063;gene-DDB_G0273885;gene-DDB_G0280469;gene-DDB_G0273887;gene-DDB_G0270212;gene-DDB_G0280351;gene-DDB_G0283903;gene-DDB_G0282365;gene-DDB_G0273919	rsmA;racF1;grlL;racF2;DD7-1;dscD-1;rasD;dscC-1;rac1B;dscA-1;dscC-2;psrA;dscD-2;DDB_G0270212;gpaL;erkB;rac1C;dscA-2
50	GO:0014070	BP	response to organic cyclic compound	50/ 1009	205/ 10055	0.243902	1.49e-06	0.00047362	gene-DDB_G0273397;gene-DDB_G0272520;gene-DDB_G0276967;gene-DDB_G0292996;gene-DDB_G0289811;gene-DDB_G0281545;gene-DDB_G0270214;gene-DDB_G0273533;gene-DDB_G0289145;gene-DDB_G0269252;gene-DDB_G0271500;gene-DDB_G0270212;gene-DDB_G0280351;gene-DDB_G0274601;gene-DDB_G0279799;gene-DDB_G0268622;gene-DDB_G0273067;gene-DDB_G0273065;gene-DDB_G0273063;gene-DDB_G0269100;gene-DDB_G0280531;gene-DDB_G0274575;gen…	carA-1;act15;racF2;rasD;act10;acaA;DD7-1;carA-2;pde7;gefE;DG1106;DDB_G0270212;gpaL;act9;cprB;rac1B;dscD-1;dscC-1;dscA-1;abpC;tgrC1;myoK;act22;alfA;cad3;dscA-2;cadA;mgp1;act28;act13;pkaC;DDB_G0272632;act27;erkB;rsmA;dscC-2;DDB_G0276661;grlL;gbfA;psrA;dscD-2;act21;rac1C;racF1;DDB_G0274081;gefN;act3;pde4;csaA;act5
71	GO:0019953	BP	sexual reproduction	71/ 1009	271/ 10055	0.261993	1.63e-06	0.00047362	gene-DDB_G0283143;gene-DDB_G0287125;gene-DDB_G0284759;gene-DDB_G0271700;gene-DDB_G0276967;gene-DDB_G0280149;gene-DDB_G0281079;gene-DDB_G0270330;gene-DDB_G0277855;gene-DDB_G0275069;gene-DDB_G0283783;gene-DDB_G0288317;gene-DDB_G0274427;gene-DDB_G0277291;gene-DDB_G0270328;gene-DDB_G0290265;gene-DDB_G0276035;gene-DDB_G0268626;gene-DDB_G0286867;gene-DDB_G0281203;gene-DDB_G0268622;gene-DDB_G0279921;gen…	DDB_G0283143;proA;psiM;DDB_G0271700;racF2;DDB_G0280149;DDB_G0281079;DDB_G0270330;fimA;pks16;DDB_G0283783;DDB_G0288317;DDB_G0274427;DDB_G0277291;DDB_G0270328;GP138D;DDB_G0276035;DDB_G0268626;DDB_G0286867;DDB_G0281203;rac1B;gp130;DDB_G0276303;DDB_G0271808;DDB_G0270368;DDB_G0274431;DDB_G0273967;DDB_G0273965;DDB_G0272052;DDB_G0272897;DDB_G0286323;DDB_G0274923;DDB_G0287167;DDB_G0274825;rasV;rasW;DDB_G…
71	GO:0044703	BP	multi-organism reproductive process	71/ 1009	271/ 10055	0.261993	1.63e-06	0.00047362	gene-DDB_G0283143;gene-DDB_G0287125;gene-DDB_G0284759;gene-DDB_G0271700;gene-DDB_G0276967;gene-DDB_G0280149;gene-DDB_G0281079;gene-DDB_G0270330;gene-DDB_G0277855;gene-DDB_G0275069;gene-DDB_G0283783;gene-DDB_G0288317;gene-DDB_G0274427;gene-DDB_G0277291;gene-DDB_G0270328;gene-DDB_G0290265;gene-DDB_G0276035;gene-DDB_G0268626;gene-DDB_G0286867;gene-DDB_G0281203;gene-DDB_G0268622;gene-DDB_G0279921;gen…	DDB_G0283143;proA;psiM;DDB_G0271700;racF2;DDB_G0280149;DDB_G0281079;DDB_G0270330;fimA;pks16;DDB_G0283783;DDB_G0288317;DDB_G0274427;DDB_G0277291;DDB_G0270328;GP138D;DDB_G0276035;DDB_G0268626;DDB_G0286867;DDB_G0281203;rac1B;gp130;DDB_G0276303;DDB_G0271808;DDB_G0270368;DDB_G0274431;DDB_G0273967;DDB_G0273965;DDB_G0272052;DDB_G0272897;DDB_G0286323;DDB_G0274923;DDB_G0287167;DDB_G0274825;rasV;rasW;DDB_G…
60	GO:0010033	BP	response to organic substance	60/ 1009	300/ 10055	0.2	1.94e-06	0.00047362	gene-DDB_G0273397;gene-DDB_G0272520;gene-DDB_G0276967;gene-DDB_G0289145;gene-DDB_G0289811;gene-DDB_G0273885;gene-DDB_G0271684;gene-DDB_G0273887;gene-DDB_G0271686;gene-DDB_G0269252;gene-DDB_G0271500;gene-DDB_G0270212;gene-DDB_G0280351;gene-DDB_G0274601;gene-DDB_G0279799;gene-DDB_G0268622;gene-DDB_G0273067;gene-DDB_G0289073;gene-DDB_G0292996;gene-DDB_G0269100;gene-DDB_G0280531;gene-DDB_G0283125;gen…	carA-1;act15;racF2;pde7;act10;dscC-2;grlA;dscD-2;grlB;gefE;DG1106;DDB_G0270212;gpaL;act9;cprB;rac1B;dscD-1;csaA;rasD;abpC;tgrC1;DDB_G0283125;myoK;act22;alfA;hspB;dscC-1;cad3;dscA-2;cadA;DDB_G0284011;mgp1;act28;act13;pkaC;DDB_G0272632;act27;erkB;rsmA;acaA;DDB_G0277573;DDB_G0276661;grlL;DD7-1;carA-2;gbfA;psrA;DDB_G0277083;act21;racF1;DDB_G0274081;fhbA;gefN;grlJ;act3;pde4;act5;grlF;rac1C;dscA-1
72	GO:0051704	BP	multi-organism process	72/ 1009	274/ 10055	0.262774	2.01e-06	0.00047362	gene-DDB_G0283143;gene-DDB_G0287125;gene-DDB_G0284759;gene-DDB_G0271700;gene-DDB_G0276967;gene-DDB_G0280149;gene-DDB_G0281079;gene-DDB_G0279483;gene-DDB_G0270330;gene-DDB_G0277855;gene-DDB_G0275069;gene-DDB_G0283783;gene-DDB_G0288317;gene-DDB_G0274427;gene-DDB_G0277291;gene-DDB_G0270328;gene-DDB_G0290265;gene-DDB_G0276035;gene-DDB_G0268626;gene-DDB_G0286867;gene-DDB_G0281203;gene-DDB_G0268622;gen…	DDB_G0283143;proA;psiM;DDB_G0271700;racF2;DDB_G0280149;DDB_G0281079;pldB;DDB_G0270330;fimA;pks16;DDB_G0283783;DDB_G0288317;DDB_G0274427;DDB_G0277291;DDB_G0270328;GP138D;DDB_G0276035;DDB_G0268626;DDB_G0286867;DDB_G0281203;rac1B;gp130;DDB_G0276303;DDB_G0271808;DDB_G0270368;DDB_G0274431;DDB_G0273967;DDB_G0273965;DDB_G0272052;DDB_G0272897;DDB_G0286323;DDB_G0274923;DDB_G0287167;DDB_G0274825;rasV;rasW;…
61	GO:0031667	BP	response to nutrient levels	61/ 1009	315/ 10055	0.193651	2.12e-06	0.00047362	gene-DDB_G0273397;gene-DDB_G0277913;gene-DDB_G0271500;gene-DDB_G0276967;gene-DDB_G0289145;gene-DDB_G0277915;gene-DDB_G0281545;gene-DDB_G0271684;gene-DDB_G0273887;gene-DDB_G0271686;gene-DDB_G0279797;gene-DDB_G0283083;gene-DDB_G0289521;gene-DDB_G0270212;gene-DDB_G0285845;gene-DDB_G0273533;gene-DDB_G0291253;gene-DDB_G0284047;gene-DDB_G0280351;gene-DDB_G0283021;gene-DDB_G0269176;gene-DDB_G0274099;gen…	carA-1;gefJ;DG1106;racF2;pde7;gefI;acaA;grlA;dscD-2;grlB;ctnB;cbpD2;srsA;DDB_G0270212;phdA;carA-2;dia2;abcF2;gpaL;sodB;racF1;cbpE;rac1B;dscD-1;erkB;csaA;DDB_G0288475;rasD;DDB_G0278975;tgrC1;abcG4;cadA;DDB_G0274273;tgrQ1;dscC-1;adcC;cad3;dscA-2;DDB_G0279681;pyr56;tgrD1;abcG17-2;gxcP;DDB_G0269836;gefB;rsmA;dscC-2;grlL;DD7-1;mybB;psrA;DDB_G0286897;dio3;abcG22;abcG17-1;grlJ;tgrS1;cbfB;grlF;rac1C;dscA…
61	GO:0009991	BP	response to extracellular stimulus	61/ 1009	315/ 10055	0.193651	2.12e-06	0.00047362	gene-DDB_G0273397;gene-DDB_G0277913;gene-DDB_G0271500;gene-DDB_G0276967;gene-DDB_G0289145;gene-DDB_G0277915;gene-DDB_G0281545;gene-DDB_G0271684;gene-DDB_G0273887;gene-DDB_G0271686;gene-DDB_G0279797;gene-DDB_G0283083;gene-DDB_G0289521;gene-DDB_G0270212;gene-DDB_G0285845;gene-DDB_G0273533;gene-DDB_G0291253;gene-DDB_G0284047;gene-DDB_G0280351;gene-DDB_G0283021;gene-DDB_G0269176;gene-DDB_G0274099;gen…	carA-1;gefJ;DG1106;racF2;pde7;gefI;acaA;grlA;dscD-2;grlB;ctnB;cbpD2;srsA;DDB_G0270212;phdA;carA-2;dia2;abcF2;gpaL;sodB;racF1;cbpE;rac1B;dscD-1;erkB;csaA;DDB_G0288475;rasD;DDB_G0278975;tgrC1;abcG4;cadA;DDB_G0274273;tgrQ1;dscC-1;adcC;cad3;dscA-2;DDB_G0279681;pyr56;tgrD1;abcG17-2;gxcP;DDB_G0269836;gefB;rsmA;dscC-2;grlL;DD7-1;mybB;psrA;DDB_G0286897;dio3;abcG22;abcG17-1;grlJ;tgrS1;cbfB;grlF;rac1C;dscA…
76	GO:0000003	BP	reproduction	76/ 1009	329/ 10055	0.231003	2.19e-06	0.00047362	gene-DDB_G0283143;gene-DDB_G0287125;gene-DDB_G0284759;gene-DDB_G0271700;gene-DDB_G0276967;gene-DDB_G0280149;gene-DDB_G0281079;gene-DDB_G0270330;gene-DDB_G0277855;gene-DDB_G0275069;gene-DDB_G0283783;gene-DDB_G0288317;gene-DDB_G0274427;gene-DDB_G0271500;gene-DDB_G0277291;gene-DDB_G0270328;gene-DDB_G0290265;gene-DDB_G0276035;gene-DDB_G0268626;gene-DDB_G0286867;gene-DDB_G0281203;gene-DDB_G0268622;gen…	DDB_G0283143;proA;psiM;DDB_G0271700;racF2;DDB_G0280149;DDB_G0281079;DDB_G0270330;fimA;pks16;DDB_G0283783;DDB_G0288317;DDB_G0274427;DG1106;DDB_G0277291;DDB_G0270328;GP138D;DDB_G0276035;DDB_G0268626;DDB_G0286867;DDB_G0281203;rac1B;gp130;DDB_G0276303;DDB_G0271808;rasD;DDB_G0270368;DDB_G0274431;DDB_G0273967;DDB_G0273965;DDB_G0272052;DDB_G0272897;DDB_G0286323;DDB_G0274923;DDB_G0287167;DDB_G0274825;ras…
54	GO:1901700	BP	response to oxygen-containing compound	54/ 1009	223/ 10055	0.242152	2.28e-06	0.00047362	gene-DDB_G0273397;gene-DDB_G0272520;gene-DDB_G0283021;gene-DDB_G0276967;gene-DDB_G0289145;gene-DDB_G0289811;gene-DDB_G0273885;gene-DDB_G0270214;gene-DDB_G0273887;gene-DDB_G0269252;gene-DDB_G0271500;gene-DDB_G0270212;gene-DDB_G0280351;gene-DDB_G0274601;gene-DDB_G0279799;gene-DDB_G0268622;gene-DDB_G0273067;gene-DDB_G0273065;gene-DDB_G0292996;gene-DDB_G0269100;gene-DDB_G0280531;gene-DDB_G0274575;gen…	carA-1;act15;sodB;racF2;pde7;act10;dscC-2;DD7-1;dscD-2;gefE;DG1106;DDB_G0270212;gpaL;act9;cprB;rac1B;dscD-1;dscC-1;rasD;abpC;tgrC1;myoK;hspI;act22;alfA;cad3;dscA-2;cadA;DDB_G0270086;mgp1;act28;act13;pkaC;grlL;DDB_G0272632;act27;erkB;rsmA;acaA;DDB_G0276661;aoxA;gbfA;psrA;carA-2;act21;rac1C;racF1;DDB_G0274081;fhbA;gefN;act3;act5;csaA;dscA-1
72	GO:0022414	BP	reproductive process	72/ 1009	330/ 10055	0.218182	2.28e-06	0.00047362	gene-DDB_G0283143;gene-DDB_G0270736;gene-DDB_G0284759;gene-DDB_G0271700;gene-DDB_G0276967;gene-DDB_G0280149;gene-DDB_G0281079;gene-DDB_G0270330;gene-DDB_G0277855;gene-DDB_G0275069;gene-DDB_G0283783;gene-DDB_G0288317;gene-DDB_G0274427;gene-DDB_G0277291;gene-DDB_G0270328;gene-DDB_G0290265;gene-DDB_G0276035;gene-DDB_G0268626;gene-DDB_G0286867;gene-DDB_G0281203;gene-DDB_G0268622;gene-DDB_G0279921;gen…	DDB_G0283143;rasV;psiM;DDB_G0271700;racF2;DDB_G0280149;DDB_G0281079;DDB_G0270330;fimA;pks16;DDB_G0283783;DDB_G0288317;DDB_G0274427;DDB_G0277291;DDB_G0270328;GP138D;DDB_G0276035;DDB_G0268626;DDB_G0286867;DDB_G0281203;rac1B;gp130;DDB_G0276303;DDB_G0271808;DDB_G0270368;DDB_G0274431;DDB_G0273967;DDB_G0273965;DDB_G0272052;DDB_G0272897;DDB_G0286323;DDB_G0274923;DDB_G0287167;DDB_G0274825;syn1B;rasW;DDB_…
49	GO:0031152	BP	aggregation involved in sorocarp development	49/ 1009	245/ 10055	0.2	2.32e-06	0.00047362	gene-DDB_G0273397;gene-DDB_G0277913;gene-DDB_G0271500;gene-DDB_G0276967;gene-DDB_G0277915;gene-DDB_G0281545;gene-DDB_G0271684;gene-DDB_G0273533;gene-DDB_G0271686;gene-DDB_G0279797;gene-DDB_G0283083;gene-DDB_G0289521;gene-DDB_G0285845;gene-DDB_G0285793;gene-DDB_G0291253;gene-DDB_G0284047;gene-DDB_G0283021;gene-DDB_G0269176;gene-DDB_G0274099;gene-DDB_G0268622;gene-DDB_G0283903;gene-DDB_G0289073;gen…	carA-1;gefJ;DG1106;racF2;gefI;acaA;grlA;carA-2;grlB;ctnB;cbpD2;srsA;phdA;cadA;dia2;abcF2;sodB;racF1;cbpE;rac1B;erkB;csaA;DDB_G0288475;rasD;DDB_G0278975;tgrC1;abcG4;DDB_G0274273;tgrQ1;adcC;cad3;DDB_G0279681;tgrD1;abcG17-2;gxcP;DDB_G0269836;gefB;rsmA;mybB;pde7;DDB_G0286897;dio3;abcG22;abcG17-1;grlJ;tgrS1;cbfB;grlF;rac1C
38	GO:0006364	BP	rRNA processing	38/ 1009	165/ 10055	0.230303	2.38e-06	0.00047362	gene-DDB_G0295765;gene-DDB_G0276411;gene-DDB_G0268868;gene-DDB_G0281839;gene-DDB_G0287537;gene-DDB_G0280489;gene-DDB_G0278331;gene-DDB_G0282901;gene-DDB_G0279013;gene-DDB_G0274325;gene-DDB_G0269312;gene-DDB_G0269722;gene-DDB_G0279903;gene-DDB_G0293036;gene-DDB_G0282623;gene-DDB_G0282741;gene-DDB_G0286199;gene-DDB_G0284817;gene-DDB_G0292108;gene-DDB_G0282243;gene-DDB_G0275073;gene-DDB_G0287351;gen…	mdn1;mrt4;nat10;DDB_G0281839;nop14;wdr46;DDB_G0278331;DDB_G0282901;nola1;ddx52;DDB_G0269312;DDB_G0269722;wdr12;ddx5;wdr3;ddx18;DDB_G0286199;DDB_G0284817;DDB_G0292108;nhp2l1;pwp1;dhx37;bms1l;DDB_G0289415;DDB_G0270202;nol1;imp4;DDB_G0291740;wdr18;DDB_G0293412;DDB_G0280463;rio2;DDB_G0291310;mak16l;dimt1l;DDB_G0279821;nol5a;nog1
25	GO:0045472	BP	response to ether	25/ 1009	92/ 10055	0.271739	2.45e-06	0.00047362	gene-DDB_G0273397;gene-DDB_G0289145;gene-DDB_G0273885;gene-DDB_G0270214;gene-DDB_G0273887;gene-DDB_G0269252;gene-DDB_G0271500;gene-DDB_G0270212;gene-DDB_G0273067;gene-DDB_G0273065;gene-DDB_G0273063;gene-DDB_G0274575;gene-DDB_G0285817;gene-DDB_G0273919;gene-DDB_G0290233;gene-DDB_G0285793;gene-DDB_G0283907;gene-DDB_G0272632;gene-DDB_G0283903;gene-DDB_G0281545;gene-DDB_G0280469;gene-DDB_G0273533;gen…	carA-1;pde7;dscC-2;DD7-1;dscD-2;gefE;DG1106;DDB_G0270212;dscD-1;dscC-1;dscA-1;myoK;cad3;dscA-2;mgp1;cadA;pkaC;DDB_G0272632;erkB;acaA;psrA;carA-2;DDB_G0274081;gefN;csaA
67	GO:0030312	CC	external encapsulating structure	67/ 1009	310/ 10055	0.216129	1.85e-06	0.00047362	gene-DDB_G0276947;gene-DDB_G0282255;gene-DDB_G0284759;gene-DDB_G0281077;gene-DDB_G0289391;gene-DDB_G0276969;gene-DDB_G0281507;gene-DDB_G0271914;gene-DDB_G0273885;gene-DDB_G0270214;gene-DDB_G0273887;gene-DDB_G0280167;gene-DDB_G0283083;gene-DDB_G0270212;gene-DDB_G0272833;gene-DDB_G0285637;gene-DDB_G0293154;gene-DDB_G0283611;gene-DDB_G0273067;gene-DDB_G0273065;gene-DDB_G0272562;gene-DDB_G0273063;gen…	trap1;DDB_G0282255;psiM;DDB_G0281077;pkiA;DDB_G0276969;colC;DDB_G0271914;dscC-2;DD7-1;dscD-2;psiO;cbpD2;DDB_G0270212;csbA;glb2;DDB_G0293154;cbpF;dscD-1;dscC-1;csbB;dscA-1;DDB_G0283555;DDB_G0289363;abpC;dscE;DDB_G0281079;cinC;DDB_G0283125;D2;DDB_G0270294;cad2;cafA;DDB_G0281049;DDB_G0290593;DDB_G0278519;cmbC;cbpD1;cad3;DDB_G0285555;dscA-2;DDB_G0271178;DDB_G0279681;ecmL;psiI;psiP;cadA;mvpB;csbC;DDB_…
62	GO:0031012	CC	extracellular matrix	62/ 1009	293/ 10055	0.211604	2.42e-06	0.00047362	gene-DDB_G0287125;gene-DDB_G0282255;gene-DDB_G0284759;gene-DDB_G0281077;gene-DDB_G0289391;gene-DDB_G0276969;gene-DDB_G0281507;gene-DDB_G0271914;gene-DDB_G0273885;gene-DDB_G0270214;gene-DDB_G0273887;gene-DDB_G0280167;gene-DDB_G0283083;gene-DDB_G0270212;gene-DDB_G0272833;gene-DDB_G0293154;gene-DDB_G0283611;gene-DDB_G0273067;gene-DDB_G0273065;gene-DDB_G0272562;gene-DDB_G0273063;gene-DDB_G0289363;gen…	proA;DDB_G0282255;psiM;DDB_G0281077;pkiA;DDB_G0276969;colC;DDB_G0271914;dscC-2;DD7-1;dscD-2;psiO;cbpD2;DDB_G0270212;csbA;DDB_G0293154;cbpF;dscD-1;dscC-1;csbB;dscA-1;DDB_G0289363;abpC;dscE;DDB_G0281079;DDB_G0283125;D2;DDB_G0270294;cad2;cafA;DDB_G0281049;DDB_G0290593;DDB_G0278519;cmbC;cbpD1;cad3;DDB_G0285555;dscA-2;DDB_G0271178;DDB_G0279681;ecmL;psiI;psiP;cadA;mvpB;csbC;cinC;trxC;abnA;cbpG;grlN;psi…
43	GO:0030246	MF	carbohydrate binding	43/ 1009	203/ 10055	0.211823	2.36e-06	0.00047362	gene-DDB_G0289813;gene-DDB_G0282255;gene-DDB_G0289283;gene-DDB_G0281077;gene-DDB_G0281079;gene-DDB_G0275385;gene-DDB_G0273885;gene-DDB_G0270214;gene-DDB_G0273887;gene-DDB_G0290563;gene-DDB_G0270190;gene-DDB_G0270212;gene-DDB_G0278259;gene-DDB_G0267466;gene-DDB_G0281139;gene-DDB_G0286973;gene-DDB_G0289815;gene-DDB_G0273067;gene-DDB_G0273065;gene-DDB_G0273063;gene-DDB_G0289363;gene-DDB_G0292552;gen…	cupF;DDB_G0282255;cupC;DDB_G0281077;DDB_G0281079;DDB_G0275385;dscC-2;DD7-1;dscD-2;cupH;DDB_G0270190;DDB_G0270212;manB;cupA;DDB_G0281139;DDB_G0286973;cupB;dscD-1;dscC-1;dscA-1;DDB_G0289363;dscE;ponA;DDB_G0270294;DDB_G0286277;DDB_G0270058;glb2;manA;dscA-2;DDB_G0278519;ecmL;DDB_G0292888;DDB_G0293762;cupG;psvA;DDB_G0292090;DDB_G0271914;cupI;DDB_G0272030;DDB_G0272442;DDB_G0282171;DDB_G0272062;DDB_G027…
78	GO:0042221	BP	response to chemical	78/ 1009	420/ 10055	0.185714	2.62e-06	0.000494591	gene-DDB_G0273397;gene-DDB_G0272520;gene-DDB_G0283021;gene-DDB_G0276967;gene-DDB_G0282927;gene-DDB_G0279799;gene-DDB_G0289811;gene-DDB_G0277851;gene-DDB_G0281545;gene-DDB_G0271684;gene-DDB_G0273887;gene-DDB_G0278069;gene-DDB_G0279951;gene-DDB_G0269252;gene-DDB_G0271500;gene-DDB_G0270212;gene-DDB_G0280351;gene-DDB_G0274601;gene-DDB_G0272632;gene-DDB_G0269256;gene-DDB_G0279903;gene-DDB_G0284955;gen…	carA-1;act15;sodB;racF2;dhkL;cprB;act10;dymB;acaA;grlA;dscD-2;gacII;DDB_G0279951;gefE;DG1106;DDB_G0270212;gpaL;act9;DDB_G0272632;DDB_G0269256;wdr12;DDB_G0284955;rac1B;dscD-1;erkB;csaA;dhkC;rasD;fhbA;abpC;tgrC1;gefN;DDB_G0283125;myoK;DDB_G0269270;DDB_G0268192;act22;alfA;hspB;DDB_G0279973;dscC-1;cad3;hspI;dscA-2;cadA;pyr56;DDB_G0284011;dscC-2;act28;act13;pkaC;DDB_G0270086;act27;pde7;rsmA;dhkI-1;DDB…
39	GO:0016072	BP	rRNA metabolic process	39/ 1009	177/ 10055	0.220339	3.02e-06	0.000530803	gene-DDB_G0295765;gene-DDB_G0276411;gene-DDB_G0268868;gene-DDB_G0281839;gene-DDB_G0287537;gene-DDB_G0280489;gene-DDB_G0278331;gene-DDB_G0282901;gene-DDB_G0293614;gene-DDB_G0279013;gene-DDB_G0274325;gene-DDB_G0269312;gene-DDB_G0269722;gene-DDB_G0279903;gene-DDB_G0293036;gene-DDB_G0282623;gene-DDB_G0282741;gene-DDB_G0286199;gene-DDB_G0284817;gene-DDB_G0292108;gene-DDB_G0282243;gene-DDB_G0275073;gen…	mdn1;mrt4;nat10;DDB_G0281839;nop14;wdr46;DDB_G0278331;DDB_G0282901;DDB_G0293614;nola1;ddx52;DDB_G0269312;DDB_G0269722;wdr12;ddx5;wdr3;ddx18;DDB_G0286199;DDB_G0284817;DDB_G0292108;nhp2l1;pwp1;dhx37;bms1l;DDB_G0289415;DDB_G0270202;nol1;imp4;DDB_G0291740;wdr18;DDB_G0293412;DDB_G0280463;rio2;DDB_G0291310;mak16l;dimt1l;DDB_G0279821;nol5a;nog1
82	GO:0009605	BP	response to external stimulus	82/ 1009	461/ 10055	0.177874	3.34e-06	0.000572905	gene-DDB_G0277915;gene-DDB_G0277913;gene-DDB_G0283021;gene-DDB_G0276967;gene-DDB_G0269160;gene-DDB_G0292996;gene-DDB_G0287101;gene-DDB_G0270212;gene-DDB_G0273397;gene-DDB_G0273887;gene-DDB_G0286897;gene-DDB_G0281545;gene-DDB_G0282905;gene-DDB_G0279791;gene-DDB_G0271686;gene-DDB_G0279797;gene-DDB_G0283083;gene-DDB_G0289521;gene-DDB_G0273675;gene-DDB_G0285845;gene-DDB_G0280351;gene-DDB_G0291253;gen…	gefI;gefJ;sodB;racF2;nxnA;rasD;noxB;DDB_G0270212;carA-1;dscD-2;DDB_G0286897;acaA;DDB_G0282905;DDB_G0279791;grlB;ctnB;cbpD2;srsA;DDB_G0273675;phdA;gpaL;dia2;abcF2;racF1;DDB_G0273235;vacA;dscE;DDB_G0284955;cbpE;rac1B;dscD-1;gefB;csaA;DDB_G0288475;dscA-1;DDB_G0278975;poxA;alrB;tgrC1;abcG4;DDB_G0294629;myoK;abcG17-2;DDB_G0274273;carA-2;hspB;pkiA;prsA;psrA;adcC;cad3;dscA-2;DDB_G0279681;pyr56;rac1C;tgr…
135	GO:0048856	BP	anatomical structure development	135/ 1009	866/ 10055	0.155889	3.63e-06	0.000609012	gene-DDB_G0276967;gene-DDB_G0287101;gene-DDB_G0275069;gene-DDB_G0283555;gene-DDB_G0281545;gene-DDB_G0271684;gene-DDB_G0272562;gene-DDB_G0293438;gene-DDB_G0278581;gene-DDB_G0291758;gene-DDB_G0288475;gene-DDB_G0292996;gene-DDB_G0269100;gene-DDB_G0289657;gene-DDB_G0284619;gene-DDB_G0274575;gene-DDB_G0274273;gene-DDB_G0292792;gene-DDB_G0268420;gene-DDB_G0284177;gene-DDB_G0282111;gene-DDB_G0278519;gen…	racF2;noxB;pks16;DDB_G0283555;acaA;grlA;csbB;abcB2;psiF;DDB_G0291758;DDB_G0288475;rasD;abpC;abcG4;DDB_G0284619;myoK;DDB_G0274273;CYP508C1;DDB_G0268420;DDB_G0284177;DDB_G0282111;DDB_G0278519;DDB_G0271860;gxcP;comC;osbA;DDB_G0278613;dhkI-1;psrA;carA-2;pefB;abcG22;abcG17-1;DDB_G0267620;tgrS1;comD;rac1C;DDB_G0271892;trap1;carA-1;DG1106;csbA;phdA;abcF2;DDB_G0271852;gdcA;csaA;dhkC;cupH;ponA;nxnA;DDB_G0…
25	GO:1901654	BP	response to ketone	25/ 1009	94/ 10055	0.265957	3.74e-06	0.000614595	gene-DDB_G0273397;gene-DDB_G0289145;gene-DDB_G0273885;gene-DDB_G0270214;gene-DDB_G0273887;gene-DDB_G0269252;gene-DDB_G0271500;gene-DDB_G0270212;gene-DDB_G0273067;gene-DDB_G0273065;gene-DDB_G0273063;gene-DDB_G0274575;gene-DDB_G0285817;gene-DDB_G0273919;gene-DDB_G0290233;gene-DDB_G0285793;gene-DDB_G0283907;gene-DDB_G0272632;gene-DDB_G0283903;gene-DDB_G0281545;gene-DDB_G0280469;gene-DDB_G0273533;gen…	carA-1;pde7;dscC-2;DD7-1;dscD-2;gefE;DG1106;DDB_G0270212;dscD-1;dscC-1;dscA-1;myoK;cad3;dscA-2;mgp1;cadA;pkaC;DDB_G0272632;erkB;acaA;psrA;carA-2;DDB_G0274081;gefN;csaA
157	GO:0032502	BP	developmental process	157/ 1009	1052/ 10055	0.14924	4.78e-06	0.000649643	gene-DDB_G0276967;gene-DDB_G0287101;gene-DDB_G0275069;gene-DDB_G0283555;gene-DDB_G0281545;gene-DDB_G0271684;gene-DDB_G0272562;gene-DDB_G0293438;gene-DDB_G0278581;gene-DDB_G0275445;gene-DDB_G0288475;gene-DDB_G0292996;gene-DDB_G0269100;gene-DDB_G0289657;gene-DDB_G0274575;gene-DDB_G0274273;gene-DDB_G0292792;gene-DDB_G0289883;gene-DDB_G0295727;gene-DDB_G0270556;gene-DDB_G0284177;gene-DDB_G0282111;gen…	racF2;noxB;pks16;DDB_G0283555;acaA;grlA;csbB;abcB2;psiF;mybB;DDB_G0288475;rasD;abpC;abcG4;myoK;DDB_G0274273;CYP508C1;cupG;DDB_G0295727;syn1B;DDB_G0284177;DDB_G0282111;DDB_G0282815;DDB_G0271860;gxcP;comC;act13;DDB_G0278613;dhkI-1;psrA;cbfB;pefB;abcG22;abcG17-1;DDB_G0267620;tgrS1;act3;comD;rac1C;DDB_G0271892;trap1;carA-1;DDB_G0286897;DG1106;csbA;phdA;abcF2;DDB_G0271852;osbC;gdcA;csaA;dhkC;cupH;act9…
39	GO:1901698	BP	response to nitrogen compound	39/ 1009	184/ 10055	0.211957	5.17e-06	0.000649643	gene-DDB_G0289811;gene-DDB_G0272520;gene-DDB_G0276967;gene-DDB_G0292996;gene-DDB_G0281545;gene-DDB_G0270214;gene-DDB_G0273887;gene-DDB_G0289145;gene-DDB_G0271500;gene-DDB_G0270212;gene-DDB_G0280351;gene-DDB_G0274601;gene-DDB_G0279799;gene-DDB_G0268622;gene-DDB_G0273067;gene-DDB_G0273065;gene-DDB_G0274191;gene-DDB_G0273063;gene-DDB_G0269100;gene-DDB_G0275023;gene-DDB_G0274391;gene-DDB_G0273919;gen…	act10;act15;racF2;rasD;acaA;DD7-1;dscD-2;pde7;DG1106;DDB_G0270212;gpaL;act9;cprB;rac1B;dscD-1;dscC-1;dhkC;dscA-1;abpC;act22;alfA;dscA-2;DDB_G0284011;act28;act13;act27;erkB;rsmA;dscC-2;DDB_G0277573;DDB_G0276661;grlL;psrA;act21;racF1;act3;pde4;rac1C;act5
56	GO:0007154	BP	cell communication	56/ 1009	303/ 10055	0.184818	5.87e-06	0.000649643	gene-DDB_G0273397;gene-DDB_G0277913;gene-DDB_G0271500;gene-DDB_G0276967;gene-DDB_G0275741;gene-DDB_G0279483;gene-DDB_G0277915;gene-DDB_G0281545;gene-DDB_G0271684;gene-DDB_G0273533;gene-DDB_G0271686;gene-DDB_G0279797;gene-DDB_G0283083;gene-DDB_G0289521;gene-DDB_G0285845;gene-DDB_G0285793;gene-DDB_G0291253;gene-DDB_G0284047;gene-DDB_G0283021;gene-DDB_G0269176;gene-DDB_G0274099;gene-DDB_G0268622;gen…	carA-1;gefJ;DG1106;racF2;dio3;pldB;gefI;acaA;grlA;carA-2;grlB;ctnB;cbpD2;srsA;phdA;cadA;dia2;abcF2;sodB;racF1;cbpE;rac1B;erkB;csaA;DDB_G0288475;rasD;DDB_G0278975;tgrC1;abcG4;DDB_G0274273;grlG;tgrQ1;adcC;cad3;DDB_G0279681;pyr56;tgrD1;abcG17-2;gxcP;DDB_G0269836;pkaC;gefB;rsmA;grlN;grlH;mybB;pde7;DDB_G0286897;grlD;abcG22;abcG17-1;grlJ;tgrS1;cbfB;grlF;rac1C
18	GO:0007584	BP	response to nutrient	18/ 1009	57/ 10055	0.315789	6.36e-06	0.000676725	gene-DDB_G0283547;gene-DDB_G0269176;gene-DDB_G0281211;gene-DDB_G0276967;gene-DDB_G0270214;gene-DDB_G0273067;gene-DDB_G0292996;gene-DDB_G0273065;gene-DDB_G0268622;gene-DDB_G0273063;gene-DDB_G0273885;gene-DDB_G0280469;gene-DDB_G0273887;gene-DDB_G0270212;gene-DDB_G0280351;gene-DDB_G0283903;gene-DDB_G0282365;gene-DDB_G0273919	rsmA;racF1;grlL;racF2;DD7-1;dscD-1;rasD;dscC-1;rac1B;dscA-1;dscC-2;psrA;dscD-2;DDB_G0270212;gpaL;erkB;rac1C;dscA-2
17	GO:0004930	MF	G protein-coupled receptor activity	17/ 1009	52/ 10055	0.326923	6.79e-06	0.000711835	gene-DDB_G0283839;gene-DDB_G0281211;gene-DDB_G0284729;gene-DDB_G0270730;gene-DDB_G0282459;gene-DDB_G0286037;gene-DDB_G0273397;gene-DDB_G0286895;gene-DDB_G0271684;gene-DDB_G0273533;gene-DDB_G0271686;gene-DDB_G0272244;gene-DDB_G0272150;gene-DDB_G0274773;gene-DDB_G0273035;gene-DDB_G0282175;gene-DDB_G0291408	grlN;grlL;fslK;fslB;grlH;lrlA;carA-1;grlD;grlA;carA-2;grlB;grlG;grlJ;fslH;fslM-1;grlF;DDB_G0291408
11	GO:0042254	BP	ribosome biogenesis	11/ 1009	24/ 10055	0.458333	7.17e-06	0.000741618	gene-DDB_G0282243;gene-DDB_G0279205;gene-DDB_G0287351;gene-DDB_G0271708;gene-DDB_G0287891;gene-DDB_G0278331;gene-DDB_G0279013;gene-DDB_G0275403;gene-DDB_G0274521;gene-DDB_G0285465;gene-DDB_G0276085	nhp2l1;DDB_G0279205;dhx37;ddx31;bms1l;DDB_G0278331;nola1;DDB_G0275403;rrs1;nog1;DDB_G0276085
110	GO:0051703	BP	biological process involved in intraspecies interaction between organisms	110/ 1009	725/ 10055	0.151724	8.61e-06	0.000833892	gene-DDB_G0276967;gene-DDB_G0287101;gene-DDB_G0275069;gene-DDB_G0283555;gene-DDB_G0281545;gene-DDB_G0271684;gene-DDB_G0271686;gene-DDB_G0293438;gene-DDB_G0291758;gene-DDB_G0288475;gene-DDB_G0292996;gene-DDB_G0269100;gene-DDB_G0289657;gene-DDB_G0284619;gene-DDB_G0274575;gene-DDB_G0274273;gene-DDB_G0292792;gene-DDB_G0284177;gene-DDB_G0282111;gene-DDB_G0271860;gene-DDB_G0285859;gene-DDB_G0280053;gen…	racF2;noxB;pks16;DDB_G0283555;acaA;grlA;grlB;abcB2;DDB_G0291758;DDB_G0288475;rasD;abpC;abcG4;DDB_G0284619;myoK;DDB_G0274273;CYP508C1;DDB_G0284177;DDB_G0282111;DDB_G0271860;gxcP;osbA;DDB_G0278613;dhkI-1;psrA;carA-2;pefB;abcG22;csbB;tgrS1;comD;rac1C;DDB_G0271892;carA-1;DG1106;csbA;phdA;abcF2;DDB_G0271852;csaA;dhkC;ponA;abcG17-1;nxnA;DDB_G0270294;tgrQ1;abcA6;abcG17-2;abcC7;abcB1;gbfA;pldB;racF1;pefA…
110	GO:0099120	BP	socially cooperative development	110/ 1009	725/ 10055	0.151724	8.61e-06	0.000833892	gene-DDB_G0276967;gene-DDB_G0287101;gene-DDB_G0275069;gene-DDB_G0283555;gene-DDB_G0281545;gene-DDB_G0271684;gene-DDB_G0271686;gene-DDB_G0293438;gene-DDB_G0291758;gene-DDB_G0288475;gene-DDB_G0292996;gene-DDB_G0269100;gene-DDB_G0289657;gene-DDB_G0284619;gene-DDB_G0274575;gene-DDB_G0274273;gene-DDB_G0292792;gene-DDB_G0284177;gene-DDB_G0282111;gene-DDB_G0271860;gene-DDB_G0285859;gene-DDB_G0280053;gen…	racF2;noxB;pks16;DDB_G0283555;acaA;grlA;grlB;abcB2;DDB_G0291758;DDB_G0288475;rasD;abpC;abcG4;DDB_G0284619;myoK;DDB_G0274273;CYP508C1;DDB_G0284177;DDB_G0282111;DDB_G0271860;gxcP;osbA;DDB_G0278613;dhkI-1;psrA;carA-2;pefB;abcG22;csbB;tgrS1;comD;rac1C;DDB_G0271892;carA-1;DG1106;csbA;phdA;abcF2;DDB_G0271852;csaA;dhkC;ponA;abcG17-1;nxnA;DDB_G0270294;tgrQ1;abcA6;abcG17-2;abcC7;abcB1;gbfA;pldB;racF1;pefA…
24	GO:0098609	BP	cell-cell adhesion	24/ 1009	93/ 10055	0.258065	1.02e-05	0.00095381	gene-DDB_G0276967;gene-DDB_G0277851;gene-DDB_G0273885;gene-DDB_G0270214;gene-DDB_G0273887;gene-DDB_G0272562;gene-DDB_G0279797;gene-DDB_G0270212;gene-DDB_G0272833;gene-DDB_G0273067;gene-DDB_G0280531;gene-DDB_G0273063;gene-DDB_G0292552;gene-DDB_G0282111;gene-DDB_G0275439;gene-DDB_G0285817;gene-DDB_G0287505;gene-DDB_G0271178;gene-DDB_G0285793;gene-DDB_G0272756;gene-DDB_G0273919;gene-DDB_G0269176;gen…	racF2;dymB;dscC-2;DD7-1;dscD-2;csbB;ctnB;DDB_G0270212;csbA;dscD-1;tgrC1;dscA-1;dscE;DDB_G0282111;cad2;cad3;talB;DDB_G0271178;cadA;csbC;dscA-2;racF1;csaA;dscC-1
38	GO:0010243	BP	response to organonitrogen compound	38/ 1009	182/ 10055	0.208791	1.47e-05	0.00135355	gene-DDB_G0289811;gene-DDB_G0272520;gene-DDB_G0276967;gene-DDB_G0292996;gene-DDB_G0281545;gene-DDB_G0270214;gene-DDB_G0273887;gene-DDB_G0289145;gene-DDB_G0271500;gene-DDB_G0270212;gene-DDB_G0280351;gene-DDB_G0274601;gene-DDB_G0279799;gene-DDB_G0268622;gene-DDB_G0273067;gene-DDB_G0273065;gene-DDB_G0273063;gene-DDB_G0269100;gene-DDB_G0275023;gene-DDB_G0274391;gene-DDB_G0273919;gene-DDB_G0284011;gen…	act10;act15;racF2;rasD;acaA;DD7-1;dscD-2;pde7;DG1106;DDB_G0270212;gpaL;act9;cprB;rac1B;dscD-1;dscC-1;dscA-1;abpC;act22;alfA;dscA-2;DDB_G0284011;act28;act13;act27;erkB;rsmA;dscC-2;DDB_G0277573;DDB_G0276661;grlL;psrA;act21;racF1;act3;pde4;rac1C;act5
85	GO:0045335	CC	phagocytic vesicle	85/ 1009	540/ 10055	0.157407	2.37e-05	0.00206106	gene-DDB_G0287125;gene-DDB_G0282141;gene-DDB_G0289811;gene-DDB_G0269160;gene-DDB_G0267798;gene-DDB_G0292996;gene-DDB_G0277855;gene-DDB_G0281291;gene-DDB_G0284669;gene-DDB_G0277851;gene-DDB_G0273885;gene-DDB_G0270214;gene-DDB_G0277083;gene-DDB_G0267684;gene-DDB_G0274561;gene-DDB_G0270212;gene-DDB_G0268948;gene-DDB_G0290265;gene-DDB_G0272520;gene-DDB_G0290329;gene-DDB_G0292552;gene-DDB_G0287889;gen…	proA;hatA;act10;nxnA;DDB_G0267798;rasD;fimA;DDB_G0281291;prsA;dymB;dscC-2;DD7-1;DDB_G0277083;DDB_G0267684;act21;DDB_G0270212;DDB_G0268948;GP138D;act15;DDB_G0290329;dscE;DDB_G0287889;cnrD;sevA;rac1B;dscD-1;gp130;dscC-1;acly;dscA-1;DDB_G0290465;act9;alrB;DDB_G0286329;vacC;DDB_G0294629;DDB_G0283125;myoK;act28;DDB_G0272052;enoB;act22;pefB;hspB;DDB_G0295799;pkiA;DDB_G0287277;DDB_G0290593;DDB_G0287133;…
19	GO:0070161	CC	anchoring junction	19/ 1009	68/ 10055	0.279412	2.54e-05	0.00217694	gene-DDB_G0289811;gene-DDB_G0289487;gene-DDB_G0289663;gene-DDB_G0285817;gene-DDB_G0280531;gene-DDB_G0274599;gene-DDB_G0267490;gene-DDB_G0274561;gene-DDB_G0274601;gene-DDB_G0293522;gene-DDB_G0285793;gene-DDB_G0289073;gene-DDB_G0274575;gene-DDB_G0289511;gene-DDB_G0269548;gene-DDB_G0275023;gene-DDB_G0289533;gene-DDB_G0272520;gene-DDB_G0275439	act10;act3;act5;cad3;tgrC1;act13;ChLim;act21;act9;ponA;cadA;csaA;myoK;act28;DDB_G0269548;act22;act27;act15;cad2
19	GO:0030054	CC	cell junction	19/ 1009	69/ 10055	0.275362	3.18e-05	0.00263604	gene-DDB_G0289811;gene-DDB_G0289487;gene-DDB_G0289663;gene-DDB_G0285817;gene-DDB_G0280531;gene-DDB_G0274599;gene-DDB_G0267490;gene-DDB_G0274561;gene-DDB_G0274601;gene-DDB_G0293522;gene-DDB_G0285793;gene-DDB_G0289073;gene-DDB_G0274575;gene-DDB_G0289511;gene-DDB_G0269548;gene-DDB_G0275023;gene-DDB_G0289533;gene-DDB_G0272520;gene-DDB_G0275439	act10;act3;act5;cad3;tgrC1;act13;ChLim;act21;act9;ponA;cadA;csaA;myoK;act28;DDB_G0269548;act22;act27;act15;cad2
10	GO:0098636	CC	protein complex involved in cell adhesion	10/ 1009	23/ 10055	0.434783	3.34e-05	0.0027409	gene-DDB_G0292552;gene-DDB_G0273067;gene-DDB_G0273065;gene-DDB_G0273063;gene-DDB_G0280531;gene-DDB_G0273885;gene-DDB_G0270214;gene-DDB_G0273887;gene-DDB_G0270212;gene-DDB_G0273919	dscE;dscD-1;dscC-1;dscA-1;tgrC1;dscC-2;DD7-1;dscD-2;DDB_G0270212;dscA-2
50	GO:0009267	BP	cellular response to starvation	50/ 1009	276/ 10055	0.181159	3.79e-05	0.00301599	gene-DDB_G0273397;gene-DDB_G0277913;gene-DDB_G0271500;gene-DDB_G0276967;gene-DDB_G0277915;gene-DDB_G0281545;gene-DDB_G0271684;gene-DDB_G0273533;gene-DDB_G0271686;gene-DDB_G0279797;gene-DDB_G0283083;gene-DDB_G0289521;gene-DDB_G0285845;gene-DDB_G0285793;gene-DDB_G0291253;gene-DDB_G0284047;gene-DDB_G0283021;gene-DDB_G0269176;gene-DDB_G0274099;gene-DDB_G0268622;gene-DDB_G0283903;gene-DDB_G0289073;gen…	carA-1;gefJ;DG1106;racF2;gefI;acaA;grlA;carA-2;grlB;ctnB;cbpD2;srsA;phdA;cadA;dia2;abcF2;sodB;racF1;cbpE;rac1B;erkB;csaA;DDB_G0288475;rasD;DDB_G0278975;tgrC1;abcG4;DDB_G0274273;tgrQ1;adcC;cad3;DDB_G0279681;pyr56;tgrD1;abcG17-2;gxcP;DDB_G0269836;gefB;rsmA;mybB;pde7;DDB_G0286897;dio3;abcG22;abcG17-1;grlJ;tgrS1;cbfB;grlF;rac1C
21	GO:0030684	CC	preribosome	21/ 1009	82/ 10055	0.256098	4.09e-05	0.00321589	gene-DDB_G0282243;gene-DDB_G0295765;gene-DDB_G0276411;gene-DDB_G0279903;gene-DDB_G0293412;gene-DDB_G0302418;gene-DDB_G0282099;gene-DDB_G0281839;gene-DDB_G0287537;gene-DDB_G0280489;gene-DDB_G0284817;gene-DDB_G0287891;gene-DDB_G0289415;gene-DDB_G0278331;gene-DDB_G0279821;gene-DDB_G0282623;gene-DDB_G0275403;gene-DDB_G0269642;gene-DDB_G0274521;gene-DDB_G0285679;gene-DDB_G0275351	nhp2l1;mdn1;mrt4;wdr12;DDB_G0293412;imp4;rio2;DDB_G0281839;nop14;wdr46;DDB_G0284817;bms1l;DDB_G0289415;DDB_G0278331;DDB_G0279821;wdr3;DDB_G0275403;mak16l;rrs1;nol5a;DDB_G0275351
50	GO:0042594	BP	response to starvation	50/ 1009	279/ 10055	0.179211	4.3e-05	0.00331662	gene-DDB_G0273397;gene-DDB_G0277913;gene-DDB_G0271500;gene-DDB_G0276967;gene-DDB_G0277915;gene-DDB_G0281545;gene-DDB_G0271684;gene-DDB_G0273533;gene-DDB_G0271686;gene-DDB_G0279797;gene-DDB_G0283083;gene-DDB_G0289521;gene-DDB_G0285845;gene-DDB_G0285793;gene-DDB_G0291253;gene-DDB_G0284047;gene-DDB_G0283021;gene-DDB_G0269176;gene-DDB_G0274099;gene-DDB_G0268622;gene-DDB_G0283903;gene-DDB_G0289073;gen…	carA-1;gefJ;DG1106;racF2;gefI;acaA;grlA;carA-2;grlB;ctnB;cbpD2;srsA;phdA;cadA;dia2;abcF2;sodB;racF1;cbpE;rac1B;erkB;csaA;DDB_G0288475;rasD;DDB_G0278975;tgrC1;abcG4;DDB_G0274273;tgrQ1;adcC;cad3;DDB_G0279681;pyr56;tgrD1;abcG17-2;gxcP;DDB_G0269836;gefB;rsmA;mybB;pde7;DDB_G0286897;dio3;abcG22;abcG17-1;grlJ;tgrS1;cbfB;grlF;rac1C
50	GO:0031668	BP	cellular response to extracellular stimulus	50/ 1009	280/ 10055	0.178571	4.54e-05	0.00342888	gene-DDB_G0273397;gene-DDB_G0277913;gene-DDB_G0271500;gene-DDB_G0276967;gene-DDB_G0277915;gene-DDB_G0281545;gene-DDB_G0271684;gene-DDB_G0273533;gene-DDB_G0271686;gene-DDB_G0279797;gene-DDB_G0283083;gene-DDB_G0289521;gene-DDB_G0285845;gene-DDB_G0285793;gene-DDB_G0291253;gene-DDB_G0284047;gene-DDB_G0283021;gene-DDB_G0269176;gene-DDB_G0274099;gene-DDB_G0268622;gene-DDB_G0283903;gene-DDB_G0289073;gen…	carA-1;gefJ;DG1106;racF2;gefI;acaA;grlA;carA-2;grlB;ctnB;cbpD2;srsA;phdA;cadA;dia2;abcF2;sodB;racF1;cbpE;rac1B;erkB;csaA;DDB_G0288475;rasD;DDB_G0278975;tgrC1;abcG4;DDB_G0274273;tgrQ1;adcC;cad3;DDB_G0279681;pyr56;tgrD1;abcG17-2;gxcP;DDB_G0269836;gefB;rsmA;mybB;pde7;DDB_G0286897;dio3;abcG22;abcG17-1;grlJ;tgrS1;cbfB;grlF;rac1C
50	GO:0031669	BP	cellular response to nutrient levels	50/ 1009	280/ 10055	0.178571	4.54e-05	0.00342888	gene-DDB_G0273397;gene-DDB_G0277913;gene-DDB_G0271500;gene-DDB_G0276967;gene-DDB_G0277915;gene-DDB_G0281545;gene-DDB_G0271684;gene-DDB_G0273533;gene-DDB_G0271686;gene-DDB_G0279797;gene-DDB_G0283083;gene-DDB_G0289521;gene-DDB_G0285845;gene-DDB_G0285793;gene-DDB_G0291253;gene-DDB_G0284047;gene-DDB_G0283021;gene-DDB_G0269176;gene-DDB_G0274099;gene-DDB_G0268622;gene-DDB_G0283903;gene-DDB_G0289073;gen…	carA-1;gefJ;DG1106;racF2;gefI;acaA;grlA;carA-2;grlB;ctnB;cbpD2;srsA;phdA;cadA;dia2;abcF2;sodB;racF1;cbpE;rac1B;erkB;csaA;DDB_G0288475;rasD;DDB_G0278975;tgrC1;abcG4;DDB_G0274273;tgrQ1;adcC;cad3;DDB_G0279681;pyr56;tgrD1;abcG17-2;gxcP;DDB_G0269836;gefB;rsmA;mybB;pde7;DDB_G0286897;dio3;abcG22;abcG17-1;grlJ;tgrS1;cbfB;grlF;rac1C
857	GO:0110165	CC	cellular anatomical entity	857/ 1009	8066/ 10055	0.106248	5.19e-05	0.00380356	gene-DDB_G0282121;gene-DDB_G0279791;gene-DDB_G0279759;gene-DDB_G0273675;gene-DDB_G0282623;gene-DDB_G0267330;gene-DDB_G0274479;gene-DDB_G0293762;gene-DDB_G0288475;gene-DDB_G0287833;gene-DDB_G0278913;gene-DDB_G0287831;gene-DDB_G0269100;gene-DDB_G0285669;gene-DDB_G0285985;gene-DDB_G0274575;gene-DDB_G0274273;gene-DDB_G0274579;gene-DDB_G0291281;gene-DDB_G0281685;gene-DDB_G0281841;gene-DDB_G0281843;gen…	DDB_G0282121;DDB_G0279791;DDB_G0279759;DDB_G0273675;wdr3;DDB_G0267330;DDB_G0274479;DDB_G0293762;DDB_G0288475;DDB_G0287833;DDB_G0278913;DDB_G0287831;abpC;DDB_G0285669;DDB_G0285985;myoK;DDB_G0274273;pitB;DDB_G0291281;nol1;ddx24;DDB_G0281843;DDB_G0287063;DDB_G0278699;DDB_G0270050;DDB_G0269698;idhB;DDB_G0272801;coq2;CYP513C1;dhkI-1;DDB_G0291740;DDB_G0279611;DDB_G0275379;DDB_G0288609;DDB_G0291195;gpt7…
85	GO:0030139	CC	endocytic vesicle	85/ 1009	553/ 10055	0.153707	5.59e-05	0.00405754	gene-DDB_G0287125;gene-DDB_G0282141;gene-DDB_G0289811;gene-DDB_G0269160;gene-DDB_G0267798;gene-DDB_G0292996;gene-DDB_G0277855;gene-DDB_G0281291;gene-DDB_G0284669;gene-DDB_G0277851;gene-DDB_G0273885;gene-DDB_G0270214;gene-DDB_G0277083;gene-DDB_G0267684;gene-DDB_G0274561;gene-DDB_G0270212;gene-DDB_G0268948;gene-DDB_G0290265;gene-DDB_G0272520;gene-DDB_G0290329;gene-DDB_G0292552;gene-DDB_G0287889;gen…	proA;hatA;act10;nxnA;DDB_G0267798;rasD;fimA;DDB_G0281291;prsA;dymB;dscC-2;DD7-1;DDB_G0277083;DDB_G0267684;act21;DDB_G0270212;DDB_G0268948;GP138D;act15;DDB_G0290329;dscE;DDB_G0287889;cnrD;sevA;rac1B;dscD-1;gp130;dscC-1;acly;dscA-1;DDB_G0290465;act9;alrB;DDB_G0286329;vacC;DDB_G0294629;DDB_G0283125;myoK;act28;DDB_G0272052;enoB;act22;pefB;hspB;DDB_G0295799;pkiA;DDB_G0287277;DDB_G0290593;DDB_G0287133;…
82	GO:0005886	CC	plasma membrane	82/ 1009	531/ 10055	0.154426	5.64e-05	0.00405754	gene-DDB_G0282141;gene-DDB_G0277915;gene-DDB_G0285431;gene-DDB_G0283021;gene-DDB_G0276967;gene-DDB_G0281049;gene-DDB_G0267798;gene-DDB_G0287101;gene-DDB_G0270138;gene-DDB_G0277851;gene-DDB_G0281545;gene-DDB_G0271684;gene-DDB_G0271686;gene-DDB_G0276237;gene-DDB_G0289521;gene-DDB_G0285845;gene-DDB_G0277913;gene-DDB_G0290265;gene-DDB_G0284047;gene-DDB_G0271852;gene-DDB_G0270126;gene-DDB_G0288649;gen…	hatA;gefI;dia1;sodB;racF2;DDB_G0281049;DDB_G0267798;noxB;rasU;dymB;acaA;grlA;grlB;DDB_G0276237;srsA;phdA;gefJ;GP138D;abcF2;DDB_G0271852;rasY;ponL;nxnA;rac1B;DDB_G0286881;gp130;csaA;adcC;rasD;abpC;DDB_G0286329;abcG4;grlD;enoB;myoK;DDB_G0267752;ponJ;grlG;abcG17-2;rabG1;DDB_G0275411;rasX;DDB_G0274825;rasV;rasW;DDB_G0267684;DDB_G0290593;sibA;DDB_G0287133;DDB_G0279369;cad3;rckA;syn1B;vacC;DDB_G0290313…
50	GO:0071496	BP	cellular response to external stimulus	50/ 1009	282/ 10055	0.177305	7.2e-05	0.00510587	gene-DDB_G0273397;gene-DDB_G0277913;gene-DDB_G0271500;gene-DDB_G0276967;gene-DDB_G0277915;gene-DDB_G0281545;gene-DDB_G0271684;gene-DDB_G0273533;gene-DDB_G0271686;gene-DDB_G0279797;gene-DDB_G0283083;gene-DDB_G0289521;gene-DDB_G0285845;gene-DDB_G0285793;gene-DDB_G0291253;gene-DDB_G0284047;gene-DDB_G0283021;gene-DDB_G0269176;gene-DDB_G0274099;gene-DDB_G0268622;gene-DDB_G0283903;gene-DDB_G0289073;gen…	carA-1;gefJ;DG1106;racF2;gefI;acaA;grlA;carA-2;grlB;ctnB;cbpD2;srsA;phdA;cadA;dia2;abcF2;sodB;racF1;cbpE;rac1B;erkB;csaA;DDB_G0288475;rasD;DDB_G0278975;tgrC1;abcG4;DDB_G0274273;tgrQ1;adcC;cad3;DDB_G0279681;pyr56;tgrD1;abcG17-2;gxcP;DDB_G0269836;gefB;rsmA;mybB;pde7;DDB_G0286897;dio3;abcG22;abcG17-1;grlJ;tgrS1;cbfB;grlF;rac1C
21	GO:0004888	MF	transmembrane signaling receptor activity	21/ 1009	85/ 10055	0.247059	7.24e-05	0.00510587	gene-DDB_G0270672;gene-DDB_G0283839;gene-DDB_G0281211;gene-DDB_G0284729;gene-DDB_G0270730;gene-DDB_G0284761;gene-DDB_G0282459;gene-DDB_G0273397;gene-DDB_G0286895;gene-DDB_G0272240;gene-DDB_G0271684;gene-DDB_G0273533;gene-DDB_G0271686;gene-DDB_G0272244;gene-DDB_G0272150;gene-DDB_G0292204;gene-DDB_G0274773;gene-DDB_G0273035;gene-DDB_G0286037;gene-DDB_G0282175;gene-DDB_G0291408	fslN;grlN;grlL;fslK;fslB;fslA;grlH;carA-1;grlD;fscD;grlA;carA-2;grlB;grlG;grlJ;fscC;fslH;fslM-1;lrlA;grlF;DDB_G0291408
12	GO:0030490	BP	maturation of SSU-rRNA	12/ 1009	35/ 10055	0.342857	9.12e-05	0.0062619	gene-DDB_G0282243;gene-DDB_G0287351;gene-DDB_G0282099;gene-DDB_G0287537;gene-DDB_G0280489;gene-DDB_G0287891;gene-DDB_G0292108;gene-DDB_G0278331;gene-DDB_G0270202;gene-DDB_G0282623;gene-DDB_G0274325;gene-DDB_G0279821	nhp2l1;dhx37;rio2;nop14;wdr46;bms1l;DDB_G0292108;DDB_G0278331;DDB_G0270202;wdr3;ddx52;DDB_G0279821
14	GO:0031225	CC	anchored component of membrane	14/ 1009	46/ 10055	0.304348	0.000106225	0.00716163	gene-DDB_G0288649;gene-DDB_G0272052;gene-DDB_G0285431;gene-DDB_G0279921;gene-DDB_G0290259;gene-DDB_G0275553;gene-DDB_G0293522;gene-DDB_G0283481;gene-DDB_G0289073;gene-DDB_G0289919;gene-DDB_G0290265;gene-DDB_G0293634;gene-DDB_G0275411;gene-DDB_G0274825	ponL;DDB_G0272052;dia1;gp130;GP138B;DDB_G0275553;ponA;DDB_G0283481;csaA;ponJ;GP138D;ponE;DDB_G0275411;DDB_G0274825
17	GO:0005911	CC	cell-cell junction	17/ 1009	63/ 10055	0.269841	0.000108091	0.00722295	gene-DDB_G0289811;gene-DDB_G0289663;gene-DDB_G0285817;gene-DDB_G0280531;gene-DDB_G0289487;gene-DDB_G0274561;gene-DDB_G0274601;gene-DDB_G0293522;gene-DDB_G0285793;gene-DDB_G0289073;gene-DDB_G0274575;gene-DDB_G0289511;gene-DDB_G0274599;gene-DDB_G0275023;gene-DDB_G0289533;gene-DDB_G0272520;gene-DDB_G0275439	act10;act5;cad3;tgrC1;act3;act21;act9;ponA;cadA;csaA;myoK;act28;act13;act22;act27;act15;cad2
9	GO:0042273	BP	ribosomal large subunit biogenesis	9/ 1009	22/ 10055	0.409091	0.000147781	0.00978854	gene-DDB_G0269688;gene-DDB_G0279903;gene-DDB_G0276411;gene-DDB_G0281839;gene-DDB_G0269642;gene-DDB_G0284817;gene-DDB_G0274521;gene-DDB_G0272789;gene-DDB_G0284383	sdad1;wdr12;mrt4;DDB_G0281839;mak16l;DDB_G0284817;rrs1;rlp24;DDB_G0284383
14	GO:0044291	CC	cell-cell contact zone	14/ 1009	48/ 10055	0.291667	0.00017644	0.011499	gene-DDB_G0289811;gene-DDB_G0280531;gene-DDB_G0289487;gene-DDB_G0274561;gene-DDB_G0274601;gene-DDB_G0293522;gene-DDB_G0289511;gene-DDB_G0289073;gene-DDB_G0274575;gene-DDB_G0274599;gene-DDB_G0275023;gene-DDB_G0289533;gene-DDB_G0272520;gene-DDB_G0289663	act10;tgrC1;act3;act21;act9;ponA;act28;csaA;myoK;act13;act22;act27;act15;act5
53	GO:0034470	BP	ncRNA processing	53/ 1009	316/ 10055	0.167722	0.000179312	0.0115725	gene-DDB_G0295765;gene-DDB_G0276411;gene-DDB_G0268868;gene-DDB_G0281619;gene-DDB_G0287079;gene-DDB_G0281839;gene-DDB_G0287537;gene-DDB_G0280489;gene-DDB_G0278331;gene-DDB_G0282901;gene-DDB_G0279013;gene-DDB_G0274325;gene-DDB_G0269312;gene-DDB_G0269722;gene-DDB_G0279903;gene-DDB_G0293036;gene-DDB_G0282623;gene-DDB_G0282741;gene-DDB_G0286199;gene-DDB_G0284817;gene-DDB_G0292108;gene-DDB_G0289139;gen…	mdn1;mrt4;nat10;DDB_G0281619;DDB_G0287079;DDB_G0281839;nop14;wdr46;DDB_G0278331;DDB_G0282901;nola1;ddx52;DDB_G0269312;DDB_G0269722;wdr12;ddx5;wdr3;ddx18;DDB_G0286199;DDB_G0284817;DDB_G0292108;drpp20;nhp2l1;pwp1;dhx37;DG2033;bms1l;DDB_G0289415;DDB_G0270202;ctu2;DDB_G0273625;DDB_G0268718;DDB_G0288027;nol1;DDB_G0277337;imp4;DDB_G0291740;wdr18;DDB_G0293412;DDB_G0280463;DDB_G0292090;DDB_G0291310;rio2;…
51	GO:0005576	CC	extracellular region	51/ 1009	303/ 10055	0.168317	0.000198101	0.0124655	gene-DDB_G0284759;gene-DDB_G0283021;gene-DDB_G0289145;gene-DDB_G0284671;gene-DDB_G0288331;gene-DDB_G0278259;gene-DDB_G0280167;gene-DDB_G0279797;gene-DDB_G0278581;gene-DDB_G0288219;gene-DDB_G0270582;gene-DDB_G0269202;gene-DDB_G0286095;gene-DDB_G0289497;gene-DDB_G0270368;gene-DDB_G0288475;gene-DDB_G0278975;gene-DDB_G0277275;gene-DDB_G0289171;gene-DDB_G0270294;gene-DDB_G0272238;gene-DDB_G0270328;gen…	psiM;sodB;pde7;DDB_G0284671;expl7;manB;psiO;ctnB;psiF;DDB_G0288219;DDB_G0270582;gdcA;plbC;DDB_G0289497;DDB_G0270368;DDB_G0288475;DDB_G0278975;poxA;DDB_G0289171;DDB_G0270294;DDB_G0272238;DDB_G0270328;DDB_G0277031;DDB_G0281843;colD;DDB_G0275253;cad3;alfA;DDB_G0278519;ecmL;psiP;cadA;DDB_G0270342;DDB_G0293236;DDB_G0268076;DDB_G0277753;DDB_G0268108;DDB_G0276661;DDB_G0272504;dicB;DDB_G0291572;DDB_G0275…
14	GO:1901657	BP	glycosyl compound metabolic process	14/ 1009	49/ 10055	0.285714	0.00022453	0.0140118	gene-DDB_G0282255;gene-DDB_G0284669;gene-DDB_G0274559;gene-DDB_G0280843;gene-DDB_G0292090;gene-DDB_G0272030;gene-DDB_G0271914;gene-DDB_G0280041;gene-DDB_G0276661;gene-DDB_G0272442;gene-DDB_G0282171;gene-DDB_G0285193;gene-DDB_G0274391;gene-DDB_G0287985	DDB_G0282255;prsA;udkB;dgk;DDB_G0292090;DDB_G0272030;DDB_G0271914;pyr56;DDB_G0276661;DDB_G0272442;DDB_G0282171;hprT;alfA;DDB_G0287985
42	GO:0005938	CC	cell cortex	42/ 1009	235/ 10055	0.178723	0.000239467	0.0148214	gene-DDB_G0276947;gene-DDB_G0287125;gene-DDB_G0289811;gene-DDB_G0276967;gene-DDB_G0276969;gene-DDB_G0270138;gene-DDB_G0271684;gene-DDB_G0271686;gene-DDB_G0285793;gene-DDB_G0274601;gene-DDB_G0272520;gene-DDB_G0283611;gene-DDB_G0268622;gene-DDB_G0292996;gene-DDB_G0269100;gene-DDB_G0274575;gene-DDB_G0275023;gene-DDB_G0285555;gene-DDB_G0287601;gene-DDB_G0285817;gene-DDB_G0278737;gene-DDB_G0287505;gen…	trap1;proA;act10;racF2;DDB_G0276969;rasU;grlA;grlB;cadA;act9;act15;cbpF;rac1B;rasD;abpC;myoK;act22;DDB_G0285555;DDB_G0287601;cad3;rckA;talB;gxcP;act28;act13;act27;rsmA;cbpG;ChLim;DDB_G0291336;DDB_G0279449;pldB;act21;racF1;rasZ;D2;grlJ;act3;DDB_G0293236;grlF;rac1C;act5
36	GO:0006897	BP	endocytosis	36/ 1009	195/ 10055	0.184615	0.000264092	0.0160819	gene-DDB_G0287125;gene-DDB_G0289811;gene-DDB_G0276967;gene-DDB_G0267798;gene-DDB_G0277851;gene-DDB_G0293470;gene-DDB_G0275553;gene-DDB_G0290265;gene-DDB_G0272520;gene-DDB_G0268622;gene-DDB_G0286881;gene-DDB_G0279921;gene-DDB_G0290259;gene-DDB_G0279369;gene-DDB_G0292996;gene-DDB_G0274601;gene-DDB_G0286329;gene-DDB_G0274575;gene-DDB_G0275023;gene-DDB_G0274825;gene-DDB_G0267684;gene-DDB_G0287133;gen…	proA;act10;racF2;DDB_G0267798;dymB;cbfB;DDB_G0275553;GP138D;act15;rac1B;DDB_G0286881;gp130;GP138B;DDB_G0279369;rasD;act9;DDB_G0286329;myoK;act22;DDB_G0274825;DDB_G0267684;DDB_G0287133;adcC;act28;act13;act27;gefB;DDB_G0272052;rsmA;DDB_G0283481;act21;racF1;act3;wipA;rac1C;act5
22	GO:0060089	MF	molecular transducer activity	22/ 1009	99/ 10055	0.222222	0.000287432	0.0172254	gene-DDB_G0270672;gene-DDB_G0273397;gene-DDB_G0286037;gene-DDB_G0271684;gene-DDB_G0273533;gene-DDB_G0271686;gene-DDB_G0272150;gene-DDB_G0291408;gene-DDB_G0270730;gene-DDB_G0284761;gene-DDB_G0283839;gene-DDB_G0281211;gene-DDB_G0282459;gene-DDB_G0284331;gene-DDB_G0274773;gene-DDB_G0286895;gene-DDB_G0272240;gene-DDB_G0284729;gene-DDB_G0272244;gene-DDB_G0292204;gene-DDB_G0273035;gene-DDB_G0282175	fslN;carA-1;lrlA;grlA;carA-2;grlB;grlJ;DDB_G0291408;fslB;fslA;grlN;grlL;grlH;regA;fslH;grlD;fscD;fslK;grlG;fscC;fslM-1;grlF
9	GO:0042278	BP	purine nucleoside metabolic process	9/ 1009	24/ 10055	0.375	0.000322828	0.0188967	gene-DDB_G0282255;gene-DDB_G0280843;gene-DDB_G0292090;gene-DDB_G0271914;gene-DDB_G0272030;gene-DDB_G0272442;gene-DDB_G0282171;gene-DDB_G0285193;gene-DDB_G0287985	DDB_G0282255;dgk;DDB_G0292090;DDB_G0271914;DDB_G0272030;DDB_G0272442;DDB_G0282171;hprT;DDB_G0287985
24	GO:0009416	BP	response to light stimulus	24/ 1009	112/ 10055	0.214286	0.000342361	0.0198859	gene-DDB_G0273397;gene-DDB_G0283021;gene-DDB_G0289811;gene-DDB_G0281545;gene-DDB_G0273533;gene-DDB_G0279797;gene-DDB_G0269252;gene-DDB_G0274601;gene-DDB_G0272520;gene-DDB_G0267468;gene-DDB_G0289073;gene-DDB_G0292996;gene-DDB_G0269100;gene-DDB_G0275023;gene-DDB_G0270736;gene-DDB_G0290233;gene-DDB_G0289511;gene-DDB_G0274599;gene-DDB_G0289533;gene-DDB_G0274561;gene-DDB_G0275703;gene-DDB_G0289487;gen…	carA-1;sodB;act10;acaA;carA-2;ctnB;gefE;act9;act15;adprt4;csaA;rasD;abpC;act22;rasV;mgp1;act28;act13;act27;act21;gefN;act3;regA;act5
14	GO:0030027	CC	lamellipodium	14/ 1009	51/ 10055	0.27451	0.000355215	0.020475	gene-DDB_G0281049;gene-DDB_G0289811;gene-DDB_G0277855;gene-DDB_G0285817;gene-DDB_G0289487;gene-DDB_G0274561;gene-DDB_G0274601;gene-DDB_G0285793;gene-DDB_G0289511;gene-DDB_G0274599;gene-DDB_G0275023;gene-DDB_G0289533;gene-DDB_G0272520;gene-DDB_G0289663	DDB_G0281049;act10;fimA;cad3;act3;act21;act9;cadA;act28;act13;act22;act27;act15;act5
21	GO:0038023	MF	signaling receptor activity	21/ 1009	94/ 10055	0.223404	0.000376196	0.021199	gene-DDB_G0270672;gene-DDB_G0283839;gene-DDB_G0281211;gene-DDB_G0284729;gene-DDB_G0270730;gene-DDB_G0284761;gene-DDB_G0282459;gene-DDB_G0273397;gene-DDB_G0286895;gene-DDB_G0272240;gene-DDB_G0271684;gene-DDB_G0273533;gene-DDB_G0271686;gene-DDB_G0272244;gene-DDB_G0272150;gene-DDB_G0292204;gene-DDB_G0274773;gene-DDB_G0273035;gene-DDB_G0286037;gene-DDB_G0282175;gene-DDB_G0291408	fslN;grlN;grlL;fslK;fslB;fslA;grlH;carA-1;grlD;fscD;grlA;carA-2;grlB;grlG;grlJ;fscC;fslH;fslM-1;lrlA;grlF;DDB_G0291408
493	GO:0031224	CC	intrinsic component of membrane	493/ 1009	4380/ 10055	0.112557	0.000384778	0.0213925	gene-DDB_G0282121;gene-DDB_G0279759;gene-DDB_G0273675;gene-DDB_G0267330;gene-DDB_G0274479;gene-DDB_G0293762;gene-DDB_G0280149;gene-DDB_G0287833;gene-DDB_G0278913;gene-DDB_G0287831;gene-DDB_G0285669;gene-DDB_G0285985;gene-DDB_G0274579;gene-DDB_G0281685;gene-DDB_G0281843;gene-DDB_G0287063;gene-DDB_G0278699;gene-DDB_G0270050;gene-DDB_G0269698;gene-DDB_G0271692;gene-DDB_G0272801;gene-DDB_G0281241;gen…	DDB_G0282121;DDB_G0279759;DDB_G0273675;DDB_G0267330;DDB_G0274479;DDB_G0293762;DDB_G0280149;DDB_G0287833;DDB_G0278913;DDB_G0287831;DDB_G0285669;DDB_G0285985;pitB;nol1;DDB_G0281843;DDB_G0287063;DDB_G0278699;DDB_G0270050;DDB_G0269698;comC;DDB_G0272801;coq2;CYP513C1;dhkI-1;DDB_G0279611;DDB_G0275379;gpt7;tgrS1;DDB_G0293236;DDB_G0271892;DDB_G0283143;nat10;DDB_G0282905;DDB_G0284169;DDB_G0286977;DDB_G028…
34	GO:0009607	BP	response to biotic stimulus	34/ 1009	185/ 10055	0.183784	0.00045892	0.0249302	gene-DDB_G0287101;gene-DDB_G0273675;gene-DDB_G0273885;gene-DDB_G0270214;gene-DDB_G0279791;gene-DDB_G0270212;gene-DDB_G0292552;gene-DDB_G0284955;gene-DDB_G0273235;gene-DDB_G0273067;gene-DDB_G0273065;gene-DDB_G0273063;gene-DDB_G0277275;gene-DDB_G0285053;gene-DDB_G0294629;gene-DDB_G0269160;gene-DDB_G0274575;gene-DDB_G0289391;gene-DDB_G0284669;gene-DDB_G0285817;gene-DDB_G0273919;gene-DDB_G0279307;gen…	noxB;DDB_G0273675;dscC-2;DD7-1;DDB_G0279791;DDB_G0270212;dscE;DDB_G0284955;DDB_G0273235;dscD-1;dscC-1;dscA-1;poxA;alrB;DDB_G0294629;nxnA;myoK;pkiA;prsA;cad3;dscA-2;vacC;cadA;mvpB;cinC;erkB;grlL;DDB_G0282905;DDB_G0282653;pldB;dscD-2;vacA;mvpA;hspB
491	GO:0016021	CC	integral component of membrane	491/ 1009	4369/ 10055	0.112383	0.000493145	0.0265981	gene-DDB_G0282121;gene-DDB_G0279759;gene-DDB_G0273675;gene-DDB_G0267330;gene-DDB_G0274479;gene-DDB_G0293762;gene-DDB_G0280149;gene-DDB_G0287833;gene-DDB_G0278913;gene-DDB_G0287831;gene-DDB_G0285669;gene-DDB_G0285985;gene-DDB_G0274579;gene-DDB_G0281685;gene-DDB_G0281843;gene-DDB_G0287063;gene-DDB_G0278699;gene-DDB_G0270050;gene-DDB_G0269698;gene-DDB_G0271692;gene-DDB_G0272801;gene-DDB_G0281241;gen…	DDB_G0282121;DDB_G0279759;DDB_G0273675;DDB_G0267330;DDB_G0274479;DDB_G0293762;DDB_G0280149;DDB_G0287833;DDB_G0278913;DDB_G0287831;DDB_G0285669;DDB_G0285985;pitB;nol1;DDB_G0281843;DDB_G0287063;DDB_G0278699;DDB_G0270050;DDB_G0269698;comC;DDB_G0272801;coq2;CYP513C1;dhkI-1;DDB_G0279611;DDB_G0275379;gpt7;tgrS1;DDB_G0293236;DDB_G0271892;DDB_G0283143;nat10;DDB_G0282905;DDB_G0284169;DDB_G0286977;DDB_G028…
31	GO:0007155	BP	cell adhesion	31/ 1009	163/ 10055	0.190184	0.000504378	0.0268208	gene-DDB_G0276967;gene-DDB_G0287363;gene-DDB_G0292996;gene-DDB_G0277851;gene-DDB_G0273885;gene-DDB_G0270214;gene-DDB_G0273887;gene-DDB_G0272562;gene-DDB_G0279797;gene-DDB_G0288197;gene-DDB_G0270212;gene-DDB_G0272833;gene-DDB_G0273067;gene-DDB_G0273065;gene-DDB_G0273063;gene-DDB_G0280531;gene-DDB_G0292552;gene-DDB_G0282111;gene-DDB_G0275439;gene-DDB_G0285817;gene-DDB_G0287505;gene-DDB_G0271178;gen…	racF2;sibA;rasD;dymB;dscC-2;DD7-1;dscD-2;csbB;ctnB;sibD;DDB_G0270212;csbA;dscD-1;dscC-1;dscA-1;tgrC1;dscE;DDB_G0282111;cad2;cad3;talB;DDB_G0271178;cadA;csbC;rsmA;dscA-2;DDB_G0279449;racF1;DDB_G0293236;csaA;DDB_G0286533
31	GO:0022610	BP	biological adhesion	31/ 1009	163/ 10055	0.190184	0.000504378	0.0268208	gene-DDB_G0276967;gene-DDB_G0287363;gene-DDB_G0292996;gene-DDB_G0277851;gene-DDB_G0273885;gene-DDB_G0270214;gene-DDB_G0273887;gene-DDB_G0272562;gene-DDB_G0279797;gene-DDB_G0288197;gene-DDB_G0270212;gene-DDB_G0272833;gene-DDB_G0273067;gene-DDB_G0273065;gene-DDB_G0273063;gene-DDB_G0280531;gene-DDB_G0292552;gene-DDB_G0282111;gene-DDB_G0275439;gene-DDB_G0285817;gene-DDB_G0287505;gene-DDB_G0271178;gen…	racF2;sibA;rasD;dymB;dscC-2;DD7-1;dscD-2;csbB;ctnB;sibD;DDB_G0270212;csbA;dscD-1;dscC-1;dscA-1;tgrC1;dscE;DDB_G0282111;cad2;cad3;talB;DDB_G0271178;cadA;csbC;rsmA;dscA-2;DDB_G0279449;racF1;DDB_G0293236;csaA;DDB_G0286533
36	GO:0032501	BP	multicellular organismal process	36/ 1009	202/ 10055	0.178218	0.000543653	0.0286197	gene-DDB_G0276947;gene-DDB_G0289813;gene-DDB_G0285431;gene-DDB_G0289283;gene-DDB_G0289815;gene-DDB_G0267466;gene-DDB_G0279797;gene-DDB_G0278581;gene-DDB_G0285845;gene-DDB_G0280245;gene-DDB_G0269202;gene-DDB_G0289497;gene-DDB_G0274191;gene-DDB_G0292996;gene-DDB_G0270736;gene-DDB_G0290563;gene-DDB_G0295799;gene-DDB_G0278519;gene-DDB_G0278737;gene-DDB_G0282111;gene-DDB_G0282815;gene-DDB_G0277863;gen…	trap1;cupF;dia1;cupC;cupB;cupA;ctnB;psiF;phdA;ecmL;gdcA;DDB_G0289497;dhkC;rasD;rasV;cupH;DDB_G0295799;DDB_G0278519;rckA;DDB_G0282111;DDB_G0282815;pdiA;DDB_G0286677;comC;hbx10;gefB;cupG;warA;psvA;gbfA;DDB_G0291572;smlA;cupI;DDB_G0267620;cudA;mybB
6	GO:0047974	MF	guanosine deaminase activity	6/ 1009	12/ 10055	0.5	0.000545787	0.0286197	gene-DDB_G0282255;gene-DDB_G0292090;gene-DDB_G0271914;gene-DDB_G0272030;gene-DDB_G0272442;gene-DDB_G0282171	DDB_G0282255;DDB_G0292090;DDB_G0271914;DDB_G0272030;DDB_G0272442;DDB_G0282171
11	GO:0006469	BP	negative regulation of protein kinase activity	11/ 1009	36/ 10055	0.305556	0.000557247	0.0288204	gene-DDB_G0283547;gene-DDB_G0277915;gene-DDB_G0277913;gene-DDB_G0280469;gene-DDB_G0287079;gene-DDB_G0292996;gene-DDB_G0273397;gene-DDB_G0281545;gene-DDB_G0273533;gene-DDB_G0283907;gene-DDB_G0269222	rsmA;gefI;gefJ;psrA;DDB_G0287079;rasD;carA-1;acaA;carA-2;pkaC;gefB
11	GO:0001933	BP	negative regulation of protein phosphorylation	11/ 1009	36/ 10055	0.305556	0.000557247	0.0288204	gene-DDB_G0283547;gene-DDB_G0277915;gene-DDB_G0277913;gene-DDB_G0280469;gene-DDB_G0287079;gene-DDB_G0292996;gene-DDB_G0273397;gene-DDB_G0281545;gene-DDB_G0273533;gene-DDB_G0283907;gene-DDB_G0269222	rsmA;gefI;gefJ;psrA;DDB_G0287079;rasD;carA-1;acaA;carA-2;pkaC;gefB
35	GO:0007275	BP	multicellular organism development	35/ 1009	193/ 10055	0.181347	0.000589029	0.0302569	gene-DDB_G0276947;gene-DDB_G0289813;gene-DDB_G0285431;gene-DDB_G0289283;gene-DDB_G0289815;gene-DDB_G0267466;gene-DDB_G0279797;gene-DDB_G0278581;gene-DDB_G0285845;gene-DDB_G0280245;gene-DDB_G0269202;gene-DDB_G0274191;gene-DDB_G0292996;gene-DDB_G0270736;gene-DDB_G0290563;gene-DDB_G0295799;gene-DDB_G0278519;gene-DDB_G0278737;gene-DDB_G0282111;gene-DDB_G0282815;gene-DDB_G0277863;gene-DDB_G0286677;gen…	trap1;cupF;dia1;cupC;cupB;cupA;ctnB;psiF;phdA;ecmL;gdcA;dhkC;rasD;rasV;cupH;DDB_G0295799;DDB_G0278519;rckA;DDB_G0282111;DDB_G0282815;pdiA;DDB_G0286677;comC;hbx10;gefB;cupG;warA;psvA;gbfA;DDB_G0291572;smlA;cupI;DDB_G0267620;cudA;mybB
15	GO:0031589	BP	cell-substrate adhesion	15/ 1009	60/ 10055	0.25	0.000661787	0.033538	gene-DDB_G0283547;gene-DDB_G0279449;gene-DDB_G0270214;gene-DDB_G0273067;gene-DDB_G0292996;gene-DDB_G0273065;gene-DDB_G0273063;gene-DDB_G0277851;gene-DDB_G0273885;gene-DDB_G0287363;gene-DDB_G0273887;gene-DDB_G0288197;gene-DDB_G0270212;gene-DDB_G0287505;gene-DDB_G0273919	rsmA;DDB_G0279449;DD7-1;dscD-1;rasD;dscC-1;dscA-1;dymB;dscC-2;sibA;dscD-2;sibD;DDB_G0270212;talB;dscA-2
33	GO:0043207	BP	response to external biotic stimulus	33/ 1009	182/ 10055	0.181319	0.000684445	0.0342268	gene-DDB_G0287101;gene-DDB_G0273675;gene-DDB_G0273885;gene-DDB_G0270214;gene-DDB_G0279791;gene-DDB_G0270212;gene-DDB_G0292552;gene-DDB_G0284955;gene-DDB_G0273235;gene-DDB_G0273067;gene-DDB_G0273065;gene-DDB_G0273063;gene-DDB_G0277275;gene-DDB_G0285053;gene-DDB_G0294629;gene-DDB_G0269160;gene-DDB_G0274575;gene-DDB_G0289391;gene-DDB_G0284669;gene-DDB_G0285817;gene-DDB_G0273919;gene-DDB_G0279307;gen…	noxB;DDB_G0273675;dscC-2;DD7-1;DDB_G0279791;DDB_G0270212;dscE;DDB_G0284955;DDB_G0273235;dscD-1;dscC-1;dscA-1;poxA;alrB;DDB_G0294629;nxnA;myoK;pkiA;prsA;cad3;dscA-2;vacC;cadA;mvpB;cinC;erkB;grlL;DDB_G0282905;DDB_G0282653;dscD-2;vacA;mvpA;hspB
33	GO:0044419	BP	biological process involved in interspecies interaction between organisms	33/ 1009	182/ 10055	0.181319	0.000684445	0.0342268	gene-DDB_G0287101;gene-DDB_G0273675;gene-DDB_G0273885;gene-DDB_G0270214;gene-DDB_G0279791;gene-DDB_G0270212;gene-DDB_G0292552;gene-DDB_G0284955;gene-DDB_G0273235;gene-DDB_G0273067;gene-DDB_G0273065;gene-DDB_G0273063;gene-DDB_G0277275;gene-DDB_G0285053;gene-DDB_G0294629;gene-DDB_G0268214;gene-DDB_G0269160;gene-DDB_G0274575;gene-DDB_G0289391;gene-DDB_G0284669;gene-DDB_G0285817;gene-DDB_G0273919;gen…	noxB;DDB_G0273675;dscC-2;DD7-1;DDB_G0279791;DDB_G0270212;dscE;DDB_G0284955;DDB_G0273235;dscD-1;dscC-1;dscA-1;poxA;alrB;DDB_G0294629;enoB;nxnA;myoK;pkiA;prsA;cad3;dscA-2;vacC;cadA;mvpB;cinC;grlL;DDB_G0282905;DDB_G0282653;dscD-2;vacA;mvpA;hspB
11	GO:0042326	BP	negative regulation of phosphorylation	11/ 1009	37/ 10055	0.297297	0.000722108	0.0356382	gene-DDB_G0283547;gene-DDB_G0277915;gene-DDB_G0277913;gene-DDB_G0280469;gene-DDB_G0287079;gene-DDB_G0292996;gene-DDB_G0273397;gene-DDB_G0281545;gene-DDB_G0273533;gene-DDB_G0283907;gene-DDB_G0269222	rsmA;gefI;gefJ;psrA;DDB_G0287079;rasD;carA-1;acaA;carA-2;pkaC;gefB
11	GO:0033673	BP	negative regulation of kinase activity	11/ 1009	37/ 10055	0.297297	0.000722108	0.0356382	gene-DDB_G0283547;gene-DDB_G0277915;gene-DDB_G0277913;gene-DDB_G0280469;gene-DDB_G0287079;gene-DDB_G0292996;gene-DDB_G0273397;gene-DDB_G0281545;gene-DDB_G0273533;gene-DDB_G0283907;gene-DDB_G0269222	rsmA;gefI;gefJ;psrA;DDB_G0287079;rasD;carA-1;acaA;carA-2;pkaC;gefB
18	GO:0001891	CC	phagocytic cup	18/ 1009	77/ 10055	0.233766	0.00076504	0.0372342	gene-DDB_G0289811;gene-DDB_G0277855;gene-DDB_G0268622;gene-DDB_G0274601;gene-DDB_G0289487;gene-DDB_G0267490;gene-DDB_G0274561;gene-DDB_G0269100;gene-DDB_G0289511;gene-DDB_G0274575;gene-DDB_G0274599;gene-DDB_G0285845;gene-DDB_G0275023;gene-DDB_G0289533;gene-DDB_G0282365;gene-DDB_G0272520;gene-DDB_G0275157;gene-DDB_G0289663	act10;fimA;rac1B;act9;act3;ChLim;act21;abpC;act28;myoK;act13;phdA;act22;act27;rac1C;act15;limF;act5
12	GO:0031400	BP	negative regulation of protein modification process	12/ 1009	43/ 10055	0.27907	0.000787626	0.0375132	gene-DDB_G0283547;gene-DDB_G0277915;gene-DDB_G0277913;gene-DDB_G0280469;gene-DDB_G0287079;gene-DDB_G0292996;gene-DDB_G0273397;gene-DDB_G0281545;gene-DDB_G0273533;gene-DDB_G0283907;gene-DDB_G0269222;gene-DDB_G0284383	rsmA;gefI;gefJ;psrA;DDB_G0287079;rasD;carA-1;acaA;carA-2;pkaC;gefB;DDB_G0284383
7	GO:0009405	BP	obsolete pathogenesis	7/ 1009	17/ 10055	0.411765	0.000789908	0.0375132	gene-DDB_G0270330;gene-DDB_G0271696;gene-DDB_G0277083;gene-DDB_G0270366;gene-DDB_G0283125;gene-DDB_G0277097;gene-DDB_G0286533	DDB_G0270330;prtA;DDB_G0277083;DDB_G0270366;DDB_G0283125;DDB_G0277097;DDB_G0286533
23	GO:0015629	CC	actin cytoskeleton	23/ 1009	113/ 10055	0.20354	0.000805542	0.0380166	gene-DDB_G0287125;gene-DDB_G0282141;gene-DDB_G0289811;gene-DDB_G0283083;gene-DDB_G0272520;gene-DDB_G0274057;gene-DDB_G0274099;gene-DDB_G0274601;gene-DDB_G0274575;gene-DDB_G0275023;gene-DDB_G0281049;gene-DDB_G0279681;gene-DDB_G0289511;gene-DDB_G0274599;gene-DDB_G0289533;gene-DDB_G0272646;gene-DDB_G0289327;gene-DDB_G0279449;gene-DDB_G0274561;gene-DDB_G0282475;gene-DDB_G0289487;gene-DDB_G0287981;gen…	proA;hatA;act10;cbpD2;act15;cofD-2;cbpE;act9;myoK;act22;DDB_G0281049;DDB_G0279681;act28;act13;act27;cofD-1;sevA;DDB_G0279449;act21;gxcF;act3;act33;act5
5	GO:2000114	BP	regulation of establishment of cell polarity	5/ 1009	9/ 10055	0.555556	0.000898756	0.041892	gene-DDB_G0269176;gene-DDB_G0278069;gene-DDB_G0282365;gene-DDB_G0276967;gene-DDB_G0268622	racF1;gacII;rac1C;racF2;rac1B
5	GO:0032878	BP	regulation of establishment or maintenance of cell polarity	5/ 1009	9/ 10055	0.555556	0.000898756	0.041892	gene-DDB_G0269176;gene-DDB_G0278069;gene-DDB_G0282365;gene-DDB_G0276967;gene-DDB_G0268622	racF1;gacII;rac1C;racF2;rac1B
11	GO:0051348	BP	negative regulation of transferase activity	11/ 1009	38/ 10055	0.289474	0.000925522	0.0426135	gene-DDB_G0283547;gene-DDB_G0277915;gene-DDB_G0277913;gene-DDB_G0280469;gene-DDB_G0287079;gene-DDB_G0292996;gene-DDB_G0273397;gene-DDB_G0281545;gene-DDB_G0273533;gene-DDB_G0283907;gene-DDB_G0269222	rsmA;gefI;gefJ;psrA;DDB_G0287079;rasD;carA-1;acaA;carA-2;pkaC;gefB
11	GO:0061851	CC	leading edge of lamellipodium	11/ 1009	38/ 10055	0.289474	0.000925522	0.0426135	gene-DDB_G0289811;gene-DDB_G0289487;gene-DDB_G0274561;gene-DDB_G0274601;gene-DDB_G0289511;gene-DDB_G0274575;gene-DDB_G0274599;gene-DDB_G0275023;gene-DDB_G0289533;gene-DDB_G0272520;gene-DDB_G0289663	act10;act3;act21;act9;act28;myoK;act13;act22;act27;act15;act5
102	GO:0031410	CC	cytoplasmic vesicle	102/ 1009	747/ 10055	0.136546	0.000973306	0.0442737	gene-DDB_G0276967;gene-DDB_G0281545;gene-DDB_G0277083;gene-DDB_G0278345;gene-DDB_G0273067;gene-DDB_G0273065;gene-DDB_G0292996;gene-DDB_G0292552;gene-DDB_G0268214;gene-DDB_G0274575;gene-DDB_G0295727;gene-DDB_G0290593;gene-DDB_G0270138;gene-DDB_G0282815;gene-DDB_G0285859;gene-DDB_G0293872;gene-DDB_G0274599;gene-DDB_G0272052;gene-DDB_G0293530;gene-DDB_G0289485;gene-DDB_G0289487;gene-DDB_G0282365;gen…	racF2;acaA;DDB_G0277083;acly;dscD-1;dscC-1;rasD;dscE;enoB;myoK;DDB_G0295727;DDB_G0290593;rasU;DDB_G0282815;gxcP;idhB;act13;DDB_G0272052;pefB;vacA;act3;rac1C;DDB_G0267798;DDB_G0287277;DD7-1;sibD;DDB_G0270212;DDB_G0287133;dia2;cnrD;gp130;sibA;act9;ponA;nxnA;prsA;dscA-2;pyr56;act28;ChLim;pldB;racF1;DDB_G0286881;act5;act10;dscA-1;DDB_G0281291;GP138D;act15;sevA;pefA;DDB_G0290465;alrB;DDB_G0286329;DDB_…
13	GO:0070685	CC	macropinocytic cup	13/ 1009	50/ 10055	0.26	0.00100409	0.045028	gene-DDB_G0289811;gene-DDB_G0289533;gene-DDB_G0289487;gene-DDB_G0274561;gene-DDB_G0269100;gene-DDB_G0289511;gene-DDB_G0274575;gene-DDB_G0274599;gene-DDB_G0285845;gene-DDB_G0275023;gene-DDB_G0274601;gene-DDB_G0272520;gene-DDB_G0289663	act10;act27;act3;act21;abpC;act28;myoK;act13;phdA;act22;act9;act15;act5
3	GO:0030689	CC	Noc complex	3/ 1009	3/ 10055	1	0.00100778	0.045028	gene-DDB_G0275403;gene-DDB_G0287537;gene-DDB_G0284383	DDB_G0275403;nop14;DDB_G0284383
31	GO:0009617	BP	response to bacterium	31/ 1009	169/ 10055	0.183432	0.00104538	0.0464332	gene-DDB_G0287101;gene-DDB_G0273675;gene-DDB_G0273885;gene-DDB_G0270214;gene-DDB_G0279791;gene-DDB_G0270212;gene-DDB_G0292552;gene-DDB_G0284955;gene-DDB_G0273235;gene-DDB_G0273067;gene-DDB_G0273065;gene-DDB_G0273063;gene-DDB_G0277275;gene-DDB_G0285053;gene-DDB_G0294629;gene-DDB_G0269160;gene-DDB_G0269144;gene-DDB_G0289391;gene-DDB_G0284669;gene-DDB_G0285817;gene-DDB_G0273919;gene-DDB_G0279307;gen…	noxB;DDB_G0273675;dscC-2;DD7-1;DDB_G0279791;DDB_G0270212;dscE;DDB_G0284955;DDB_G0273235;dscD-1;dscC-1;dscA-1;poxA;alrB;DDB_G0294629;nxnA;hspB;pkiA;prsA;cad3;dscA-2;vacC;cadA;mvpB;cinC;grlL;DDB_G0282905;DDB_G0282653;dscD-2;vacA;mvpA
29	GO:0005811	CC	lipid droplet	29/ 1009	156/ 10055	0.185897	0.00106046	0.0468277	gene-DDB_G0289811;gene-DDB_G0285003;gene-DDB_G0270016;gene-DDB_G0270018;gene-DDB_G0277083;gene-DDB_G0279791;gene-DDB_G0272520;gene-DDB_G0268622;gene-DDB_G0292996;gene-DDB_G0274601;gene-DDB_G0283125;gene-DDB_G0275023;gene-DDB_G0291738;gene-DDB_G0269144;gene-DDB_G0270736;gene-DDB_G0285817;gene-DDB_G0289487;gene-DDB_G0271980;gene-DDB_G0289511;gene-DDB_G0274599;gene-DDB_G0289533;gene-DDB_G0291600;gen…	act10;aifC;DDB_G0270016;DDB_G0270018;DDB_G0277083;DDB_G0279791;act15;rac1B;rasD;act9;DDB_G0283125;act22;rabG1;hspB;rasV;cad3;act3;rabR;act28;act13;act27;DDB_G0291600;DDB_G0289061;aifB;act21;cadA;DDB_G0272034;rac1C;act5
7	GO:0040017	BP	positive regulation of locomotion	7/ 1009	18/ 10055	0.388889	0.00118154	0.0501323	gene-DDB_G0283547;gene-DDB_G0278737;gene-DDB_G0274191;gene-DDB_G0292996;gene-DDB_G0274575;gene-DDB_G0284331;gene-DDB_G0283903	rsmA;rckA;dhkC;rasD;myoK;regA;erkB
7	GO:0010225	BP	response to UV-C	7/ 1009	18/ 10055	0.388889	0.00118154	0.0501323	gene-DDB_G0273397;gene-DDB_G0289073;gene-DDB_G0267468;gene-DDB_G0281545;gene-DDB_G0273533;gene-DDB_G0279797;gene-DDB_G0284331	carA-1;csaA;adprt4;acaA;carA-2;ctnB;regA
24	GO:0009314	BP	response to radiation	24/ 1009	122/ 10055	0.196721	0.00118177	0.0501323	gene-DDB_G0273397;gene-DDB_G0283021;gene-DDB_G0289811;gene-DDB_G0281545;gene-DDB_G0273533;gene-DDB_G0279797;gene-DDB_G0269252;gene-DDB_G0274601;gene-DDB_G0272520;gene-DDB_G0267468;gene-DDB_G0289073;gene-DDB_G0292996;gene-DDB_G0269100;gene-DDB_G0275023;gene-DDB_G0270736;gene-DDB_G0290233;gene-DDB_G0289511;gene-DDB_G0274599;gene-DDB_G0289533;gene-DDB_G0274561;gene-DDB_G0275703;gene-DDB_G0289487;gen…	carA-1;sodB;act10;acaA;carA-2;ctnB;gefE;act9;act15;adprt4;csaA;rasD;abpC;act22;rasV;mgp1;act28;act13;act27;act21;gefN;act3;regA;act5
7	GO:0004531	MF	deoxyribonuclease II activity	7/ 1009	18/ 10055	0.388889	0.00118154	0.0501323	gene-DDB_G0270958;gene-DDB_G0270850;gene-DDB_G0290837;gene-DDB_G0295749;gene-DDB_G0291033;gene-DDB_G0270642;gene-DDB_G0289407	DDB_G0270958;DDB_G0270850;DDB_G0290837;DDB_G0295749;DDB_G0291033;DDB_G0270642;DDB_G0289407
12	GO:0009116	BP	nucleoside metabolic process	12/ 1009	45/ 10055	0.266667	0.00122354	0.0513277	gene-DDB_G0282255;gene-DDB_G0284669;gene-DDB_G0274559;gene-DDB_G0280843;gene-DDB_G0292090;gene-DDB_G0271914;gene-DDB_G0280041;gene-DDB_G0272030;gene-DDB_G0272442;gene-DDB_G0282171;gene-DDB_G0285193;gene-DDB_G0287985	DDB_G0282255;prsA;udkB;dgk;DDB_G0292090;DDB_G0271914;pyr56;DDB_G0272030;DDB_G0272442;DDB_G0282171;hprT;DDB_G0287985
102	GO:0097708	CC	intracellular vesicle	102/ 1009	749/ 10055	0.136182	0.00122188	0.0513277	gene-DDB_G0276967;gene-DDB_G0281545;gene-DDB_G0277083;gene-DDB_G0278345;gene-DDB_G0273067;gene-DDB_G0273065;gene-DDB_G0292996;gene-DDB_G0292552;gene-DDB_G0268214;gene-DDB_G0274575;gene-DDB_G0295727;gene-DDB_G0290593;gene-DDB_G0270138;gene-DDB_G0282815;gene-DDB_G0285859;gene-DDB_G0293872;gene-DDB_G0274599;gene-DDB_G0272052;gene-DDB_G0293530;gene-DDB_G0289485;gene-DDB_G0289487;gene-DDB_G0282365;gen…	racF2;acaA;DDB_G0277083;acly;dscD-1;dscC-1;rasD;dscE;enoB;myoK;DDB_G0295727;DDB_G0290593;rasU;DDB_G0282815;gxcP;idhB;act13;DDB_G0272052;pefB;vacA;act3;rac1C;DDB_G0267798;DDB_G0287277;DD7-1;sibD;DDB_G0270212;DDB_G0287133;dia2;cnrD;gp130;sibA;act9;ponA;nxnA;prsA;dscA-2;pyr56;act28;ChLim;pldB;racF1;DDB_G0286881;act5;act10;dscA-1;DDB_G0281291;GP138D;act15;sevA;pefA;DDB_G0290465;alrB;DDB_G0286329;DDB_…
8	GO:1901658	BP	glycosyl compound catabolic process	8/ 1009	23/ 10055	0.347826	0.00123868	0.0513914	gene-DDB_G0282255;gene-DDB_G0276661;gene-DDB_G0292090;gene-DDB_G0271914;gene-DDB_G0272030;gene-DDB_G0272442;gene-DDB_G0282171;gene-DDB_G0274391	DDB_G0282255;DDB_G0276661;DDB_G0292090;DDB_G0271914;DDB_G0272030;DDB_G0272442;DDB_G0282171;alfA
164	GO:0050896	BP	response to stimulus	164/ 1009	1298/ 10055	0.126348	0.00126883	0.0522818	gene-DDB_G0276967;gene-DDB_G0287101;gene-DDB_G0281545;gene-DDB_G0271684;gene-DDB_G0277083;gene-DDB_G0272562;gene-DDB_G0273675;gene-DDB_G0279903;gene-DDB_G0273067;gene-DDB_G0275445;gene-DDB_G0273065;gene-DDB_G0288475;gene-DDB_G0273063;gene-DDB_G0269100;gene-DDB_G0292552;gene-DDB_G0289657;gene-DDB_G0274575;gene-DDB_G0282927;gene-DDB_G0274273;gene-DDB_G0268192;gene-DDB_G0292562;gene-DDB_G0282815;gen…	racF2;noxB;acaA;grlA;DDB_G0277083;csbB;DDB_G0273675;wdr12;dscD-1;mybB;dscC-1;DDB_G0288475;dscA-1;abpC;dscE;abcG4;myoK;dhkL;DDB_G0274273;DDB_G0268192;tgrQ1;DDB_G0282815;DDB_G0271860;gxcP;act13;dhkI-1;DDB_G0276661;DDB_G0283749;psrA;cbfB;abcG22;gefN;tgrS1;DDB_G0295811;rac1C;cbpD2;carA-1;DDB_G0281077;DDB_G0281079;DDB_G0286897;DDB_G0269270;DG1106;DDB_G0270212;csbA;phdA;abcF2;cprB;DDB_G0279973;dia2;DDB…
4	GO:1902610	BP	response to N-phenylthiourea	4/ 1009	6/ 10055	0.666667	0.00128091	0.0522818	gene-DDB_G0271684;gene-DDB_G0271686;gene-DDB_G0272150;gene-DDB_G0282175	grlA;grlB;grlJ;grlF
4	GO:0004104	MF	cholinesterase activity	4/ 1009	6/ 10055	0.666667	0.00128091	0.0522818	gene-DDB_G0276969;gene-DDB_G0283087;gene-DDB_G0283085;gene-DDB_G0285555	DDB_G0276969;DDB_G0283087;D2;DDB_G0285555
12	GO:0031153	BP	slug development involved in sorocarp development	12/ 1009	46/ 10055	0.26087	0.00150696	0.0602248	gene-DDB_G0271034;gene-DDB_G0276761;gene-DDB_G0289145;gene-DDB_G0283555;gene-DDB_G0277863;gene-DDB_G0271684;gene-DDB_G0290835;gene-DDB_G0271686;gene-DDB_G0291474;gene-DDB_G0272150;gene-DDB_G0282175;gene-DDB_G0268420	DDB_G0271034;cotB;pde7;DDB_G0283555;pdiA;grlA;DDB_G0290835;grlB;DDB_G0291474;grlJ;grlF;DDB_G0268420
32	GO:0051707	BP	response to other organism	32/ 1009	181/ 10055	0.176796	0.00156379	0.0618228	gene-DDB_G0287101;gene-DDB_G0273675;gene-DDB_G0273885;gene-DDB_G0270214;gene-DDB_G0279791;gene-DDB_G0270212;gene-DDB_G0292552;gene-DDB_G0284955;gene-DDB_G0273235;gene-DDB_G0273067;gene-DDB_G0273065;gene-DDB_G0273063;gene-DDB_G0277275;gene-DDB_G0285053;gene-DDB_G0294629;gene-DDB_G0269160;gene-DDB_G0274575;gene-DDB_G0289391;gene-DDB_G0284669;gene-DDB_G0285817;gene-DDB_G0273919;gene-DDB_G0279307;gen…	noxB;DDB_G0273675;dscC-2;DD7-1;DDB_G0279791;DDB_G0270212;dscE;DDB_G0284955;DDB_G0273235;dscD-1;dscC-1;dscA-1;poxA;alrB;DDB_G0294629;nxnA;myoK;pkiA;prsA;cad3;dscA-2;vacC;cadA;mvpB;cinC;grlL;DDB_G0282905;DDB_G0282653;dscD-2;vacA;mvpA;hspB
8	GO:0030515	MF	snoRNA binding	8/ 1009	24/ 10055	0.333333	0.0016966	0.0656975	gene-DDB_G0302418;gene-DDB_G0293412;gene-DDB_G0287537;gene-DDB_G0282623;gene-DDB_G0287891;gene-DDB_G0278331;gene-DDB_G0279013;gene-DDB_G0285679	imp4;DDB_G0293412;nop14;wdr3;bms1l;DDB_G0278331;nola1;nol5a
36	GO:0005509	MF	calcium ion binding	36/ 1009	214/ 10055	0.168224	0.0017581	0.0674199	gene-DDB_G0294603;gene-DDB_G0287363;gene-DDB_G0277855;gene-DDB_G0278609;gene-DDB_G0283083;gene-DDB_G0288197;gene-DDB_G0290371;gene-DDB_G0283611;gene-DDB_G0291081;gene-DDB_G0290753;gene-DDB_G0273609;gene-DDB_G0283533;gene-DDB_G0290755;gene-DDB_G0294629;gene-DDB_G0269160;gene-DDB_G0275439;gene-DDB_G0277827;gene-DDB_G0287601;gene-DDB_G0283153;gene-DDB_G0285817;gene-DDB_G0278471;gene-DDB_G0279681;gen…	DDB_G0294603;sibA;fimA;DDB_G0278609;cbpD2;sibD;DDB_G0290371;cbpF;pefA;DDB_G0290753;cblA-2;cbpB;DDB_G0290755;DDB_G0294629;nxnA;cad2;cafA;DDB_G0287601;cbpD1;cad3;DDB_G0278471;DDB_G0279681;cadA;DDB_G0278613;DDB_G0272752;DDB_G0274357;cbpG;DDB_G0279935;mcfR;cbpE;DDB_G0291336;pldB;DDB_G0276483;pefB;DDB_G0290601;cbpJ
16	GO:0055114	BP	obsolete oxidation-reduction process	16/ 1009	71/ 10055	0.225352	0.00201743	0.0750424	gene-DDB_G0283727;gene-DDB_G0286419;gene-DDB_G0294489;gene-DDB_G0293154;gene-DDB_G0289061;gene-DDB_G0287101;gene-DDB_G0282419;gene-DDB_G0282283;gene-DDB_G0269410;gene-DDB_G0278937;gene-DDB_G0274623;gene-DDB_G0287983;gene-DDB_G0293738;gene-DDB_G0292792;gene-DDB_G0286309;gene-DDB_G0284089	DDB_G0283727;CYP519E1;trxC;DDB_G0293154;DDB_G0289061;noxB;CYP508B1;CYP515B1;DDB_G0269410;DDB_G0278937;CYP519A1;redC;CYP521A1;CYP508C1;DDB_G0286309;CYP519B1
17	GO:0090630	BP	activation of GTPase activity	17/ 1009	79/ 10055	0.21519	0.00205894	0.0762112	gene-DDB_G0283547;gene-DDB_G0273397;gene-DDB_G0277913;gene-DDB_G0282459;gene-DDB_G0282475;gene-DDB_G0292996;gene-DDB_G0283839;gene-DDB_G0286895;gene-DDB_G0277031;gene-DDB_G0273533;gene-DDB_G0278069;gene-DDB_G0272244;gene-DDB_G0269252;gene-DDB_G0283907;gene-DDB_G0275703;gene-DDB_G0269222;gene-DDB_G0277915	rsmA;carA-1;gefJ;grlH;gxcF;rasD;grlN;grlD;DDB_G0277031;carA-2;gacII;grlG;gefE;pkaC;gefN;gefB;gefI
13	GO:0032010	CC	phagolysosome	13/ 1009	54/ 10055	0.240741	0.00214955	0.0787925	gene-DDB_G0289811;gene-DDB_G0274601;gene-DDB_G0289487;gene-DDB_G0274561;gene-DDB_G0279307;gene-DDB_G0289511;gene-DDB_G0268214;gene-DDB_G0289485;gene-DDB_G0274599;gene-DDB_G0275023;gene-DDB_G0289533;gene-DDB_G0272520;gene-DDB_G0289663	act10;act9;act3;act21;vacC;act28;enoB;vacA;act13;act22;act27;act15;act5
13	GO:0005767	CC	secondary lysosome	13/ 1009	54/ 10055	0.240741	0.00214955	0.0787925	gene-DDB_G0289811;gene-DDB_G0274601;gene-DDB_G0289487;gene-DDB_G0274561;gene-DDB_G0279307;gene-DDB_G0289511;gene-DDB_G0268214;gene-DDB_G0289485;gene-DDB_G0274599;gene-DDB_G0275023;gene-DDB_G0289533;gene-DDB_G0272520;gene-DDB_G0289663	act10;act9;act3;act21;vacC;act28;enoB;vacA;act13;act22;act27;act15;act5
11	GO:0045936	BP	negative regulation of phosphate metabolic process	11/ 1009	42/ 10055	0.261905	0.00226655	0.0814987	gene-DDB_G0283547;gene-DDB_G0277915;gene-DDB_G0277913;gene-DDB_G0280469;gene-DDB_G0287079;gene-DDB_G0292996;gene-DDB_G0273397;gene-DDB_G0281545;gene-DDB_G0273533;gene-DDB_G0283907;gene-DDB_G0269222	rsmA;gefI;gefJ;psrA;DDB_G0287079;rasD;carA-1;acaA;carA-2;pkaC;gefB
11	GO:0010563	BP	negative regulation of phosphorus metabolic process	11/ 1009	42/ 10055	0.261905	0.00226655	0.0814987	gene-DDB_G0283547;gene-DDB_G0277915;gene-DDB_G0277913;gene-DDB_G0280469;gene-DDB_G0287079;gene-DDB_G0292996;gene-DDB_G0273397;gene-DDB_G0281545;gene-DDB_G0273533;gene-DDB_G0283907;gene-DDB_G0269222	rsmA;gefI;gefJ;psrA;DDB_G0287079;rasD;carA-1;acaA;carA-2;pkaC;gefB
8	GO:0009651	BP	response to salt stress	8/ 1009	25/ 10055	0.32	0.00227857	0.0815425	gene-DDB_G0289813;gene-DDB_G0289283;gene-DDB_G0289815;gene-DDB_G0267466;gene-DDB_G0290563;gene-DDB_G0272242;gene-DDB_G0288921;gene-DDB_G0289883	cupF;cupC;cupB;cupA;cupH;cupI;hspI;cupG
7	GO:0090729	MF	toxin activity	7/ 1009	20/ 10055	0.35	0.00240604	0.0851337	gene-DDB_G0282121;gene-DDB_G0270330;gene-DDB_G0271696;gene-DDB_G0277083;gene-DDB_G0270366;gene-DDB_G0283125;gene-DDB_G0277097	DDB_G0282121;DDB_G0270330;prtA;DDB_G0277083;DDB_G0270366;DDB_G0283125;DDB_G0277097
13	GO:0005884	CC	actin filament	13/ 1009	55/ 10055	0.236364	0.00256183	0.0883306	gene-DDB_G0289811;gene-DDB_G0277855;gene-DDB_G0274601;gene-DDB_G0289487;gene-DDB_G0274561;gene-DDB_G0269100;gene-DDB_G0289511;gene-DDB_G0274599;gene-DDB_G0270430;gene-DDB_G0275023;gene-DDB_G0289533;gene-DDB_G0272520;gene-DDB_G0289663	act10;fimA;act9;act3;act21;abpC;act28;act13;wipA;act22;act27;act15;act5
9	GO:0071901	BP	negative regulation of protein serine/threonine kinase activity	9/ 1009	31/ 10055	0.290323	0.00261399	0.0886237	gene-DDB_G0283547;gene-DDB_G0277915;gene-DDB_G0277913;gene-DDB_G0280469;gene-DDB_G0287079;gene-DDB_G0292996;gene-DDB_G0273397;gene-DDB_G0273533;gene-DDB_G0269222	rsmA;gefI;gefJ;psrA;DDB_G0287079;rasD;carA-1;carA-2;gefB
9	GO:0030687	CC	preribosome, large subunit precursor	9/ 1009	31/ 10055	0.290323	0.00261399	0.0886237	gene-DDB_G0295765;gene-DDB_G0276411;gene-DDB_G0275351;gene-DDB_G0279903;gene-DDB_G0281839;gene-DDB_G0269642;gene-DDB_G0284817;gene-DDB_G0289415;gene-DDB_G0274521	mdn1;mrt4;DDB_G0275351;wdr12;DDB_G0281839;mak16l;DDB_G0284817;DDB_G0289415;rrs1
9	GO:0019003	MF	GDP binding	9/ 1009	31/ 10055	0.290323	0.00261399	0.0886237	gene-DDB_G0270736;gene-DDB_G0270122;gene-DDB_G0270126;gene-DDB_G0270124;gene-DDB_G0270138;gene-DDB_G0292996;gene-DDB_G0283547;gene-DDB_G0277381;gene-DDB_G0270140	rasV;rasW;rasY;rasX;rasU;rasD;rsmA;cpras1;rasZ
16	GO:0009453	BP	energy taxis	16/ 1009	74/ 10055	0.216216	0.00272877	0.0915173	gene-DDB_G0270736;gene-DDB_G0289811;gene-DDB_G0274601;gene-DDB_G0289487;gene-DDB_G0292996;gene-DDB_G0274561;gene-DDB_G0269100;gene-DDB_G0290233;gene-DDB_G0275703;gene-DDB_G0269252;gene-DDB_G0289511;gene-DDB_G0274599;gene-DDB_G0275023;gene-DDB_G0289533;gene-DDB_G0272520;gene-DDB_G0289663	rasV;act10;act9;act3;rasD;act21;abpC;mgp1;gefN;gefE;act28;act13;act22;act27;act15;act5
16	GO:0042331	BP	phototaxis	16/ 1009	74/ 10055	0.216216	0.00272877	0.0915173	gene-DDB_G0270736;gene-DDB_G0289811;gene-DDB_G0274601;gene-DDB_G0289487;gene-DDB_G0292996;gene-DDB_G0274561;gene-DDB_G0269100;gene-DDB_G0290233;gene-DDB_G0275703;gene-DDB_G0269252;gene-DDB_G0289511;gene-DDB_G0274599;gene-DDB_G0275023;gene-DDB_G0289533;gene-DDB_G0272520;gene-DDB_G0289663	rasV;act10;act9;act3;rasD;act21;abpC;mgp1;gefN;gefE;act28;act13;act22;act27;act15;act5
4	GO:0006862	BP	nucleotide transport	4/ 1009	7/ 10055	0.571429	0.00275142	0.0915173	gene-DDB_G0277891;gene-DDB_G0290669;gene-DDB_G0283811;gene-DDB_G0293438	rimA;mcfW;mcfR;abcB2
103	GO:0031982	CC	vesicle	103/ 1009	776/ 10055	0.132732	0.00276334	0.0915173	gene-DDB_G0276967;gene-DDB_G0281545;gene-DDB_G0277083;gene-DDB_G0278345;gene-DDB_G0273067;gene-DDB_G0273065;gene-DDB_G0292996;gene-DDB_G0292552;gene-DDB_G0268214;gene-DDB_G0274575;gene-DDB_G0295727;gene-DDB_G0290593;gene-DDB_G0270138;gene-DDB_G0282815;gene-DDB_G0285859;gene-DDB_G0293872;gene-DDB_G0274599;gene-DDB_G0272052;gene-DDB_G0293530;gene-DDB_G0289485;gene-DDB_G0289487;gene-DDB_G0282365;gen…	racF2;acaA;DDB_G0277083;acly;dscD-1;dscC-1;rasD;dscE;enoB;myoK;DDB_G0295727;DDB_G0290593;rasU;DDB_G0282815;gxcP;idhB;act13;DDB_G0272052;pefB;vacA;act3;rac1C;DDB_G0267798;DDB_G0287277;DD7-1;sibD;DDB_G0270212;DDB_G0287133;dia2;cnrD;gp130;DDB_G0291674;act9;ponA;nxnA;prsA;sibA;dscA-2;pyr56;act28;ChLim;pldB;racF1;pefA;act5;act10;dscA-1;DDB_G0281291;GP138D;act15;sevA;DDB_G0286881;DDB_G0290465;alrB;DDB_…
4	GO:0016670	MF	oxidoreductase activity, acting on a sulfur group of donors, oxygen as acceptor	4/ 1009	7/ 10055	0.571429	0.00275142	0.0915173	gene-DDB_G0283305;gene-DDB_G0287201;gene-DDB_G0272230;gene-DDB_G0276335	DDB_G0283305;DDB_G0287201;DDB_G0272230;pyr1-3
19	GO:0030247	MF	polysaccharide binding	19/ 1009	95/ 10055	0.2	0.00298706	0.0959799	gene-DDB_G0273885;gene-DDB_G0280245;gene-DDB_G0276869;gene-DDB_G0273067;gene-DDB_G0273919;gene-DDB_G0273065;gene-DDB_G0278519;gene-DDB_G0273063;gene-DDB_G0289363;gene-DDB_G0286277;gene-DDB_G0292552;gene-DDB_G0270214;gene-DDB_G0273887;gene-DDB_G0270212;gene-DDB_G0270294;gene-DDB_G0293762;gene-DDB_G0272062;gene-DDB_G0286973;gene-DDB_G0270058	dscC-2;ecmL;psvA;dscD-1;dscA-2;dscC-1;DDB_G0278519;dscA-1;DDB_G0289363;DDB_G0286277;dscE;DD7-1;dscD-2;DDB_G0270212;DDB_G0270294;DDB_G0293762;DDB_G0272062;DDB_G0286973;DDB_G0270058
13	GO:0043021	MF	ribonucleoprotein complex binding	13/ 1009	56/ 10055	0.232143	0.00303665	0.0971599	gene-DDB_G0279903;gene-DDB_G0275351;gene-DDB_G0271306;gene-DDB_G0288137;gene-DDB_G0278471;gene-DDB_G0281839;gene-DDB_G0275541;gene-DDB_G0289415;gene-DDB_G0268518;gene-DDB_G0287685;gene-DDB_G0292626;gene-DDB_G0283175;gene-DDB_G0288609	wdr12;DDB_G0275351;nmd3;DDB_G0288137;DDB_G0278471;DDB_G0281839;DDB_G0275541;DDB_G0289415;DDB_G0268518;cinC;DDB_G0292626;prfA;DDB_G0288609
7	GO:0043157	BP	response to cation stress	7/ 1009	21/ 10055	0.333333	0.00330065	0.10421	gene-DDB_G0289813;gene-DDB_G0289283;gene-DDB_G0289815;gene-DDB_G0267466;gene-DDB_G0290563;gene-DDB_G0272242;gene-DDB_G0289883	cupF;cupC;cupB;cupA;cupH;cupI;cupG
7	GO:0140084	BP	sexual macrocyst formation	7/ 1009	21/ 10055	0.333333	0.00330065	0.10421	gene-DDB_G0272052;gene-DDB_G0279921;gene-DDB_G0290259;gene-DDB_G0275553;gene-DDB_G0283481;gene-DDB_G0290265;gene-DDB_G0274825	DDB_G0272052;gp130;GP138B;DDB_G0275553;DDB_G0283481;GP138D;DDB_G0274825
6	GO:0050921	BP	positive regulation of chemotaxis	6/ 1009	16/ 10055	0.375	0.003326	0.10421	gene-DDB_G0283547;gene-DDB_G0278737;gene-DDB_G0274191;gene-DDB_G0292996;gene-DDB_G0284331;gene-DDB_G0283903	rsmA;rckA;dhkC;rasD;regA;erkB
6	GO:0006152	BP	purine nucleoside catabolic process	6/ 1009	16/ 10055	0.375	0.003326	0.10421	gene-DDB_G0282255;gene-DDB_G0292090;gene-DDB_G0271914;gene-DDB_G0272030;gene-DDB_G0272442;gene-DDB_G0282171	DDB_G0282255;DDB_G0292090;DDB_G0271914;DDB_G0272030;DDB_G0272442;DDB_G0282171
9	GO:0098552	CC	side of membrane	9/ 1009	32/ 10055	0.28125	0.00331877	0.10421	gene-DDB_G0283547;gene-DDB_G0285817;gene-DDB_G0270138;gene-DDB_G0280531;gene-DDB_G0292996;gene-DDB_G0270140;gene-DDB_G0285793;gene-DDB_G0289073;gene-DDB_G0275439	rsmA;cad3;rasU;tgrC1;rasD;rasZ;cadA;csaA;cad2
16	GO:0071900	BP	regulation of protein serine/threonine kinase activity	16/ 1009	76/ 10055	0.210526	0.00342876	0.106986	gene-DDB_G0283547;gene-DDB_G0273397;gene-DDB_G0277481;gene-DDB_G0271022;gene-DDB_G0280469;gene-DDB_G0287079;gene-DDB_G0292996;gene-DDB_G0277915;gene-DDB_G0277973;gene-DDB_G0295785;gene-DDB_G0273533;gene-DDB_G0283907;gene-DDB_G0281211;gene-DDB_G0277913;gene-DDB_G0269222;gene-DDB_G0277439	rsmA;carA-1;DDB_G0277481;adcC;psrA;DDB_G0287079;rasD;gefI;DDB_G0277973;DDB_G0295785;carA-2;pkaC;grlL;gefJ;gefB;cycD
3	GO:0033118	CC	esterosome membrane	3/ 1009	4/ 10055	0.75	0.00372853	0.113449	gene-DDB_G0276969;gene-DDB_G0283085;gene-DDB_G0285555	DDB_G0276969;D2;DDB_G0285555
11	GO:0048471	CC	perinuclear region of cytoplasm	11/ 1009	45/ 10055	0.244444	0.00406621	0.121359	gene-DDB_G0291568;gene-DDB_G0268622;gene-DDB_G0269940;gene-DDB_G0282365;gene-DDB_G0271686;gene-DDB_G0271684;gene-DDB_G0280053;gene-DDB_G0272150;gene-DDB_G0293236;gene-DDB_G0282175;gene-DDB_G0269722	DDB_G0291568;rac1B;osbC;rac1C;grlB;grlA;osbA;grlJ;DDB_G0293236;grlF;DDB_G0269722
56	GO:0034660	BP	ncRNA metabolic process	56/ 1009	384/ 10055	0.145833	0.00409185	0.121644	gene-DDB_G0295765;gene-DDB_G0285289;gene-DDB_G0276411;gene-DDB_G0268868;gene-DDB_G0281619;gene-DDB_G0287079;gene-DDB_G0281839;gene-DDB_G0287537;gene-DDB_G0280489;gene-DDB_G0278331;gene-DDB_G0282901;gene-DDB_G0293614;gene-DDB_G0279013;gene-DDB_G0274325;gene-DDB_G0269312;gene-DDB_G0269722;gene-DDB_G0279903;gene-DDB_G0293036;gene-DDB_G0282623;gene-DDB_G0282741;gene-DDB_G0286199;gene-DDB_G0284817;gen…	mdn1;DDB_G0285289;mrt4;nat10;DDB_G0281619;DDB_G0287079;DDB_G0281839;nop14;wdr46;DDB_G0278331;DDB_G0282901;DDB_G0293614;nola1;ddx52;DDB_G0269312;DDB_G0269722;wdr12;ddx5;wdr3;ddx18;DDB_G0286199;DDB_G0284817;maspS;DDB_G0292108;drpp20;nhp2l1;pwp1;dhx37;DG2033;bms1l;DDB_G0289415;DDB_G0270202;ctu2;DDB_G0273625;DDB_G0268718;DDB_G0288027;nol1;DDB_G0277337;imp4;DDB_G0291740;wdr18;DDB_G0293412;DDB_G0280463…
18	GO:0043547	BP	positive regulation of GTPase activity	18/ 1009	91/ 10055	0.197802	0.00435007	0.12831	gene-DDB_G0283547;gene-DDB_G0273397;gene-DDB_G0277913;gene-DDB_G0282459;gene-DDB_G0280469;gene-DDB_G0282475;gene-DDB_G0292996;gene-DDB_G0283839;gene-DDB_G0286895;gene-DDB_G0277031;gene-DDB_G0273533;gene-DDB_G0278069;gene-DDB_G0272244;gene-DDB_G0269252;gene-DDB_G0283907;gene-DDB_G0275703;gene-DDB_G0269222;gene-DDB_G0277915	rsmA;carA-1;gefJ;grlH;psrA;gxcF;rasD;grlN;grlD;DDB_G0277031;carA-2;gacII;grlG;gefE;pkaC;gefN;gefB;gefI
34	GO:0006970	BP	response to osmotic stress	34/ 1009	208/ 10055	0.163462	0.00471865	0.136587	gene-DDB_G0289813;gene-DDB_G0287125;gene-DDB_G0289811;gene-DDB_G0289283;gene-DDB_G0289815;gene-DDB_G0282927;gene-DDB_G0277851;gene-DDB_G0280439;gene-DDB_G0278069;gene-DDB_G0274601;gene-DDB_G0272520;gene-DDB_G0267466;gene-DDB_G0290563;gene-DDB_G0269100;gene-DDB_G0288535;gene-DDB_G0288921;gene-DDB_G0273781;gene-DDB_G0276429;gene-DDB_G0271980;gene-DDB_G0289511;gene-DDB_G0274599;gene-DDB_G0289533;gen…	cupF;proA;act10;cupC;cupB;dhkL;dymB;cpiB;gacII;act9;act15;cupA;cupH;abpC;DDB_G0288535;hspI;abcG17-2;DDB_G0276429;rabR;act28;act13;act27;act22;cupG;dhkI-1;abcB1;DDB_G0272783;act21;gxcF;cupI;abcG17-1;act3;regA;act5
17	GO:0004497	MF	monooxygenase activity	17/ 1009	83/ 10055	0.204819	0.00472113	0.136587	gene-DDB_G0286419;gene-DDB_G0279763;gene-DDB_G0279611;gene-DDB_G0282419;gene-DDB_G0282283;gene-DDB_G0282183;gene-DDB_G0283653;gene-DDB_G0284089;gene-DDB_G0274079;gene-DDB_G0272634;gene-DDB_G0274623;gene-DDB_G0287983;gene-DDB_G0293738;gene-DDB_G0292792;gene-DDB_G0289779;gene-DDB_G0291105;gene-DDB_G0267824	CYP519E1;CYP513D1;DDB_G0279611;CYP508B1;CYP515B1;CYP513A1;DDB_G0283653;CYP519B1;dohh-2;dohh-1;CYP519A1;redC;CYP521A1;CYP508C1;DDB_G0289779;CYP513C1;DDB_G0267824
8	GO:0000154	BP	rRNA modification	8/ 1009	28/ 10055	0.285714	0.00499174	0.143318	gene-DDB_G0291740;gene-DDB_G0280463;gene-DDB_G0268868;gene-DDB_G0286199;gene-DDB_G0283789;gene-DDB_G0279013;gene-DDB_G0269722;gene-DDB_G0281685	DDB_G0291740;DDB_G0280463;nat10;DDB_G0286199;dimt1l;nola1;DDB_G0269722;nol1
4	GO:0000055	BP	ribosomal large subunit export from nucleus	4/ 1009	8/ 10055	0.5	0.00506742	0.144393	gene-DDB_G0269688;gene-DDB_G0274521;gene-DDB_G0271306;gene-DDB_G0275351	sdad1;rrs1;nmd3;DDB_G0275351
4	GO:1905169	BP	regulation of protein localization to phagocytic vesicle	4/ 1009	8/ 10055	0.5	0.00506742	0.144393	gene-DDB_G0283547;gene-DDB_G0292996;gene-DDB_G0270138;gene-DDB_G0270140	rsmA;rasD;rasU;rasZ
10	GO:0016667	MF	oxidoreductase activity, acting on a sulfur group of donors	10/ 1009	40/ 10055	0.25	0.00509701	0.14469	gene-DDB_G0283305;gene-DDB_G0287201;gene-DDB_G0285103;gene-DDB_G0294489;gene-DDB_G0293154;gene-DDB_G0274657;gene-DDB_G0275545;gene-DDB_G0272230;gene-DDB_G0291281;gene-DDB_G0276335	DDB_G0283305;DDB_G0287201;DDB_G0285103;trxC;DDB_G0293154;DDB_G0274657;DDB_G0275545;DDB_G0272230;DDB_G0291281;pyr1-3
28	GO:0042995	CC	cell projection	28/ 1009	167/ 10055	0.167665	0.0060179	0.168926	gene-DDB_G0289811;gene-DDB_G0276967;gene-DDB_G0277855;gene-DDB_G0277851;gene-DDB_G0285845;gene-DDB_G0274601;gene-DDB_G0272520;gene-DDB_G0268622;gene-DDB_G0289073;gene-DDB_G0283533;gene-DDB_G0269100;gene-DDB_G0274575;gene-DDB_G0275023;gene-DDB_G0281049;gene-DDB_G0285817;gene-DDB_G0287505;gene-DDB_G0285793;gene-DDB_G0274599;gene-DDB_G0289533;gene-DDB_G0279449;gene-DDB_G0279483;gene-DDB_G0274561;gen…	act10;racF2;fimA;dymB;phdA;act9;act15;rac1B;csaA;cbpB;abpC;myoK;act22;DDB_G0281049;cad3;talB;cadA;act13;act27;DDB_G0279449;pldB;act21;racF1;gxcF;act28;act3;rac1C;act5
14	GO:0032009	CC	early phagosome	14/ 1009	66/ 10055	0.212121	0.0060413	0.168955	gene-DDB_G0287125;gene-DDB_G0289811;gene-DDB_G0289487;gene-DDB_G0274561;gene-DDB_G0274601;gene-DDB_G0285859;gene-DDB_G0289511;gene-DDB_G0292206;gene-DDB_G0274575;gene-DDB_G0274599;gene-DDB_G0275023;gene-DDB_G0289533;gene-DDB_G0272520;gene-DDB_G0289663	proA;act10;act3;act21;act9;gxcP;act28;manA;myoK;act13;act22;act27;act15;act5
10	GO:0043326	BP	chemotaxis to folate	10/ 1009	41/ 10055	0.243902	0.00614885	0.170433	gene-DDB_G0283547;gene-DDB_G0281211;gene-DDB_G0276967;gene-DDB_G0268622;gene-DDB_G0280469;gene-DDB_G0292996;gene-DDB_G0269176;gene-DDB_G0280351;gene-DDB_G0283903;gene-DDB_G0282365	rsmA;grlL;racF2;rac1B;psrA;rasD;racF1;gpaL;erkB;rac1C
10	GO:0061836	CC	intranuclear rod	10/ 1009	41/ 10055	0.243902	0.00614885	0.170433	gene-DDB_G0289811;gene-DDB_G0289487;gene-DDB_G0274561;gene-DDB_G0274601;gene-DDB_G0289511;gene-DDB_G0274599;gene-DDB_G0275023;gene-DDB_G0289533;gene-DDB_G0272520;gene-DDB_G0289663	act10;act3;act21;act9;act28;act13;act22;act27;act15;act5
882	GO:0005575	CC	cellular_component	882/ 1009	8498/ 10055	0.103789	0.00676783	0.18449	gene-DDB_G0282121;gene-DDB_G0279791;gene-DDB_G0279759;gene-DDB_G0273675;gene-DDB_G0282623;gene-DDB_G0267330;gene-DDB_G0274479;gene-DDB_G0293762;gene-DDB_G0288475;gene-DDB_G0287833;gene-DDB_G0278913;gene-DDB_G0287831;gene-DDB_G0269100;gene-DDB_G0285669;gene-DDB_G0285985;gene-DDB_G0274575;gene-DDB_G0274273;gene-DDB_G0274579;gene-DDB_G0291281;gene-DDB_G0281685;gene-DDB_G0281841;gene-DDB_G0281843;gen…	DDB_G0282121;DDB_G0279791;DDB_G0279759;DDB_G0273675;wdr3;DDB_G0267330;DDB_G0274479;DDB_G0293762;DDB_G0288475;DDB_G0287833;DDB_G0278913;DDB_G0287831;abpC;DDB_G0285669;DDB_G0285985;myoK;DDB_G0274273;pitB;DDB_G0291281;nol1;ddx24;DDB_G0281843;DDB_G0287063;DDB_G0278699;DDB_G0270050;DDB_G0269698;idhB;DDB_G0272801;coq2;CYP513C1;dhkI-1;DDB_G0291740;DDB_G0279611;DDB_G0275379;DDB_G0288609;DDB_G0291195;gpt7…
23	GO:0006972	BP	hyperosmotic response	23/ 1009	129/ 10055	0.178295	0.00704792	0.191435	gene-DDB_G0287125;gene-DDB_G0289811;gene-DDB_G0282927;gene-DDB_G0269100;gene-DDB_G0272520;gene-DDB_G0274601;gene-DDB_G0273073;gene-DDB_G0288535;gene-DDB_G0273781;gene-DDB_G0276429;gene-DDB_G0271980;gene-DDB_G0289511;gene-DDB_G0274599;gene-DDB_G0289533;gene-DDB_G0275023;gene-DDB_G0273475;gene-DDB_G0293416;gene-DDB_G0272783;gene-DDB_G0274561;gene-DDB_G0282475;gene-DDB_G0280439;gene-DDB_G0289487;gen…	proA;act10;dhkL;abpC;act15;act9;abcG17-1;DDB_G0288535;abcG17-2;DDB_G0276429;rabR;act28;act13;act27;act22;dhkI-1;abcB1;DDB_G0272783;act21;gxcF;cpiB;act3;act5
21	GO:0016705	MF	oxidoreductase activity, acting on paired donors, with incorporation or reduction of molecular oxygen	21/ 1009	116/ 10055	0.181034	0.00733711	0.198539	gene-DDB_G0279763;gene-DDB_G0282419;gene-DDB_G0279611;gene-DDB_G0275385;gene-DDB_G0282183;gene-DDB_G0282283;gene-DDB_G0283653;gene-DDB_G0274623;gene-DDB_G0292378;gene-DDB_G0274079;gene-DDB_G0272634;gene-DDB_G0284089;gene-DDB_G0286419;gene-DDB_G0287983;gene-DDB_G0293738;gene-DDB_G0292792;gene-DDB_G0289779;gene-DDB_G0269222;gene-DDB_G0291105;gene-DDB_G0267824;gene-DDB_G0292888	CYP513D1;CYP508B1;DDB_G0279611;DDB_G0275385;CYP513A1;CYP515B1;DDB_G0283653;CYP519A1;fhbA;dohh-2;dohh-1;CYP519B1;CYP519E1;redC;CYP521A1;CYP508C1;DDB_G0289779;gefB;CYP513C1;DDB_G0267824;DDB_G0292888
10	GO:0005200	MF	structural constituent of cytoskeleton	10/ 1009	42/ 10055	0.238095	0.00736206	0.198539	gene-DDB_G0289811;gene-DDB_G0289487;gene-DDB_G0274561;gene-DDB_G0274601;gene-DDB_G0289511;gene-DDB_G0274599;gene-DDB_G0275023;gene-DDB_G0289533;gene-DDB_G0272520;gene-DDB_G0289663	act10;act3;act21;act9;act28;act13;act22;act27;act15;act5
13	GO:1901136	BP	carbohydrate derivative catabolic process	13/ 1009	60/ 10055	0.216667	0.00742353	0.199484	gene-DDB_G0282255;gene-DDB_G0276661;gene-DDB_G0282905;gene-DDB_G0292090;gene-DDB_G0289145;gene-DDB_G0271914;gene-DDB_G0291998;gene-DDB_G0276795;gene-DDB_G0279001;gene-DDB_G0272030;gene-DDB_G0272442;gene-DDB_G0282171;gene-DDB_G0274391	DDB_G0282255;DDB_G0276661;DDB_G0282905;DDB_G0292090;pde7;DDB_G0271914;naglu;ctbsB;gmkA;DDB_G0272030;DDB_G0272442;DDB_G0282171;alfA
52	GO:0009628	BP	response to abiotic stimulus	52/ 1009	363/ 10055	0.143251	0.00750351	0.200013	gene-DDB_G0289813;gene-DDB_G0287125;gene-DDB_G0273397;gene-DDB_G0277913;gene-DDB_G0289283;gene-DDB_G0289815;gene-DDB_G0282141;gene-DDB_G0282927;gene-DDB_G0289811;gene-DDB_G0277851;gene-DDB_G0281545;gene-DDB_G0273533;gene-DDB_G0278069;gene-DDB_G0279797;gene-DDB_G0274561;gene-DDB_G0271980;gene-DDB_G0267466;gene-DDB_G0272520;gene-DDB_G0283021;gene-DDB_G0291568;gene-DDB_G0289073;gene-DDB_G0292996;gen…	cupF;proA;carA-1;gefJ;cupC;cupB;hatA;dhkL;act10;dymB;acaA;carA-2;gacII;ctnB;act21;rabR;cupA;act15;sodB;DDB_G0291568;csaA;rasD;cupH;abpC;gefN;DDB_G0288535;abcG17-2;hspI;act22;rasV;DDB_G0276429;adprt4;mgp1;cpiB;act13;act27;gefB;act9;gefI;cupG;dhkI-1;abcB1;DDB_G0272783;DDB_G0291314;act28;gxcF;cupI;abcG17-1;gefE;act3;regA;act5
7	GO:0015036	MF	disulfide oxidoreductase activity	7/ 1009	24/ 10055	0.291667	0.00752267	0.200013	gene-DDB_G0285103;gene-DDB_G0294489;gene-DDB_G0293154;gene-DDB_G0274657;gene-DDB_G0275545;gene-DDB_G0272230;gene-DDB_G0291281	DDB_G0285103;trxC;DDB_G0293154;DDB_G0274657;DDB_G0275545;DDB_G0272230;DDB_G0291281
7	GO:0015035	MF	protein-disulfide reductase activity	7/ 1009	24/ 10055	0.291667	0.00752267	0.200013	gene-DDB_G0285103;gene-DDB_G0294489;gene-DDB_G0293154;gene-DDB_G0274657;gene-DDB_G0275545;gene-DDB_G0272230;gene-DDB_G0291281	DDB_G0285103;trxC;DDB_G0293154;DDB_G0274657;DDB_G0275545;DDB_G0272230;DDB_G0291281
13	GO:0120036	BP	plasma membrane bounded cell projection organization	13/ 1009	61/ 10055	0.213115	0.00814586	0.211372	gene-DDB_G0283547;gene-DDB_G0267490;gene-DDB_G0287505;gene-DDB_G0292996;gene-DDB_G0283533;gene-DDB_G0269100;gene-DDB_G0282475;gene-DDB_G0270430;gene-DDB_G0274575;gene-DDB_G0290667;gene-DDB_G0285845;gene-DDB_G0279449;gene-DDB_G0275157	rsmA;ChLim;talB;rasD;cbpB;abpC;gxcF;wipA;myoK;DDB_G0290667;phdA;DDB_G0279449;limF
13	GO:0003724	MF	RNA helicase activity	13/ 1009	61/ 10055	0.213115	0.00814586	0.211372	gene-DDB_G0281841;gene-DDB_G0293036;gene-DDB_G0287351;gene-DDB_G0271708;gene-DDB_G0275509;gene-DDB_G0282741;gene-DDB_G0292108;gene-DDB_G0289503;gene-DDB_G0278937;gene-DDB_G0293064;gene-DDB_G0274325;gene-DDB_G0289531;gene-DDB_G0289529	ddx24;ddx5;dhx37;ddx31;DDB_G0275509;ddx18;DDB_G0292108;DDB_G0289503;DDB_G0278937;DDB_G0293064;ddx52;DDB_G0289531;DDB_G0289529
13	GO:0008186	MF	ATP-dependent activity, acting on RNA	13/ 1009	61/ 10055	0.213115	0.00814586	0.211372	gene-DDB_G0281841;gene-DDB_G0293036;gene-DDB_G0287351;gene-DDB_G0271708;gene-DDB_G0275509;gene-DDB_G0282741;gene-DDB_G0292108;gene-DDB_G0289503;gene-DDB_G0278937;gene-DDB_G0293064;gene-DDB_G0274325;gene-DDB_G0289531;gene-DDB_G0289529	ddx24;ddx5;dhx37;ddx31;DDB_G0275509;ddx18;DDB_G0292108;DDB_G0289503;DDB_G0278937;DDB_G0293064;ddx52;DDB_G0289531;DDB_G0289529
4	GO:0004866	MF	endopeptidase inhibitor activity	4/ 1009	9/ 10055	0.444444	0.00840235	0.215803	gene-DDB_G0283653;gene-DDB_G0280439;gene-DDB_G0292286;gene-DDB_G0269462	DDB_G0283653;cpiB;DDB_G0292286;DDB_G0269462
32	GO:0032259	BP	methylation	32/ 1009	201/ 10055	0.159204	0.00854615	0.218752	gene-DDB_G0278965;gene-DDB_G0281059;gene-DDB_G0275621;gene-DDB_G0282393;gene-DDB_G0268948;gene-DDB_G0293294;gene-DDB_G0269722;gene-DDB_G0283789;gene-DDB_G0293118;gene-DDB_G0293078;gene-DDB_G0289329;gene-DDB_G0286199;gene-DDB_G0294629;gene-DDB_G0270074;gene-DDB_G0283253;gene-DDB_G0284401;gene-DDB_G0292286;gene-DDB_G0286637;gene-DDB_G0270228;gene-DDB_G0273625;gene-DDB_G0268718;gene-DDB_G0283847;gen…	DG2033;DDB_G0281059;DDB_G0275621;DDB_G0282393;DDB_G0268948;DDB_G0293294;DDB_G0269722;dimt1l;DDB_G0293118;DDB_G0293078;dmtA;DDB_G0286199;DDB_G0294629;DDB_G0270074;DDB_G0283253;DDB_G0284401;DDB_G0292286;DDB_G0286637;gtpbp3;DDB_G0273625;DDB_G0268718;DDB_G0283847;nol1;DDB_G0291740;DDB_G0288011;nosip;DDB_G0278829;DDB_G0291195;DDB_G0285065;DDB_G0276237;DDB_G0273135;dph5
37	GO:0030154	BP	cell differentiation	37/ 1009	240/ 10055	0.154167	0.00857777	0.21882	gene-DDB_G0276947;gene-DDB_G0273397;gene-DDB_G0285431;gene-DDB_G0287101;gene-DDB_G0283555;gene-DDB_G0281545;gene-DDB_G0271684;gene-DDB_G0273533;gene-DDB_G0271686;gene-DDB_G0289521;gene-DDB_G0278581;gene-DDB_G0285845;gene-DDB_G0291253;gene-DDB_G0289329;gene-DDB_G0284331;gene-DDB_G0280531;gene-DDB_G0267564;gene-DDB_G0267562;gene-DDB_G0277031;gene-DDB_G0272150;gene-DDB_G0286277;gene-DDB_G0295727;gen…	trap1;carA-1;dia1;noxB;DDB_G0283555;acaA;grlA;carA-2;grlB;srsA;psiF;phdA;dia2;dmtA;regA;tgrC1;DDB_G0267564;DDB_G0267562;DDB_G0277031;grlJ;DDB_G0286277;DDB_G0295727;syn1B;DDB_G0278519;ecmL;hbx10;pkaC;erkB;warA;cudA;psvA;cotB;grlF;psrA;gerC;DG1062;DDB_G0287317
6	GO:0009164	BP	nucleoside catabolic process	6/ 1009	19/ 10055	0.315789	0.00867148	0.219726	gene-DDB_G0282255;gene-DDB_G0292090;gene-DDB_G0271914;gene-DDB_G0272030;gene-DDB_G0272442;gene-DDB_G0282171	DDB_G0282255;DDB_G0292090;DDB_G0271914;DDB_G0272030;DDB_G0272442;DDB_G0282171
6	GO:0034656	BP	nucleobase-containing small molecule catabolic process	6/ 1009	19/ 10055	0.315789	0.00867148	0.219726	gene-DDB_G0282255;gene-DDB_G0292090;gene-DDB_G0271914;gene-DDB_G0272030;gene-DDB_G0272442;gene-DDB_G0282171	DDB_G0282255;DDB_G0292090;DDB_G0271914;DDB_G0272030;DDB_G0272442;DDB_G0282171
13	GO:0030030	BP	cell projection organization	13/ 1009	62/ 10055	0.209677	0.00899399	0.226379	gene-DDB_G0283547;gene-DDB_G0267490;gene-DDB_G0287505;gene-DDB_G0292996;gene-DDB_G0283533;gene-DDB_G0269100;gene-DDB_G0282475;gene-DDB_G0270430;gene-DDB_G0274575;gene-DDB_G0290667;gene-DDB_G0285845;gene-DDB_G0279449;gene-DDB_G0275157	rsmA;ChLim;talB;rasD;cbpB;abpC;gxcF;wipA;myoK;DDB_G0290667;phdA;DDB_G0279449;limF
5	GO:0000054	BP	ribosomal subunit export from nucleus	5/ 1009	14/ 10055	0.357143	0.00931342	0.229513	gene-DDB_G0269688;gene-DDB_G0275351;gene-DDB_G0274521;gene-DDB_G0271306;gene-DDB_G0274943	sdad1;DDB_G0275351;rrs1;nmd3;ranB
5	GO:0071426	BP	ribonucleoprotein complex export from nucleus	5/ 1009	14/ 10055	0.357143	0.00931342	0.229513	gene-DDB_G0269688;gene-DDB_G0275351;gene-DDB_G0274521;gene-DDB_G0271306;gene-DDB_G0274943	sdad1;DDB_G0275351;rrs1;nmd3;ranB
5	GO:0071428	BP	rRNA-containing ribonucleoprotein complex export from nucleus	5/ 1009	14/ 10055	0.357143	0.00931342	0.229513	gene-DDB_G0269688;gene-DDB_G0275351;gene-DDB_G0274521;gene-DDB_G0271306;gene-DDB_G0274943	sdad1;DDB_G0275351;rrs1;nmd3;ranB
5	GO:0033750	BP	ribosome localization	5/ 1009	14/ 10055	0.357143	0.00931342	0.229513	gene-DDB_G0269688;gene-DDB_G0275351;gene-DDB_G0274521;gene-DDB_G0271306;gene-DDB_G0274943	sdad1;DDB_G0275351;rrs1;nmd3;ranB
18	GO:0051345	BP	positive regulation of hydrolase activity	18/ 1009	97/ 10055	0.185567	0.00965741	0.229513	gene-DDB_G0283547;gene-DDB_G0273397;gene-DDB_G0277913;gene-DDB_G0282459;gene-DDB_G0280469;gene-DDB_G0282475;gene-DDB_G0292996;gene-DDB_G0283839;gene-DDB_G0286895;gene-DDB_G0277031;gene-DDB_G0273533;gene-DDB_G0278069;gene-DDB_G0272244;gene-DDB_G0269252;gene-DDB_G0283907;gene-DDB_G0275703;gene-DDB_G0269222;gene-DDB_G0277915	rsmA;carA-1;gefJ;grlH;psrA;gxcF;rasD;grlN;grlD;DDB_G0277031;carA-2;gacII;grlG;gefE;pkaC;gefN;gefB;gefI
8	GO:0008360	BP	regulation of cell shape	8/ 1009	31/ 10055	0.258065	0.00967163	0.229513	gene-DDB_G0269176;gene-DDB_G0287601;gene-DDB_G0276967;gene-DDB_G0268622;gene-DDB_G0291336;gene-DDB_G0281545;gene-DDB_G0270430;gene-DDB_G0282365	racF1;DDB_G0287601;racF2;rac1B;DDB_G0291336;acaA;wipA;rac1C
24	GO:0007265	BP	Ras protein signal transduction	24/ 1009	140/ 10055	0.171429	0.00981421	0.229513	gene-DDB_G0286513;gene-DDB_G0277915;gene-DDB_G0277913;gene-DDB_G0276967;gene-DDB_G0270138;gene-DDB_G0287601;gene-DDB_G0282647;gene-DDB_G0268622;gene-DDB_G0292996;gene-DDB_G0291738;gene-DDB_G0270736;gene-DDB_G0270122;gene-DDB_G0270126;gene-DDB_G0270124;gene-DDB_G0271980;gene-DDB_G0269222;gene-DDB_G0283547;gene-DDB_G0277381;gene-DDB_G0291336;gene-DDB_G0282653;gene-DDB_G0294577;gene-DDB_G0269176;gen…	DDB_G0286513;gefI;gefJ;racF2;rasU;DDB_G0287601;DDB_G0282647;rac1B;rasD;rabG1;rasV;rasW;rasY;rasX;rabR;gefB;rsmA;cpras1;DDB_G0291336;DDB_G0282653;DDB_G0294577;racF1;rasZ;rac1C
2	GO:0070131	BP	positive regulation of mitochondrial translation	2/ 1009	2/ 10055	1	0.0100608	0.229513	gene-DDB_G0288137;gene-DDB_G0269302	DDB_G0288137;DDB_G0269302
2	GO:0015939	BP	pantothenate metabolic process	2/ 1009	2/ 10055	1	0.0100608	0.229513	gene-DDB_G0288935;gene-DDB_G0286637	panC;DDB_G0286637
2	GO:0070129	BP	regulation of mitochondrial translation	2/ 1009	2/ 10055	1	0.0100608	0.229513	gene-DDB_G0288137;gene-DDB_G0269302	DDB_G0288137;DDB_G0269302
2	GO:0062125	BP	regulation of mitochondrial gene expression	2/ 1009	2/ 10055	1	0.0100608	0.229513	gene-DDB_G0288137;gene-DDB_G0269302	DDB_G0288137;DDB_G0269302
2	GO:0051341	BP	regulation of oxidoreductase activity	2/ 1009	2/ 10055	1	0.0100608	0.229513	gene-DDB_G0270882;gene-DDB_G0267458	nosip;DDB_G0267458
2	GO:0006004	BP	fucose metabolic process	2/ 1009	2/ 10055	1	0.0100608	0.229513	gene-DDB_G0276661;gene-DDB_G0274391	DDB_G0276661;alfA
2	GO:0015940	BP	pantothenate biosynthetic process	2/ 1009	2/ 10055	1	0.0100608	0.229513	gene-DDB_G0288935;gene-DDB_G0286637	panC;DDB_G0286637
2	GO:1901679	BP	nucleotide transmembrane transport	2/ 1009	2/ 10055	1	0.0100608	0.229513	gene-DDB_G0277891;gene-DDB_G0290669	rimA;mcfW
7	GO:0005618	CC	cell wall	7/ 1009	25/ 10055	0.28	0.00956204	0.229513	gene-DDB_G0276947;gene-DDB_G0285637;gene-DDB_G0276869;gene-DDB_G0276761;gene-DDB_G0283555;gene-DDB_G0292552;gene-DDB_G0295727	trap1;glb2;psvA;cotB;DDB_G0283555;dscE;DDB_G0295727
18	GO:0031143	CC	pseudopodium	18/ 1009	97/ 10055	0.185567	0.00965741	0.229513	gene-DDB_G0281049;gene-DDB_G0289811;gene-DDB_G0277851;gene-DDB_G0274601;gene-DDB_G0287505;gene-DDB_G0289487;gene-DDB_G0279483;gene-DDB_G0274561;gene-DDB_G0269100;gene-DDB_G0289511;gene-DDB_G0274575;gene-DDB_G0274599;gene-DDB_G0285845;gene-DDB_G0275023;gene-DDB_G0289533;gene-DDB_G0272520;gene-DDB_G0279449;gene-DDB_G0289663	DDB_G0281049;act10;dymB;act9;talB;act3;pldB;act21;abpC;act28;myoK;act13;phdA;act22;act27;act15;DDB_G0279449;act5
38	GO:0005856	CC	cytoskeleton	38/ 1009	250/ 10055	0.152	0.0100078	0.229513	gene-DDB_G0276947;gene-DDB_G0287125;gene-DDB_G0289811;gene-DDB_G0276967;gene-DDB_G0274099;gene-DDB_G0283083;gene-DDB_G0269548;gene-DDB_G0274601;gene-DDB_G0272520;gene-DDB_G0274057;gene-DDB_G0289327;gene-DDB_G0268622;gene-DDB_G0282141;gene-DDB_G0269100;gene-DDB_G0268214;gene-DDB_G0274575;gene-DDB_G0275023;gene-DDB_G0281049;gene-DDB_G0290593;gene-DDB_G0287505;gene-DDB_G0279681;gene-DDB_G0285859;gen…	trap1;proA;act10;racF2;cbpE;cbpD2;DDB_G0269548;act9;act15;cofD-2;sevA;rac1B;hatA;abpC;enoB;myoK;act22;DDB_G0281049;DDB_G0290593;talB;DDB_G0279681;gxcP;act28;act13;act27;cbpG;cofD-1;ChLim;cbpF;DDB_G0279449;mgp1;act21;racF1;gxcF;act3;act33;rac1C;act5
2	GO:0030692	CC	Noc4p-Nop14p complex	2/ 1009	2/ 10055	1	0.0100608	0.229513	gene-DDB_G0275403;gene-DDB_G0287537	DDB_G0275403;nop14
2	GO:0042719	CC	mitochondrial intermembrane space protein transporter complex	2/ 1009	2/ 10055	1	0.0100608	0.229513	gene-DDB_G0272931;gene-DDB_G0284911	timm9;timm10
2	GO:0097344	CC	Rix1 complex	2/ 1009	2/ 10055	1	0.0100608	0.229513	gene-DDB_G0288659;gene-DDB_G0270828	wdr18;DDB_G0270828
5	GO:0008379	MF	thioredoxin peroxidase activity	5/ 1009	14/ 10055	0.357143	0.00931342	0.229513	gene-DDB_G0279973;gene-DDB_G0269256;gene-DDB_G0279951;gene-DDB_G0268192;gene-DDB_G0269270	DDB_G0279973;DDB_G0269256;DDB_G0279951;DDB_G0268192;DDB_G0269270
7	GO:0016889	MF	endodeoxyribonuclease activity, producing 3'-phosphomonoesters	7/ 1009	25/ 10055	0.28	0.00956204	0.229513	gene-DDB_G0270958;gene-DDB_G0270850;gene-DDB_G0290837;gene-DDB_G0295749;gene-DDB_G0291033;gene-DDB_G0270642;gene-DDB_G0289407	DDB_G0270958;DDB_G0270850;DDB_G0290837;DDB_G0295749;DDB_G0291033;DDB_G0270642;DDB_G0289407
2	GO:0004560	MF	alpha-L-fucosidase activity	2/ 1009	2/ 10055	1	0.0100608	0.229513	gene-DDB_G0276661;gene-DDB_G0274391	DDB_G0276661;alfA
2	GO:0000179	MF	rRNA (adenine-N6,N6-)-dimethyltransferase activity	2/ 1009	2/ 10055	1	0.0100608	0.229513	gene-DDB_G0283789;gene-DDB_G0286199	dimt1l;DDB_G0286199
2	GO:0004592	MF	pantoate-beta-alanine ligase activity	2/ 1009	2/ 10055	1	0.0100608	0.229513	gene-DDB_G0288935;gene-DDB_G0286637	panC;DDB_G0286637
2	GO:0033938	MF	1,6-alpha-L-fucosidase activity	2/ 1009	2/ 10055	1	0.0100608	0.229513	gene-DDB_G0276661;gene-DDB_G0274391	DDB_G0276661;alfA
2	GO:0019135	MF	deoxyhypusine monooxygenase activity	2/ 1009	2/ 10055	1	0.0100608	0.229513	gene-DDB_G0274079;gene-DDB_G0272634	dohh-2;dohh-1
2	GO:0015928	MF	fucosidase activity	2/ 1009	2/ 10055	1	0.0100608	0.229513	gene-DDB_G0276661;gene-DDB_G0274391	DDB_G0276661;alfA
12	GO:0005201	MF	extracellular matrix structural constituent	12/ 1009	55/ 10055	0.218182	0.0102546	0.23323	gene-DDB_G0282255;gene-DDB_G0276761;gene-DDB_G0281077;gene-DDB_G0292090;gene-DDB_G0281079;gene-DDB_G0278519;gene-DDB_G0271914;gene-DDB_G0289363;gene-DDB_G0280245;gene-DDB_G0272030;gene-DDB_G0272442;gene-DDB_G0282171	DDB_G0282255;cotB;DDB_G0281077;DDB_G0292090;DDB_G0281079;DDB_G0278519;DDB_G0271914;DDB_G0289363;ecmL;DDB_G0272030;DDB_G0272442;DDB_G0282171
10	GO:0001510	BP	RNA methylation	10/ 1009	44/ 10055	0.227273	0.0103347	0.234346	gene-DDB_G0283789;gene-DDB_G0278965;gene-DDB_G0291740;gene-DDB_G0286199;gene-DDB_G0273135;gene-DDB_G0270228;gene-DDB_G0273625;gene-DDB_G0268718;gene-DDB_G0269722;gene-DDB_G0281685	dimt1l;DG2033;DDB_G0291740;DDB_G0286199;DDB_G0273135;gtpbp3;DDB_G0273625;DDB_G0268718;DDB_G0269722;nol1
9	GO:0007188	BP	adenylate cyclase-modulating G protein-coupled receptor signaling pathway	9/ 1009	38/ 10055	0.236842	0.011168	0.25173	gene-DDB_G0283547;gene-DDB_G0273397;gene-DDB_G0278737;gene-DDB_G0292996;gene-DDB_G0281545;gene-DDB_G0273533;gene-DDB_G0285845;gene-DDB_G0280351;gene-DDB_G0289145	rsmA;carA-1;rckA;rasD;acaA;carA-2;phdA;gpaL;pde7
6	GO:0031160	CC	spore wall	6/ 1009	20/ 10055	0.3	0.0113567	0.255221	gene-DDB_G0276947;gene-DDB_G0276869;gene-DDB_G0276761;gene-DDB_G0283555;gene-DDB_G0292552;gene-DDB_G0295727	trap1;psvA;cotB;DDB_G0283555;dscE;DDB_G0295727
7	GO:0051270	BP	regulation of cellular component movement	7/ 1009	26/ 10055	0.269231	0.0119774	0.26451	gene-DDB_G0287601;gene-DDB_G0291336;gene-DDB_G0270138;gene-DDB_G0270140;gene-DDB_G0290233;gene-DDB_G0274575;gene-DDB_G0269222	DDB_G0287601;DDB_G0291336;rasU;rasZ;mgp1;myoK;gefB
7	GO:0072523	BP	purine-containing compound catabolic process	7/ 1009	26/ 10055	0.269231	0.0119774	0.26451	gene-DDB_G0282255;gene-DDB_G0292090;gene-DDB_G0289145;gene-DDB_G0271914;gene-DDB_G0272030;gene-DDB_G0272442;gene-DDB_G0282171	DDB_G0282255;DDB_G0292090;pde7;DDB_G0271914;DDB_G0272030;DDB_G0272442;DDB_G0282171
31	GO:0007015	BP	actin filament organization	31/ 1009	199/ 10055	0.155779	0.0120164	0.26451	gene-DDB_G0287125;gene-DDB_G0282141;gene-DDB_G0276967;gene-DDB_G0277855;gene-DDB_G0277851;gene-DDB_G0281545;gene-DDB_G0279797;gene-DDB_G0285845;gene-DDB_G0274057;gene-DDB_G0289327;gene-DDB_G0268622;gene-DDB_G0292996;gene-DDB_G0283533;gene-DDB_G0269100;gene-DDB_G0293522;gene-DDB_G0274575;gene-DDB_G0281049;gene-DDB_G0287601;gene-DDB_G0287505;gene-DDB_G0290233;gene-DDB_G0269222;gene-DDB_G0283547;gen…	proA;hatA;racF2;fimA;dymB;acaA;ctnB;phdA;cofD-2;sevA;rac1B;rasD;cbpB;abpC;ponA;myoK;DDB_G0281049;DDB_G0287601;talB;mgp1;gefB;rsmA;cofD-1;DDB_G0291336;DDB_G0279449;DDB_G0270864;racF1;gxcF;wipA;rac1C;limF
107	GO:0043228	CC	non-membrane-bounded organelle	107/ 1009	850/ 10055	0.125882	0.0120853	0.26451	gene-DDB_G0276967;gene-DDB_G0295765;gene-DDB_G0277083;gene-DDB_G0284817;gene-DDB_G0284383;gene-DDB_G0279903;gene-DDB_G0292996;gene-DDB_G0287831;gene-DDB_G0269100;gene-DDB_G0268214;gene-DDB_G0274575;gene-DDB_G0282243;gene-DDB_G0281841;gene-DDB_G0290593;gene-DDB_G0275073;gene-DDB_G0287351;gene-DDB_G0285859;gene-DDB_G0274599;gene-DDB_G0280265;gene-DDB_G0285003;gene-DDB_G0285005;gene-DDB_G0289487;gen…	racF2;mdn1;DDB_G0277083;DDB_G0284817;DDB_G0284383;wdr12;rasD;DDB_G0287831;abpC;enoB;myoK;nhp2l1;ddx24;DDB_G0290593;pwp1;dhx37;gxcP;act13;DDB_G0280265;aifC;aifB;act3;act33;rac1C;cbpD2;sdad1;mrt4;nat10;nola1;DDB_G0281839;DDB_G0282655;DDB_G0278331;ddx52;DDB_G0268502;cofD-2;cbpF;act9;cbpD1;act28;rlp24;cbpG;ChLim;DDB_G0268762;DDB_G0289061;DDB_G0289415;racF1;gxcF;rrs1;act5;trap1;act10;DDB_G0275509;nop1…
107	GO:0043232	CC	intracellular non-membrane-bounded organelle	107/ 1009	850/ 10055	0.125882	0.0120853	0.26451	gene-DDB_G0276967;gene-DDB_G0295765;gene-DDB_G0277083;gene-DDB_G0284817;gene-DDB_G0284383;gene-DDB_G0279903;gene-DDB_G0292996;gene-DDB_G0287831;gene-DDB_G0269100;gene-DDB_G0268214;gene-DDB_G0274575;gene-DDB_G0282243;gene-DDB_G0281841;gene-DDB_G0290593;gene-DDB_G0275073;gene-DDB_G0287351;gene-DDB_G0285859;gene-DDB_G0274599;gene-DDB_G0280265;gene-DDB_G0285003;gene-DDB_G0285005;gene-DDB_G0289487;gen…	racF2;mdn1;DDB_G0277083;DDB_G0284817;DDB_G0284383;wdr12;rasD;DDB_G0287831;abpC;enoB;myoK;nhp2l1;ddx24;DDB_G0290593;pwp1;dhx37;gxcP;act13;DDB_G0280265;aifC;aifB;act3;act33;rac1C;cbpD2;sdad1;mrt4;nat10;nola1;DDB_G0281839;DDB_G0282655;DDB_G0278331;ddx52;DDB_G0268502;cofD-2;cbpF;act9;cbpD1;act28;rlp24;cbpG;ChLim;DDB_G0268762;DDB_G0289061;DDB_G0289415;racF1;gxcF;rrs1;act5;trap1;act10;DDB_G0275509;nop1…
61	GO:0017111	MF	nucleoside-triphosphatase activity	61/ 1009	445/ 10055	0.137079	0.0120578	0.26451	gene-DDB_G0286513;gene-DDB_G0270736;gene-DDB_G0282653;gene-DDB_G0274943;gene-DDB_G0270672;gene-DDB_G0285797;gene-DDB_G0270138;gene-DDB_G0277851;gene-DDB_G0277083;gene-DDB_G0278331;gene-DDB_G0293166;gene-DDB_G0293438;gene-DDB_G0274325;gene-DDB_G0280351;gene-DDB_G0284047;gene-DDB_G0269176;gene-DDB_G0287601;gene-DDB_G0282647;gene-DDB_G0292852;gene-DDB_G0279383;gene-DDB_G0284955;gene-DDB_G0276967;gen…	DDB_G0286513;rasV;DDB_G0282653;ranB;fslN;DDB_G0285797;rasU;dymB;DDB_G0277083;DDB_G0278331;DDB_G0293166;abcB2;ddx52;gpaL;abcF2;racF1;DDB_G0287601;DDB_G0282647;DDB_G0292852;DDB_G0279383;DDB_G0284955;racF2;rac1B;gfm1;rasD;rsmA;abcG4;DDB_G0283125;abcF3;DDB_G0276985;abcG23;cpras1;abcA7;hspB;gtpbp5;rasW;rasY;rasX;bms1l;abcA6;abcG17-2;abcC7;DDB_G0276121;cinC;DDB_G0292626;mdn1;rlp24;abcB1;rabG1;DDB_G0280…
12	GO:0043062	BP	extracellular structure organization	12/ 1009	57/ 10055	0.210526	0.0121725	0.264884	gene-DDB_G0282255;gene-DDB_G0276761;gene-DDB_G0281077;gene-DDB_G0292090;gene-DDB_G0281079;gene-DDB_G0278519;gene-DDB_G0271914;gene-DDB_G0289363;gene-DDB_G0280245;gene-DDB_G0272030;gene-DDB_G0272442;gene-DDB_G0282171	DDB_G0282255;cotB;DDB_G0281077;DDB_G0292090;DDB_G0281079;DDB_G0278519;DDB_G0271914;DDB_G0289363;ecmL;DDB_G0272030;DDB_G0272442;DDB_G0282171
12	GO:0030198	BP	extracellular matrix organization	12/ 1009	57/ 10055	0.210526	0.0121725	0.264884	gene-DDB_G0282255;gene-DDB_G0276761;gene-DDB_G0281077;gene-DDB_G0292090;gene-DDB_G0281079;gene-DDB_G0278519;gene-DDB_G0271914;gene-DDB_G0289363;gene-DDB_G0280245;gene-DDB_G0272030;gene-DDB_G0272442;gene-DDB_G0282171	DDB_G0282255;cotB;DDB_G0281077;DDB_G0292090;DDB_G0281079;DDB_G0278519;DDB_G0271914;DDB_G0289363;ecmL;DDB_G0272030;DDB_G0272442;DDB_G0282171
22	GO:0030435	BP	sporulation resulting in formation of a cellular spore	22/ 1009	130/ 10055	0.169231	0.0122744	0.265571	gene-DDB_G0276947;gene-DDB_G0287101;gene-DDB_G0281545;gene-DDB_G0271684;gene-DDB_G0271686;gene-DDB_G0289521;gene-DDB_G0285845;gene-DDB_G0289329;gene-DDB_G0284331;gene-DDB_G0283555;gene-DDB_G0277031;gene-DDB_G0272150;gene-DDB_G0286277;gene-DDB_G0295727;gene-DDB_G0278519;gene-DDB_G0280245;gene-DDB_G0283907;gene-DDB_G0276869;gene-DDB_G0276761;gene-DDB_G0282175;gene-DDB_G0287583;gene-DDB_G0284465	trap1;noxB;acaA;grlA;grlB;srsA;phdA;dmtA;regA;DDB_G0283555;DDB_G0277031;grlJ;DDB_G0286277;DDB_G0295727;DDB_G0278519;ecmL;pkaC;psvA;cotB;grlF;gerC;cudA
22	GO:0043934	BP	sporulation	22/ 1009	130/ 10055	0.169231	0.0122744	0.265571	gene-DDB_G0276947;gene-DDB_G0287101;gene-DDB_G0281545;gene-DDB_G0271684;gene-DDB_G0271686;gene-DDB_G0289521;gene-DDB_G0285845;gene-DDB_G0289329;gene-DDB_G0284331;gene-DDB_G0283555;gene-DDB_G0277031;gene-DDB_G0272150;gene-DDB_G0286277;gene-DDB_G0295727;gene-DDB_G0278519;gene-DDB_G0280245;gene-DDB_G0283907;gene-DDB_G0276869;gene-DDB_G0276761;gene-DDB_G0282175;gene-DDB_G0287583;gene-DDB_G0284465	trap1;noxB;acaA;grlA;grlB;srsA;phdA;dmtA;regA;DDB_G0283555;DDB_G0277031;grlJ;DDB_G0286277;DDB_G0295727;DDB_G0278519;ecmL;pkaC;psvA;cotB;grlF;gerC;cudA
37	GO:0048869	BP	cellular developmental process	37/ 1009	245/ 10055	0.15102	0.0126908	0.271467	gene-DDB_G0276947;gene-DDB_G0273397;gene-DDB_G0285431;gene-DDB_G0287101;gene-DDB_G0283555;gene-DDB_G0281545;gene-DDB_G0271684;gene-DDB_G0273533;gene-DDB_G0271686;gene-DDB_G0289521;gene-DDB_G0278581;gene-DDB_G0285845;gene-DDB_G0291253;gene-DDB_G0289329;gene-DDB_G0284331;gene-DDB_G0280531;gene-DDB_G0267564;gene-DDB_G0267562;gene-DDB_G0277031;gene-DDB_G0272150;gene-DDB_G0286277;gene-DDB_G0295727;gen…	trap1;carA-1;dia1;noxB;DDB_G0283555;acaA;grlA;carA-2;grlB;srsA;psiF;phdA;dia2;dmtA;regA;tgrC1;DDB_G0267564;DDB_G0267562;DDB_G0277031;grlJ;DDB_G0286277;DDB_G0295727;syn1B;DDB_G0278519;ecmL;hbx10;pkaC;erkB;warA;cudA;psvA;cotB;grlF;psrA;gerC;DG1062;DDB_G0287317
5	GO:0043052	BP	thermotaxis	5/ 1009	15/ 10055	0.333333	0.0128354	0.272248	gene-DDB_G0270736;gene-DDB_G0275703;gene-DDB_G0292996;gene-DDB_G0269252;gene-DDB_G0269100	rasV;gefN;rasD;gefE;abpC
5	GO:0061134	MF	peptidase regulator activity	5/ 1009	15/ 10055	0.333333	0.0128354	0.272248	gene-DDB_G0283653;gene-DDB_G0282715;gene-DDB_G0280439;gene-DDB_G0292286;gene-DDB_G0269462	DDB_G0283653;DDB_G0282715;cpiB;DDB_G0292286;DDB_G0269462
4	GO:0030414	MF	peptidase inhibitor activity	4/ 1009	10/ 10055	0.4	0.0129043	0.272942	gene-DDB_G0283653;gene-DDB_G0280439;gene-DDB_G0292286;gene-DDB_G0269462	DDB_G0283653;cpiB;DDB_G0292286;DDB_G0269462
23	GO:0006909	BP	phagocytosis	23/ 1009	136/ 10055	0.169118	0.0134125	0.282111	gene-DDB_G0289811;gene-DDB_G0287363;gene-DDB_G0277851;gene-DDB_G0293470;gene-DDB_G0288197;gene-DDB_G0274601;gene-DDB_G0272520;gene-DDB_G0292996;gene-DDB_G0269100;gene-DDB_G0274575;gene-DDB_G0275023;gene-DDB_G0287505;gene-DDB_G0289511;gene-DDB_G0274599;gene-DDB_G0289533;gene-DDB_G0269222;gene-DDB_G0283547;gene-DDB_G0267490;gene-DDB_G0281211;gene-DDB_G0274561;gene-DDB_G0289487;gene-DDB_G0275157;gen…	act10;sibA;dymB;cbfB;sibD;act9;act15;rasD;abpC;myoK;act22;talB;act28;act13;act27;gefB;rsmA;ChLim;grlL;act21;act3;limF;act5
14	GO:0030864	CC	cortical actin cytoskeleton	14/ 1009	70/ 10055	0.2	0.014058	0.294049	gene-DDB_G0276947;gene-DDB_G0281049;gene-DDB_G0289811;gene-DDB_G0290593;gene-DDB_G0274601;gene-DDB_G0289487;gene-DDB_G0274561;gene-DDB_G0269100;gene-DDB_G0289511;gene-DDB_G0274599;gene-DDB_G0275023;gene-DDB_G0289533;gene-DDB_G0272520;gene-DDB_G0289663	trap1;DDB_G0281049;act10;DDB_G0290593;act9;act3;act21;abpC;act28;act13;act22;act27;act15;act5
8	GO:0000470	BP	maturation of LSU-rRNA	8/ 1009	33/ 10055	0.242424	0.0142291	0.295176	gene-DDB_G0282243;gene-DDB_G0279903;gene-DDB_G0282741;gene-DDB_G0281839;gene-DDB_G0269642;gene-DDB_G0289415;gene-DDB_G0282901;gene-DDB_G0281685	nhp2l1;wdr12;ddx18;DDB_G0281839;mak16l;DDB_G0289415;DDB_G0282901;nol1
11	GO:0120031	BP	plasma membrane bounded cell projection assembly	11/ 1009	50/ 10055	0.22	0.0144049	0.297867	gene-DDB_G0283547;gene-DDB_G0267490;gene-DDB_G0279449;gene-DDB_G0292996;gene-DDB_G0283533;gene-DDB_G0269100;gene-DDB_G0270430;gene-DDB_G0274575;gene-DDB_G0290667;gene-DDB_G0285845;gene-DDB_G0275157	rsmA;ChLim;DDB_G0279449;rasD;cbpB;abpC;wipA;myoK;DDB_G0290667;phdA;limF
15	GO:0030863	CC	cortical cytoskeleton	15/ 1009	80/ 10055	0.1875	0.0144377	0.297867	gene-DDB_G0276947;gene-DDB_G0281049;gene-DDB_G0289811;gene-DDB_G0290593;gene-DDB_G0274601;gene-DDB_G0289487;gene-DDB_G0267490;gene-DDB_G0274561;gene-DDB_G0269100;gene-DDB_G0289511;gene-DDB_G0274599;gene-DDB_G0275023;gene-DDB_G0289533;gene-DDB_G0272520;gene-DDB_G0289663	trap1;DDB_G0281049;act10;DDB_G0290593;act9;act3;ChLim;act21;abpC;act28;act13;act22;act27;act15;act5
6	GO:0007190	BP	activation of adenylate cyclase activity	6/ 1009	21/ 10055	0.285714	0.0145791	0.299149	gene-DDB_G0273397;gene-DDB_G0277913;gene-DDB_G0269222;gene-DDB_G0277915;gene-DDB_G0273533;gene-DDB_G0283903	carA-1;gefJ;gefB;gefI;carA-2;erkB
6	GO:0043949	BP	regulation of cAMP-mediated signaling	6/ 1009	21/ 10055	0.285714	0.0145791	0.299149	gene-DDB_G0283547;gene-DDB_G0271022;gene-DDB_G0292996;gene-DDB_G0289145;gene-DDB_G0279797;gene-DDB_G0275741	rsmA;adcC;rasD;pde7;ctnB;dio3
11	GO:0030031	BP	cell projection assembly	11/ 1009	51/ 10055	0.215686	0.0154337	0.31142	gene-DDB_G0283547;gene-DDB_G0267490;gene-DDB_G0279449;gene-DDB_G0292996;gene-DDB_G0283533;gene-DDB_G0269100;gene-DDB_G0270430;gene-DDB_G0274575;gene-DDB_G0290667;gene-DDB_G0285845;gene-DDB_G0275157	rsmA;ChLim;DDB_G0279449;rasD;cbpB;abpC;wipA;myoK;DDB_G0290667;phdA;limF
14	GO:0045229	BP	external encapsulating structure organization	14/ 1009	72/ 10055	0.194444	0.0156331	0.311427	gene-DDB_G0282255;gene-DDB_G0276761;gene-DDB_G0281077;gene-DDB_G0292090;gene-DDB_G0281079;gene-DDB_G0278519;gene-DDB_G0271914;gene-DDB_G0289363;gene-DDB_G0283555;gene-DDB_G0280245;gene-DDB_G0272030;gene-DDB_G0272442;gene-DDB_G0282171;gene-DDB_G0295727	DDB_G0282255;cotB;DDB_G0281077;DDB_G0292090;DDB_G0281079;DDB_G0278519;DDB_G0271914;DDB_G0289363;DDB_G0283555;ecmL;DDB_G0272030;DDB_G0272442;DDB_G0282171;DDB_G0295727
3	GO:0043174	BP	nucleoside salvage	3/ 1009	6/ 10055	0.5	0.0159699	0.311427	gene-DDB_G0285193;gene-DDB_G0280843;gene-DDB_G0287985	hprT;dgk;DDB_G0287985
3	GO:0009312	BP	oligosaccharide biosynthetic process	3/ 1009	6/ 10055	0.5	0.0159699	0.311427	gene-DDB_G0287657;gene-DDB_G0284975;gene-DDB_G0270836	tpsA;tpsB;fbp
3	GO:0046351	BP	disaccharide biosynthetic process	3/ 1009	6/ 10055	0.5	0.0159699	0.311427	gene-DDB_G0287657;gene-DDB_G0284975;gene-DDB_G0270836	tpsA;tpsB;fbp
21	GO:0048584	BP	positive regulation of response to stimulus	21/ 1009	125/ 10055	0.168	0.016035	0.311427	gene-DDB_G0283547;gene-DDB_G0269222;gene-DDB_G0273397;gene-DDB_G0277915;gene-DDB_G0281211;gene-DDB_G0284315;gene-DDB_G0272244;gene-DDB_G0282459;gene-DDB_G0278737;gene-DDB_G0274191;gene-DDB_G0292996;gene-DDB_G0283839;gene-DDB_G0286895;gene-DDB_G0273533;gene-DDB_G0268214;gene-DDB_G0279797;gene-DDB_G0283907;gene-DDB_G0285845;gene-DDB_G0277913;gene-DDB_G0283903;gene-DDB_G0284331	rsmA;gefB;carA-1;gefI;grlL;DDB_G0284315;grlG;grlH;rckA;dhkC;rasD;grlN;grlD;carA-2;enoB;ctnB;pkaC;phdA;gefJ;erkB;regA
19	GO:0006907	BP	pinocytosis	19/ 1009	110/ 10055	0.172727	0.0160848	0.311427	gene-DDB_G0283547;gene-DDB_G0287125;gene-DDB_G0267684;gene-DDB_G0283481;gene-DDB_G0287133;gene-DDB_G0286329;gene-DDB_G0267798;gene-DDB_G0279921;gene-DDB_G0290259;gene-DDB_G0279369;gene-DDB_G0292996;gene-DDB_G0275553;gene-DDB_G0277851;gene-DDB_G0286881;gene-DDB_G0293470;gene-DDB_G0272052;gene-DDB_G0274575;gene-DDB_G0290265;gene-DDB_G0274825	rsmA;proA;DDB_G0267684;DDB_G0283481;DDB_G0287133;DDB_G0286329;DDB_G0267798;gp130;GP138B;DDB_G0279369;rasD;DDB_G0275553;dymB;DDB_G0286881;cbfB;DDB_G0272052;myoK;GP138D;DDB_G0274825
9	GO:0008047	MF	enzyme activator activity	9/ 1009	40/ 10055	0.225	0.0156311	0.311427	gene-DDB_G0283547;gene-DDB_G0277915;gene-DDB_G0277913;gene-DDB_G0289497;gene-DDB_G0292996;gene-DDB_G0277573;gene-DDB_G0276271;gene-DDB_G0285845;gene-DDB_G0269222	rsmA;gefI;gefJ;DDB_G0289497;rasD;DDB_G0277573;DDB_G0276271;phdA;gefB
3	GO:0048037	MF	obsolete cofactor binding	3/ 1009	6/ 10055	0.5	0.0159699	0.311427	gene-DDB_G0274079;gene-DDB_G0272634;gene-DDB_G0278345	dohh-2;dohh-1;acly
3	GO:0005351	MF	carbohydrate:proton symporter activity	3/ 1009	6/ 10055	0.5	0.0159699	0.311427	gene-DDB_G0276801;gene-DDB_G0277773;gene-DDB_G0281155	DDB_G0276801;DDB_G0277773;DDB_G0281155
3	GO:0005402	MF	carbohydrate:cation symporter activity	3/ 1009	6/ 10055	0.5	0.0159699	0.311427	gene-DDB_G0276801;gene-DDB_G0277773;gene-DDB_G0281155	DDB_G0276801;DDB_G0277773;DDB_G0281155
3	GO:0004115	MF	3',5'-cyclic-AMP phosphodiesterase activity	3/ 1009	6/ 10055	0.5	0.0159699	0.311427	gene-DDB_G0284331;gene-DDB_G0289121;gene-DDB_G0289145	regA;pde4;pde7
33	GO:0009653	BP	anatomical structure morphogenesis	33/ 1009	219/ 10055	0.150685	0.0164956	0.318564	gene-DDB_G0289811;gene-DDB_G0277851;gene-DDB_G0289521;gene-DDB_G0285793;gene-DDB_G0284047;gene-DDB_G0272520;gene-DDB_G0289329;gene-DDB_G0274191;gene-DDB_G0292996;gene-DDB_G0274601;gene-DDB_G0289657;gene-DDB_G0273781;gene-DDB_G0275023;gene-DDB_G0271140;gene-DDB_G0285817;gene-DDB_G0287505;gene-DDB_G0291245;gene-DDB_G0289511;gene-DDB_G0291243;gene-DDB_G0284293;gene-DDB_G0274599;gene-DDB_G0283907;gen…	act10;dymB;srsA;cadA;abcF2;act15;dmtA;dhkC;rasD;act9;abcG4;abcG17-2;act22;abcA7;cad3;talB;abcA6;act28;abcC7;hbx10;act13;pkaC;act27;rsmA;warA;spsA;DDB_G0290667;act21;abcG22;abcG17-1;act3;regA;act5
14	GO:0007166	BP	cell surface receptor signaling pathway	14/ 1009	73/ 10055	0.191781	0.0166678	0.321067	gene-DDB_G0270672;gene-DDB_G0273397;gene-DDB_G0270730;gene-DDB_G0269202;gene-DDB_G0284761;gene-DDB_G0284465;gene-DDB_G0286037;gene-DDB_G0274773;gene-DDB_G0272240;gene-DDB_G0273533;gene-DDB_G0284729;gene-DDB_G0292204;gene-DDB_G0273035;gene-DDB_G0283903	fslN;carA-1;fslB;gdcA;fslA;cudA;lrlA;fslH;fscD;carA-2;fslK;fscC;fslM-1;erkB
8	GO:0005347	MF	ATP transmembrane transporter activity	8/ 1009	34/ 10055	0.235294	0.0170165	0.325296	gene-DDB_G0280083;gene-DDB_G0290669;gene-DDB_G0283811;gene-DDB_G0269394;gene-DDB_G0269352;gene-DDB_G0271922;gene-DDB_G0274501;gene-DDB_G0277891	mcfJ;mcfW;mcfR;mcfE;mcfD;mcfI;mcfY;rimA
39	GO:0016741	MF	transferase activity, transferring one-carbon groups	39/ 1009	269/ 10055	0.144981	0.0176248	0.334383	gene-DDB_G0277915;gene-DDB_G0277913;gene-DDB_G0278965;gene-DDB_G0281059;gene-DDB_G0276237;gene-DDB_G0282393;gene-DDB_G0268948;gene-DDB_G0293294;gene-DDB_G0269722;gene-DDB_G0289321;gene-DDB_G0283789;gene-DDB_G0293118;gene-DDB_G0293078;gene-DDB_G0289329;gene-DDB_G0286199;gene-DDB_G0294629;gene-DDB_G0270074;gene-DDB_G0283253;gene-DDB_G0280979;gene-DDB_G0284401;gene-DDB_G0281609;gene-DDB_G0292286;gen…	gefI;gefJ;DG2033;DDB_G0281059;DDB_G0276237;DDB_G0282393;DDB_G0268948;DDB_G0293294;DDB_G0269722;DDB_G0289321;dimt1l;DDB_G0293118;DDB_G0293078;dmtA;DDB_G0286199;DDB_G0294629;DDB_G0270074;DDB_G0283253;pcmA;DDB_G0284401;DDB_G0281609;DDB_G0292286;DDB_G0286637;DDB_G0273625;DDB_G0268718;DDB_G0283847;nol1;DDB_G0291740;DDB_G0288011;nosip;DDB_G0278829;DDB_G0291195;DDB_G0285065;DDB_G0275621;DDB_G0273135;DDB…
14	GO:0000902	BP	cell morphogenesis	14/ 1009	74/ 10055	0.189189	0.0178731	0.338245	gene-DDB_G0283547;gene-DDB_G0289811;gene-DDB_G0287505;gene-DDB_G0289487;gene-DDB_G0292996;gene-DDB_G0290667;gene-DDB_G0274561;gene-DDB_G0274601;gene-DDB_G0289511;gene-DDB_G0274599;gene-DDB_G0275023;gene-DDB_G0289533;gene-DDB_G0272520;gene-DDB_G0289663	rsmA;act10;talB;act3;rasD;DDB_G0290667;act21;act9;act28;act13;act22;act27;act15;act5
63	GO:0016817	MF	hydrolase activity, acting on acid anhydrides	63/ 1009	472/ 10055	0.133475	0.0182629	0.344758	gene-DDB_G0286513;gene-DDB_G0270736;gene-DDB_G0282653;gene-DDB_G0276967;gene-DDB_G0270672;gene-DDB_G0270138;gene-DDB_G0277851;gene-DDB_G0277083;gene-DDB_G0278331;gene-DDB_G0276985;gene-DDB_G0293438;gene-DDB_G0274325;gene-DDB_G0280351;gene-DDB_G0284047;gene-DDB_G0269176;gene-DDB_G0287601;gene-DDB_G0282647;gene-DDB_G0292852;gene-DDB_G0279383;gene-DDB_G0284955;gene-DDB_G0274943;gene-DDB_G0268622;gen…	DDB_G0286513;rasV;DDB_G0282653;racF2;fslN;rasU;dymB;DDB_G0277083;DDB_G0278331;DDB_G0276985;abcB2;ddx52;gpaL;abcF2;racF1;DDB_G0287601;DDB_G0282647;DDB_G0292852;DDB_G0279383;DDB_G0284955;ranB;rac1B;gfm1;rasD;rsmA;abcG4;DDB_G0278937;DDB_G0283125;abcF3;DDB_G0276121;abcG23;rabG1;abcA7;hspB;gtpbp5;rasW;rasY;rasX;bms1l;gmkA;abcG17-2;abcC7;DDB_G0293166;DDB_G0285797;cinC;DDB_G0292626;mdn1;rlp24;rabR;abcB1…
4	GO:0050927	BP	positive regulation of positive chemotaxis	4/ 1009	11/ 10055	0.363636	0.0186922	0.350235	gene-DDB_G0283547;gene-DDB_G0284331;gene-DDB_G0274191;gene-DDB_G0292996	rsmA;regA;dhkC;rasD
4	GO:0016917	MF	GABA receptor activity	4/ 1009	11/ 10055	0.363636	0.0186922	0.350235	gene-DDB_G0271684;gene-DDB_G0271686;gene-DDB_G0272150;gene-DDB_G0282175	grlA;grlB;grlJ;grlF
4	GO:0043023	MF	ribosomal large subunit binding	4/ 1009	11/ 10055	0.363636	0.0186922	0.350235	gene-DDB_G0292626;gene-DDB_G0271306;gene-DDB_G0275351;gene-DDB_G0268518	DDB_G0292626;nmd3;DDB_G0275351;DDB_G0268518
26	GO:0005764	CC	lysosome	26/ 1009	166/ 10055	0.156627	0.0189503	0.35355	gene-DDB_G0289811;gene-DDB_G0276795;gene-DDB_G0281077;gene-DDB_G0281079;gene-DDB_G0285533;gene-DDB_G0279799;gene-DDB_G0272520;gene-DDB_G0282991;gene-DDB_G0274601;gene-DDB_G0268214;gene-DDB_G0275023;gene-DDB_G0274391;gene-DDB_G0277073;gene-DDB_G0287357;gene-DDB_G0279307;gene-DDB_G0280439;gene-DDB_G0274599;gene-DDB_G0289533;gene-DDB_G0276661;gene-DDB_G0274561;gene-DDB_G0289511;gene-DDB_G0292206;gen…	act10;ctbsB;DDB_G0281077;DDB_G0281079;ppt1;cprB;act15;DDB_G0282991;act9;enoB;act22;alfA;DDB_G0277073;DDB_G0287357;vacC;cpiB;act13;act27;DDB_G0276661;act21;act28;manA;vacA;act3;DDB_G0293236;act5
24	GO:0031252	CC	cell leading edge	24/ 1009	151/ 10055	0.15894	0.0201583	0.369455	gene-DDB_G0273397;gene-DDB_G0277855;gene-DDB_G0289811;gene-DDB_G0273533;gene-DDB_G0283083;gene-DDB_G0285845;gene-DDB_G0274601;gene-DDB_G0272520;gene-DDB_G0274099;gene-DDB_G0292996;gene-DDB_G0269100;gene-DDB_G0274575;gene-DDB_G0275023;gene-DDB_G0287505;gene-DDB_G0279681;gene-DDB_G0289511;gene-DDB_G0274599;gene-DDB_G0289533;gene-DDB_G0283547;gene-DDB_G0279449;gene-DDB_G0274561;gene-DDB_G0289487;gen…	carA-1;fimA;act10;carA-2;cbpD2;phdA;act9;act15;cbpE;rasD;abpC;myoK;act22;talB;DDB_G0279681;act28;act13;act27;rsmA;DDB_G0279449;act21;act3;wipA;act5
22	GO:0048646	BP	anatomical structure formation involved in morphogenesis	22/ 1009	135/ 10055	0.162963	0.0203246	0.371601	gene-DDB_G0276947;gene-DDB_G0287101;gene-DDB_G0281545;gene-DDB_G0271684;gene-DDB_G0271686;gene-DDB_G0289521;gene-DDB_G0285845;gene-DDB_G0289329;gene-DDB_G0284331;gene-DDB_G0283555;gene-DDB_G0277031;gene-DDB_G0272150;gene-DDB_G0286277;gene-DDB_G0295727;gene-DDB_G0278519;gene-DDB_G0280245;gene-DDB_G0283907;gene-DDB_G0276869;gene-DDB_G0276761;gene-DDB_G0282175;gene-DDB_G0287583;gene-DDB_G0284465	trap1;noxB;acaA;grlA;grlB;srsA;phdA;dmtA;regA;DDB_G0283555;DDB_G0277031;grlJ;DDB_G0286277;DDB_G0295727;DDB_G0278519;ecmL;pkaC;psvA;cotB;grlF;gerC;cudA
10	GO:0062197	BP	cellular response to chemical stress	10/ 1009	46/ 10055	0.217391	0.0217692	0.395129	gene-DDB_G0273475;gene-DDB_G0269256;gene-DDB_G0282927;gene-DDB_G0279951;gene-DDB_G0277851;gene-DDB_G0279973;gene-DDB_G0269270;gene-DDB_G0292378;gene-DDB_G0278069;gene-DDB_G0268192	dhkI-1;DDB_G0269256;dhkL;DDB_G0279951;dymB;DDB_G0279973;DDB_G0269270;fhbA;gacII;DDB_G0268192
7	GO:0016894	MF	endonuclease activity, active with either ribo- or deoxyribonucleic acids and producing 3'-phosphomonoesters	7/ 1009	29/ 10055	0.241379	0.0218208	0.395129	gene-DDB_G0270958;gene-DDB_G0270850;gene-DDB_G0290837;gene-DDB_G0295749;gene-DDB_G0291033;gene-DDB_G0270642;gene-DDB_G0289407	DDB_G0270958;DDB_G0270850;DDB_G0290837;DDB_G0295749;DDB_G0291033;DDB_G0270642;DDB_G0289407
5	GO:0009218	BP	pyrimidine ribonucleotide metabolic process	5/ 1009	17/ 10055	0.294118	0.0223448	0.397001	gene-DDB_G0274559;gene-DDB_G0267824;gene-DDB_G0276335;gene-DDB_G0280041;gene-DDB_G0280567	udkB;DDB_G0267824;pyr1-3;pyr56;ctps
5	GO:0000463	BP	maturation of LSU-rRNA from tricistronic rRNA transcript (SSU-rRNA, 5.8S rRNA, LSU-rRNA)	5/ 1009	17/ 10055	0.294118	0.0223448	0.397001	gene-DDB_G0279903;gene-DDB_G0289415;gene-DDB_G0281839;gene-DDB_G0282901;gene-DDB_G0282741	wdr12;DDB_G0289415;DDB_G0281839;DDB_G0282901;ddx18
5	GO:0009220	BP	pyrimidine ribonucleotide biosynthetic process	5/ 1009	17/ 10055	0.294118	0.0223448	0.397001	gene-DDB_G0274559;gene-DDB_G0267824;gene-DDB_G0276335;gene-DDB_G0280041;gene-DDB_G0280567	udkB;DDB_G0267824;pyr1-3;pyr56;ctps
5	GO:0140102	MF	catalytic activity, acting on a rRNA	5/ 1009	17/ 10055	0.294118	0.0223448	0.397001	gene-DDB_G0283789;gene-DDB_G0291740;gene-DDB_G0269722;gene-DDB_G0286199;gene-DDB_G0281685	dimt1l;DDB_G0291740;DDB_G0269722;DDB_G0286199;nol1
5	GO:0008649	MF	rRNA methyltransferase activity	5/ 1009	17/ 10055	0.294118	0.0223448	0.397001	gene-DDB_G0283789;gene-DDB_G0291740;gene-DDB_G0269722;gene-DDB_G0286199;gene-DDB_G0281685	dimt1l;DDB_G0291740;DDB_G0269722;DDB_G0286199;nol1
5	GO:0051920	MF	peroxiredoxin activity	5/ 1009	17/ 10055	0.294118	0.0223448	0.397001	gene-DDB_G0279973;gene-DDB_G0269256;gene-DDB_G0279951;gene-DDB_G0268192;gene-DDB_G0269270	DDB_G0279973;DDB_G0269256;DDB_G0279951;DDB_G0268192;DDB_G0269270
62	GO:0016462	MF	pyrophosphatase activity	62/ 1009	470/ 10055	0.131915	0.0225231	0.399231	gene-DDB_G0286513;gene-DDB_G0270736;gene-DDB_G0282653;gene-DDB_G0276967;gene-DDB_G0270672;gene-DDB_G0270138;gene-DDB_G0277851;gene-DDB_G0277083;gene-DDB_G0278331;gene-DDB_G0276985;gene-DDB_G0293438;gene-DDB_G0274325;gene-DDB_G0280351;gene-DDB_G0284047;gene-DDB_G0269176;gene-DDB_G0287601;gene-DDB_G0282647;gene-DDB_G0292852;gene-DDB_G0279383;gene-DDB_G0284955;gene-DDB_G0274943;gene-DDB_G0268622;gen…	DDB_G0286513;rasV;DDB_G0282653;racF2;fslN;rasU;dymB;DDB_G0277083;DDB_G0278331;DDB_G0276985;abcB2;ddx52;gpaL;abcF2;racF1;DDB_G0287601;DDB_G0282647;DDB_G0292852;DDB_G0279383;DDB_G0284955;ranB;rac1B;gfm1;rasD;rsmA;abcG4;DDB_G0283125;abcF3;DDB_G0276121;abcG23;rabG1;abcA7;hspB;gtpbp5;rasW;rasY;rasX;bms1l;gmkA;abcG17-2;abcC7;DDB_G0293166;DDB_G0285797;cinC;DDB_G0292626;mdn1;rlp24;rabR;abcB1;cpras1;DDB_G…
41	GO:0006935	BP	chemotaxis	41/ 1009	291/ 10055	0.140893	0.0227464	0.401303	gene-DDB_G0273397;gene-DDB_G0277913;gene-DDB_G0276967;gene-DDB_G0276969;gene-DDB_G0279483;gene-DDB_G0289811;gene-DDB_G0273533;gene-DDB_G0283085;gene-DDB_G0285845;gene-DDB_G0280351;gene-DDB_G0274601;gene-DDB_G0272520;gene-DDB_G0293176;gene-DDB_G0268622;gene-DDB_G0283903;gene-DDB_G0292996;gene-DDB_G0269100;gene-DDB_G0277031;gene-DDB_G0274575;gene-DDB_G0275023;gene-DDB_G0285555;gene-DDB_G0270736;gen…	carA-1;gefJ;racF2;DDB_G0276969;pldB;act10;carA-2;D2;phdA;gpaL;act9;act15;DDB_G0293176;rac1B;erkB;rasD;abpC;DDB_G0277031;myoK;act22;DDB_G0285555;rasV;act28;DDB_G0279573;act13;pkaC;act27;gefB;gefI;rsmA;dhkI-1;abcB1;grlL;psrA;act21;racF1;act3;wipA;DDB_G0293236;rac1C;act5
6	GO:0032103	BP	positive regulation of response to external stimulus	6/ 1009	23/ 10055	0.26087	0.0228195	0.401655	gene-DDB_G0283547;gene-DDB_G0278737;gene-DDB_G0274191;gene-DDB_G0292996;gene-DDB_G0284331;gene-DDB_G0283903	rsmA;rckA;dhkC;rasD;regA;erkB
8	GO:0009411	BP	response to UV	8/ 1009	36/ 10055	0.222222	0.0237308	0.415757	gene-DDB_G0273397;gene-DDB_G0283021;gene-DDB_G0289073;gene-DDB_G0267468;gene-DDB_G0281545;gene-DDB_G0273533;gene-DDB_G0279797;gene-DDB_G0284331	carA-1;sodB;csaA;adprt4;acaA;carA-2;ctnB;regA
17	GO:0050660	MF	flavin adenine dinucleotide binding	17/ 1009	97/ 10055	0.175258	0.0249841	0.43469	gene-DDB_G0291071;gene-DDB_G0269892;gene-DDB_G0285535;gene-DDB_G0287101;gene-DDB_G0285003;gene-DDB_G0271340;gene-DDB_G0285005;gene-DDB_G0277477;gene-DDB_G0277081;gene-DDB_G0292378;gene-DDB_G0287229;gene-DDB_G0289139;gene-DDB_G0272230;gene-DDB_G0287983;gene-DDB_G0289779;gene-DDB_G0267824;gene-DDB_G0275585	DDB_G0291071;DDB_G0269892;DDB_G0285535;noxB;aifC;DDB_G0271340;aifB;DDB_G0277477;DDB_G0277081;fhbA;chdh;drpp20;DDB_G0272230;redC;DDB_G0289779;DDB_G0267824;DDB_G0275585
10	GO:0060187	CC	cell pole	10/ 1009	48/ 10055	0.208333	0.0250753	0.435273	gene-DDB_G0289811;gene-DDB_G0289487;gene-DDB_G0274561;gene-DDB_G0274601;gene-DDB_G0289511;gene-DDB_G0274599;gene-DDB_G0275023;gene-DDB_G0289533;gene-DDB_G0272520;gene-DDB_G0289663	act10;act3;act21;act9;act28;act13;act22;act27;act15;act5
4	GO:0032114	BP	regulation of glucose-6-phosphatase activity	4/ 1009	12/ 10055	0.333333	0.0258543	0.437245	gene-DDB_G0295799;gene-DDB_G0287587;gene-DDB_G0282815;gene-DDB_G0279797	DDB_G0295799;smlA;DDB_G0282815;ctnB
4	GO:0032113	BP	regulation of carbohydrate phosphatase activity	4/ 1009	12/ 10055	0.333333	0.0258543	0.437245	gene-DDB_G0295799;gene-DDB_G0287587;gene-DDB_G0282815;gene-DDB_G0279797	DDB_G0295799;smlA;DDB_G0282815;ctnB
4	GO:0009130	BP	pyrimidine nucleoside monophosphate biosynthetic process	4/ 1009	12/ 10055	0.333333	0.0258543	0.437245	gene-DDB_G0279001;gene-DDB_G0274559;gene-DDB_G0276335;gene-DDB_G0280041	gmkA;udkB;pyr1-3;pyr56
4	GO:0009129	BP	pyrimidine nucleoside monophosphate metabolic process	4/ 1009	12/ 10055	0.333333	0.0258543	0.437245	gene-DDB_G0279001;gene-DDB_G0274559;gene-DDB_G0276335;gene-DDB_G0280041	gmkA;udkB;pyr1-3;pyr56
3	GO:0046058	BP	cAMP metabolic process	3/ 1009	7/ 10055	0.428571	0.0258838	0.437245	gene-DDB_G0281545;gene-DDB_G0284331;gene-DDB_G0289145	acaA;regA;pde7
3	GO:0005984	BP	disaccharide metabolic process	3/ 1009	7/ 10055	0.428571	0.0258838	0.437245	gene-DDB_G0287657;gene-DDB_G0284975;gene-DDB_G0270836	tpsA;tpsB;fbp
4	GO:0016363	CC	nuclear matrix	4/ 1009	12/ 10055	0.333333	0.0258543	0.437245	gene-DDB_G0274057;gene-DDB_G0272646;gene-DDB_G0270138;gene-DDB_G0270140	cofD-2;cofD-1;rasU;rasZ
4	GO:0009898	CC	cytoplasmic side of plasma membrane	4/ 1009	12/ 10055	0.333333	0.0258543	0.437245	gene-DDB_G0283547;gene-DDB_G0292996;gene-DDB_G0270138;gene-DDB_G0270140	rsmA;rasD;rasU;rasZ
4	GO:0061135	MF	endopeptidase regulator activity	4/ 1009	12/ 10055	0.333333	0.0258543	0.437245	gene-DDB_G0283653;gene-DDB_G0280439;gene-DDB_G0292286;gene-DDB_G0269462	DDB_G0283653;cpiB;DDB_G0292286;DDB_G0269462
4	GO:0016742	MF	hydroxymethyl-, formyl- and related transferase activity	4/ 1009	12/ 10055	0.333333	0.0258543	0.437245	gene-DDB_G0277915;gene-DDB_G0281609;gene-DDB_G0277913;gene-DDB_G0286637	gefI;DDB_G0281609;gefJ;DDB_G0286637
3	GO:0016653	MF	oxidoreductase activity, acting on NAD(P)H, heme protein as acceptor	3/ 1009	7/ 10055	0.428571	0.0258838	0.437245	gene-DDB_G0287983;gene-DDB_G0281549;gene-DDB_G0267824	redC;coxA;DDB_G0267824
7	GO:1903530	BP	regulation of secretion by cell	7/ 1009	30/ 10055	0.233333	0.0260727	0.438474	gene-DDB_G0295799;gene-DDB_G0270556;gene-DDB_G0279935;gene-DDB_G0282653;gene-DDB_G0282815;gene-DDB_G0279483;gene-DDB_G0287587	DDB_G0295799;syn1B;DDB_G0279935;DDB_G0282653;DDB_G0282815;pldB;smlA
7	GO:0051046	BP	regulation of secretion	7/ 1009	30/ 10055	0.233333	0.0260727	0.438474	gene-DDB_G0295799;gene-DDB_G0270556;gene-DDB_G0279935;gene-DDB_G0282653;gene-DDB_G0282815;gene-DDB_G0279483;gene-DDB_G0287587	DDB_G0295799;syn1B;DDB_G0279935;DDB_G0282653;DDB_G0282815;pldB;smlA
6	GO:0006220	BP	pyrimidine nucleotide metabolic process	6/ 1009	24/ 10055	0.25	0.0279184	0.43853	gene-DDB_G0274559;gene-DDB_G0280567;gene-DDB_G0280041;gene-DDB_G0279001;gene-DDB_G0276335;gene-DDB_G0267824	udkB;ctps;pyr56;gmkA;pyr1-3;DDB_G0267824
6	GO:0006221	BP	pyrimidine nucleotide biosynthetic process	6/ 1009	24/ 10055	0.25	0.0279184	0.43853	gene-DDB_G0274559;gene-DDB_G0280567;gene-DDB_G0280041;gene-DDB_G0279001;gene-DDB_G0276335;gene-DDB_G0267824	udkB;ctps;pyr56;gmkA;pyr1-3;DDB_G0267824
2	GO:0061119	BP	regulation of positive chemotaxis to cAMP by chlorinated alkylphenone	2/ 1009	3/ 10055	0.666667	0.0281667	0.43853	gene-DDB_G0274191;gene-DDB_G0284331	dhkC;regA
2	GO:0061124	BP	positive regulation of positive chemotaxis to cAMP by chlorinated alkylphenone	2/ 1009	3/ 10055	0.666667	0.0281667	0.43853	gene-DDB_G0274191;gene-DDB_G0284331	dhkC;regA
2	GO:0030328	BP	prenylcysteine catabolic process	2/ 1009	3/ 10055	0.666667	0.0281667	0.43853	gene-DDB_G0287201;gene-DDB_G0276335	DDB_G0287201;pyr1-3
2	GO:0030329	BP	prenylcysteine metabolic process	2/ 1009	3/ 10055	0.666667	0.0281667	0.43853	gene-DDB_G0287201;gene-DDB_G0276335	DDB_G0287201;pyr1-3
2	GO:0006825	BP	copper ion transport	2/ 1009	3/ 10055	0.666667	0.0281667	0.43853	gene-DDB_G0281505;gene-DDB_G0288831	DDB_G0281505;DDB_G0288831
2	GO:1903352	BP	L-ornithine transmembrane transport	2/ 1009	3/ 10055	0.666667	0.0281667	0.43853	gene-DDB_G0269352;gene-DDB_G0274501	mcfD;mcfY
2	GO:0002938	BP	tRNA guanine ribose methylation	2/ 1009	3/ 10055	0.666667	0.0281667	0.43853	gene-DDB_G0273135;gene-DDB_G0273625	DDB_G0273135;DDB_G0273625
2	GO:0015822	BP	ornithine transport	2/ 1009	3/ 10055	0.666667	0.0281667	0.43853	gene-DDB_G0269352;gene-DDB_G0274501	mcfD;mcfY
2	GO:0061128	BP	positive regulation of chemotaxis to cAMP by DIF-2	2/ 1009	3/ 10055	0.666667	0.0281667	0.43853	gene-DDB_G0274191;gene-DDB_G0284331	dhkC;regA
2	GO:0061121	BP	regulation of positive chemotaxis to cAMP by DIF-2	2/ 1009	3/ 10055	0.666667	0.0281667	0.43853	gene-DDB_G0274191;gene-DDB_G0284331	dhkC;regA
2	GO:0051924	BP	regulation of calcium ion transport	2/ 1009	3/ 10055	0.666667	0.0281667	0.43853	gene-DDB_G0284777;gene-DDB_G0284331	DDB_G0284777;regA
2	GO:0070413	BP	trehalose metabolism in response to stress	2/ 1009	3/ 10055	0.666667	0.0281667	0.43853	gene-DDB_G0287657;gene-DDB_G0284975	tpsA;tpsB
2	GO:0008612	BP	peptidyl-lysine modification to peptidyl-hypusine	2/ 1009	3/ 10055	0.666667	0.0281667	0.43853	gene-DDB_G0274079;gene-DDB_G0272634	dohh-2;dohh-1
2	GO:0044205	BP	'de novo' UMP biosynthetic process	2/ 1009	3/ 10055	0.666667	0.0281667	0.43853	gene-DDB_G0276335;gene-DDB_G0280041	pyr1-3;pyr56
2	GO:1990575	BP	mitochondrial L-ornithine transmembrane transport	2/ 1009	3/ 10055	0.666667	0.0281667	0.43853	gene-DDB_G0269352;gene-DDB_G0274501	mcfD;mcfY
2	GO:0006168	BP	adenine salvage	2/ 1009	3/ 10055	0.666667	0.0281667	0.43853	gene-DDB_G0285193;gene-DDB_G0287985	hprT;DDB_G0287985
26	GO:0000323	CC	lytic vacuole	26/ 1009	168/ 10055	0.154762	0.0264897	0.43853	gene-DDB_G0289811;gene-DDB_G0276795;gene-DDB_G0281077;gene-DDB_G0281079;gene-DDB_G0285533;gene-DDB_G0279799;gene-DDB_G0272520;gene-DDB_G0282991;gene-DDB_G0274601;gene-DDB_G0268214;gene-DDB_G0275023;gene-DDB_G0274391;gene-DDB_G0277073;gene-DDB_G0287357;gene-DDB_G0279307;gene-DDB_G0280439;gene-DDB_G0274599;gene-DDB_G0289533;gene-DDB_G0276661;gene-DDB_G0274561;gene-DDB_G0289511;gene-DDB_G0292206;gen…	act10;ctbsB;DDB_G0281077;DDB_G0281079;ppt1;cprB;act15;DDB_G0282991;act9;enoB;act22;alfA;DDB_G0277073;DDB_G0287357;vacC;cpiB;act13;act27;DDB_G0276661;act21;act28;manA;vacA;act3;DDB_G0293236;act5
8	GO:0032040	CC	small-subunit processome	8/ 1009	37/ 10055	0.216216	0.0277028	0.43853	gene-DDB_G0282243;gene-DDB_G0302418;gene-DDB_G0293412;gene-DDB_G0287537;gene-DDB_G0280489;gene-DDB_G0282623;gene-DDB_G0275403;gene-DDB_G0285679	nhp2l1;imp4;DDB_G0293412;nop14;wdr46;wdr3;DDB_G0275403;nol5a
34	GO:0005773	CC	vacuole	34/ 1009	236/ 10055	0.144068	0.028103	0.43853	gene-DDB_G0289811;gene-DDB_G0276795;gene-DDB_G0281077;gene-DDB_G0281079;gene-DDB_G0285533;gene-DDB_G0279799;gene-DDB_G0291253;gene-DDB_G0272520;gene-DDB_G0282991;gene-DDB_G0274601;gene-DDB_G0268214;gene-DDB_G0285793;gene-DDB_G0275023;gene-DDB_G0274391;gene-DDB_G0277073;gene-DDB_G0287357;gene-DDB_G0285637;gene-DDB_G0285817;gene-DDB_G0279307;gene-DDB_G0290233;gene-DDB_G0280439;gene-DDB_G0274599;gen…	act10;ctbsB;DDB_G0281077;DDB_G0281079;ppt1;cprB;dia2;act15;DDB_G0282991;act9;enoB;cadA;act22;alfA;DDB_G0277073;DDB_G0287357;glb2;cad3;vacC;mgp1;cpiB;act13;act27;DDB_G0290219;DDB_G0276661;dymB;pldB;act21;act28;manA;vacA;act3;DDB_G0293236;act5
2	GO:0005946	CC	alpha,alpha-trehalose-phosphate synthase complex (UDP-forming)	2/ 1009	3/ 10055	0.666667	0.0281667	0.43853	gene-DDB_G0287657;gene-DDB_G0284975	tpsA;tpsB
62	GO:0016818	MF	hydrolase activity, acting on acid anhydrides, in phosphorus-containing anhydrides	62/ 1009	471/ 10055	0.131635	0.0274306	0.43853	gene-DDB_G0286513;gene-DDB_G0270736;gene-DDB_G0282653;gene-DDB_G0276967;gene-DDB_G0270672;gene-DDB_G0270138;gene-DDB_G0277851;gene-DDB_G0277083;gene-DDB_G0278331;gene-DDB_G0276985;gene-DDB_G0293438;gene-DDB_G0274325;gene-DDB_G0280351;gene-DDB_G0284047;gene-DDB_G0269176;gene-DDB_G0287601;gene-DDB_G0282647;gene-DDB_G0292852;gene-DDB_G0279383;gene-DDB_G0284955;gene-DDB_G0274943;gene-DDB_G0268622;gen…	DDB_G0286513;rasV;DDB_G0282653;racF2;fslN;rasU;dymB;DDB_G0277083;DDB_G0278331;DDB_G0276985;abcB2;ddx52;gpaL;abcF2;racF1;DDB_G0287601;DDB_G0282647;DDB_G0292852;DDB_G0279383;DDB_G0284955;ranB;rac1B;gfm1;rasD;rsmA;abcG4;DDB_G0283125;abcF3;DDB_G0276121;abcG23;rabG1;abcA7;hspB;gtpbp5;rasW;rasY;rasX;bms1l;gmkA;abcG17-2;abcC7;DDB_G0293166;DDB_G0285797;cinC;DDB_G0292626;mdn1;rlp24;rabR;abcB1;cpras1;DDB_G…
8	GO:0000295	MF	adenine nucleotide transmembrane transporter activity	8/ 1009	37/ 10055	0.216216	0.0277028	0.43853	gene-DDB_G0280083;gene-DDB_G0290669;gene-DDB_G0283811;gene-DDB_G0269394;gene-DDB_G0269352;gene-DDB_G0271922;gene-DDB_G0274501;gene-DDB_G0277891	mcfJ;mcfW;mcfR;mcfE;mcfD;mcfI;mcfY;rimA
8	GO:0005346	MF	purine ribonucleotide transmembrane transporter activity	8/ 1009	37/ 10055	0.216216	0.0277028	0.43853	gene-DDB_G0280083;gene-DDB_G0290669;gene-DDB_G0283811;gene-DDB_G0269394;gene-DDB_G0269352;gene-DDB_G0271922;gene-DDB_G0274501;gene-DDB_G0277891	mcfJ;mcfW;mcfR;mcfE;mcfD;mcfI;mcfY;rimA
8	GO:0015216	MF	purine nucleotide transmembrane transporter activity	8/ 1009	37/ 10055	0.216216	0.0277028	0.43853	gene-DDB_G0280083;gene-DDB_G0290669;gene-DDB_G0283811;gene-DDB_G0269394;gene-DDB_G0269352;gene-DDB_G0271922;gene-DDB_G0274501;gene-DDB_G0277891	mcfJ;mcfW;mcfR;mcfE;mcfD;mcfI;mcfY;rimA
6	GO:0031386	MF	protein tag	6/ 1009	24/ 10055	0.25	0.0279184	0.43853	gene-DDB_G0269462;gene-DDB_G0279721;gene-DDB_G0289449;gene-DDB_G0282295;gene-DDB_G0286907;gene-DDB_G0269458	DDB_G0269462;ubqH;ubqF;ubqA;ubqD;ubqJ
2	GO:0016972	MF	thiol oxidase activity	2/ 1009	3/ 10055	0.666667	0.0281667	0.43853	gene-DDB_G0283305;gene-DDB_G0272230	DDB_G0283305;DDB_G0272230
2	GO:0009020	MF	tRNA (guanosine-2'-O-)-methyltransferase activity	2/ 1009	3/ 10055	0.666667	0.0281667	0.43853	gene-DDB_G0273135;gene-DDB_G0273625	DDB_G0273135;DDB_G0273625
2	GO:0106130	MF	purine phosphoribosyltransferase activity	2/ 1009	3/ 10055	0.666667	0.0281667	0.43853	gene-DDB_G0285193;gene-DDB_G0287985	hprT;DDB_G0287985
2	GO:0000064	MF	L-ornithine transmembrane transporter activity	2/ 1009	3/ 10055	0.666667	0.0281667	0.43853	gene-DDB_G0269352;gene-DDB_G0274501	mcfD;mcfY
2	GO:0017128	MF	phospholipid scramblase activity	2/ 1009	3/ 10055	0.666667	0.0281667	0.43853	gene-DDB_G0289915;gene-DDB_G0267752	DDB_G0289915;DDB_G0267752
2	GO:0003825	MF	alpha,alpha-trehalose-phosphate synthase (UDP-forming) activity	2/ 1009	3/ 10055	0.666667	0.0281667	0.43853	gene-DDB_G0287657;gene-DDB_G0284975	tpsA;tpsB
2	GO:0016433	MF	rRNA (adenine) methyltransferase activity	2/ 1009	3/ 10055	0.666667	0.0281667	0.43853	gene-DDB_G0283789;gene-DDB_G0286199	dimt1l;DDB_G0286199
5	GO:0000469	BP	cleavage involved in rRNA processing	5/ 1009	18/ 10055	0.277778	0.0284492	0.442017	gene-DDB_G0287891;gene-DDB_G0291310;gene-DDB_G0274521;gene-DDB_G0278331;gene-DDB_G0279821	bms1l;DDB_G0291310;rrs1;DDB_G0278331;DDB_G0279821
63	GO:0040011	BP	locomotion	63/ 1009	483/ 10055	0.130435	0.0294043	0.452203	gene-DDB_G0287125;gene-DDB_G0289811;gene-DDB_G0277913;gene-DDB_G0276967;gene-DDB_G0276969;gene-DDB_G0280469;gene-DDB_G0277915;gene-DDB_G0290233;gene-DDB_G0283907;gene-DDB_G0273533;gene-DDB_G0283085;gene-DDB_G0279797;gene-DDB_G0283083;gene-DDB_G0285845;gene-DDB_G0280351;gene-DDB_G0274601;gene-DDB_G0272520;gene-DDB_G0293176;gene-DDB_G0274099;gene-DDB_G0268622;gene-DDB_G0269222;gene-DDB_G0292996;gen…	proA;act10;gefJ;racF2;DDB_G0276969;psrA;gefI;mgp1;pkaC;carA-2;D2;ctnB;cbpD2;phdA;gpaL;act9;act15;DDB_G0293176;cbpE;rac1B;gefB;rasD;abpC;alrB;DDB_G0277031;mybB;myoK;carA-1;act22;pks34;DDB_G0291408;DDB_G0285555;rasV;racF1;cbpG;talB;DDB_G0279681;DDB_G0271412;act28;DDB_G0279573;act13;DDB_G0271418;act27;erkB;rsmA;dhkI-1;abcB1;grlL;cbpF;DDB_G0283087;DDB_G0279449;pldB;DDB_G0290667;act21;abcG22;gefN;gefE…
12	GO:0005319	MF	lipid transporter activity	12/ 1009	62/ 10055	0.193548	0.029921	0.458282	gene-DDB_G0291562;gene-DDB_G0286891;gene-DDB_G0271138;gene-DDB_G0291245;gene-DDB_G0269940;gene-DDB_G0267752;gene-DDB_G0280053;gene-DDB_G0274579;gene-DDB_G0269026;gene-DDB_G0289915;gene-DDB_G0271140;gene-DDB_G0287423	osbL;DDB_G0286891;abcA8;abcA6;osbC;DDB_G0267752;osbA;pitB;abcG23;DDB_G0289915;abcA7;DDB_G0287423
22	GO:0120025	CC	plasma membrane bounded cell projection	22/ 1009	139/ 10055	0.158273	0.0314757	0.476298	gene-DDB_G0289811;gene-DDB_G0277855;gene-DDB_G0277851;gene-DDB_G0285845;gene-DDB_G0274601;gene-DDB_G0272520;gene-DDB_G0289073;gene-DDB_G0269100;gene-DDB_G0274575;gene-DDB_G0275023;gene-DDB_G0281049;gene-DDB_G0285817;gene-DDB_G0287505;gene-DDB_G0285793;gene-DDB_G0274599;gene-DDB_G0289533;gene-DDB_G0279449;gene-DDB_G0279483;gene-DDB_G0274561;gene-DDB_G0289511;gene-DDB_G0289487;gene-DDB_G0289663	act10;fimA;dymB;phdA;act9;act15;csaA;abpC;myoK;act22;DDB_G0281049;cad3;talB;cadA;act13;act27;DDB_G0279449;pldB;act21;act28;act3;act5
30	GO:0007264	BP	small GTPase mediated signal transduction	30/ 1009	204/ 10055	0.147059	0.0330899	0.497732	gene-DDB_G0270672;gene-DDB_G0277915;gene-DDB_G0277913;gene-DDB_G0276967;gene-DDB_G0270138;gene-DDB_G0270736;gene-DDB_G0269252;gene-DDB_G0281139;gene-DDB_G0287601;gene-DDB_G0282647;gene-DDB_G0268622;gene-DDB_G0270140;gene-DDB_G0292996;gene-DDB_G0277381;gene-DDB_G0286513;gene-DDB_G0270122;gene-DDB_G0270126;gene-DDB_G0270124;gene-DDB_G0271980;gene-DDB_G0269222;gene-DDB_G0283547;gene-DDB_G0291738;gen…	fslN;gefI;gefJ;racF2;rasU;rasV;gefE;DDB_G0281139;DDB_G0287601;DDB_G0282647;rac1B;rasZ;rasD;cpras1;DDB_G0286513;rasW;rasY;rasX;rabR;gefB;rsmA;rabG1;DDB_G0291336;DDB_G0282653;DDB_G0293166;DDB_G0294577;racF1;gxcF;gefN;rac1C
6	GO:0046847	BP	filopodium assembly	6/ 1009	25/ 10055	0.24	0.0337152	0.504125	gene-DDB_G0283547;gene-DDB_G0267490;gene-DDB_G0292996;gene-DDB_G0274575;gene-DDB_G0270430;gene-DDB_G0275157	rsmA;ChLim;rasD;myoK;wipA;limF
6	GO:0007266	BP	Rho protein signal transduction	6/ 1009	25/ 10055	0.24	0.0337152	0.504125	gene-DDB_G0287601;gene-DDB_G0276967;gene-DDB_G0268622;gene-DDB_G0291336;gene-DDB_G0269176;gene-DDB_G0282365	DDB_G0287601;racF2;rac1B;DDB_G0291336;racF1;rac1C
6	GO:0000027	BP	ribosomal large subunit assembly	6/ 1009	25/ 10055	0.24	0.0337152	0.504125	gene-DDB_G0272789;gene-DDB_G0295765;gene-DDB_G0279205;gene-DDB_G0287937;gene-DDB_G0276411;gene-DDB_G0274521	rlp24;mdn1;DDB_G0279205;bxdc2;mrt4;rrs1
4	GO:0045596	BP	negative regulation of cell differentiation	4/ 1009	13/ 10055	0.307692	0.0344481	0.509036	gene-DDB_G0283547;gene-DDB_G0291075;gene-DDB_G0292996;gene-DDB_G0284293	rsmA;warA;rasD;hbx10
4	GO:0005736	CC	RNA polymerase I complex	4/ 1009	13/ 10055	0.307692	0.0344481	0.509036	gene-DDB_G0283365;gene-DDB_G0278263;gene-DDB_G0293560;gene-DDB_G0272036	rpb12;rpa12;rpa2;rpb10
4	GO:0098562	CC	cytoplasmic side of membrane	4/ 1009	13/ 10055	0.307692	0.0344481	0.509036	gene-DDB_G0283547;gene-DDB_G0292996;gene-DDB_G0270138;gene-DDB_G0270140	rsmA;rasD;rasU;rasZ
12	GO:0005887	CC	integral component of plasma membrane	12/ 1009	65/ 10055	0.184615	0.0350346	0.516692	gene-DDB_G0273397;gene-DDB_G0281211;gene-DDB_G0293522;gene-DDB_G0281155;gene-DDB_G0277773;gene-DDB_G0280531;gene-DDB_G0286825;gene-DDB_G0281545;gene-DDB_G0273533;gene-DDB_G0271598;gene-DDB_G0283345;gene-DDB_G0292562	carA-1;grlL;ponA;DDB_G0281155;DDB_G0277773;tgrC1;tgrD1;acaA;carA-2;tgrS1;comD;tgrQ1
120	GO:0006950	BP	response to stress	120/ 1009	1003/ 10055	0.119641	0.0352321	0.518592	gene-DDB_G0276967;gene-DDB_G0287101;gene-DDB_G0281545;gene-DDB_G0271684;gene-DDB_G0277083;gene-DDB_G0272562;gene-DDB_G0288475;gene-DDB_G0292996;gene-DDB_G0269100;gene-DDB_G0289657;gene-DDB_G0274273;gene-DDB_G0268192;gene-DDB_G0282815;gene-DDB_G0285859;gene-DDB_G0274599;gene-DDB_G0273475;gene-DDB_G0283749;gene-DDB_G0273533;gene-DDB_G0270826;gene-DDB_G0271686;gene-DDB_G0271598;gene-DDB_G0289487;gen…	racF2;noxB;acaA;grlA;DDB_G0277083;csbB;DDB_G0288475;rasD;abpC;abcG4;DDB_G0274273;DDB_G0268192;DDB_G0282815;gxcP;act13;dhkI-1;DDB_G0283749;carA-2;abcG22;grlB;tgrS1;act3;rac1C;carA-1;DDB_G0286897;DDB_G0269270;DG1106;csbA;phdA;abcF2;DDB_G0279973;DDB_G0284955;csaA;fhbA;cupH;act9;abcG17-1;hspI;DDB_G0283065;tgrQ1;DDB_G0295811;pyr56;act28;abcB1;poxA;mybB;DDB_G0279951;DDB_G0276483;racF1;gxcF;abcG17-2;grl…
5	GO:0043407	BP	negative regulation of MAP kinase activity	5/ 1009	19/ 10055	0.263158	0.0355127	0.520692	gene-DDB_G0283547;gene-DDB_G0269222;gene-DDB_G0277915;gene-DDB_G0277913;gene-DDB_G0292996	rsmA;gefB;gefI;gefJ;rasD
5	GO:0031167	BP	rRNA methylation	5/ 1009	19/ 10055	0.263158	0.0355127	0.520692	gene-DDB_G0283789;gene-DDB_G0291740;gene-DDB_G0269722;gene-DDB_G0286199;gene-DDB_G0281685	dimt1l;DDB_G0291740;DDB_G0269722;DDB_G0286199;nol1
10	GO:0008173	MF	RNA methyltransferase activity	10/ 1009	52/ 10055	0.192308	0.0358377	0.522415	gene-DDB_G0283789;gene-DDB_G0278965;gene-DDB_G0291740;gene-DDB_G0286199;gene-DDB_G0273135;gene-DDB_G0293042;gene-DDB_G0273625;gene-DDB_G0268718;gene-DDB_G0269722;gene-DDB_G0281685	dimt1l;DG2033;DDB_G0291740;DDB_G0286199;DDB_G0273135;DDB_G0293042;DDB_G0273625;DDB_G0268718;DDB_G0269722;nol1
7	GO:0043405	BP	regulation of MAP kinase activity	7/ 1009	32/ 10055	0.21875	0.0361951	0.526607	gene-DDB_G0283547;gene-DDB_G0277915;gene-DDB_G0277913;gene-DDB_G0271022;gene-DDB_G0292996;gene-DDB_G0283907;gene-DDB_G0269222	rsmA;gefI;gefJ;adcC;rasD;pkaC;gefB
12	GO:0031226	CC	intrinsic component of plasma membrane	12/ 1009	66/ 10055	0.181818	0.0373481	0.541296	gene-DDB_G0273397;gene-DDB_G0281211;gene-DDB_G0293522;gene-DDB_G0281155;gene-DDB_G0277773;gene-DDB_G0280531;gene-DDB_G0286825;gene-DDB_G0281545;gene-DDB_G0273533;gene-DDB_G0271598;gene-DDB_G0283345;gene-DDB_G0292562	carA-1;grlL;ponA;DDB_G0281155;DDB_G0277773;tgrC1;tgrD1;acaA;carA-2;tgrS1;comD;tgrQ1
44	GO:0042330	BP	taxis	44/ 1009	323/ 10055	0.136223	0.0376683	0.544892	gene-DDB_G0273397;gene-DDB_G0277913;gene-DDB_G0276967;gene-DDB_G0276969;gene-DDB_G0279483;gene-DDB_G0289811;gene-DDB_G0273533;gene-DDB_G0283085;gene-DDB_G0269252;gene-DDB_G0285845;gene-DDB_G0280351;gene-DDB_G0274601;gene-DDB_G0272520;gene-DDB_G0293176;gene-DDB_G0268622;gene-DDB_G0283903;gene-DDB_G0292996;gene-DDB_G0269100;gene-DDB_G0277031;gene-DDB_G0274575;gene-DDB_G0275023;gene-DDB_G0285555;gen…	carA-1;gefJ;racF2;DDB_G0276969;pldB;act10;carA-2;D2;gefE;phdA;gpaL;act9;act15;DDB_G0293176;rac1B;erkB;rasD;abpC;DDB_G0277031;myoK;act22;DDB_G0285555;rasV;mgp1;act28;DDB_G0279573;act13;pkaC;act27;gefB;gefI;rsmA;dhkI-1;abcB1;grlL;psrA;act21;racF1;gefN;act3;wipA;DDB_G0293236;rac1C;act5
3	GO:0016339	BP	calcium-dependent cell-cell adhesion via plasma membrane cell adhesion molecules	3/ 1009	8/ 10055	0.375	0.0383736	0.547749	gene-DDB_G0285817;gene-DDB_G0285793;gene-DDB_G0275439	cad3;cadA;cad2
3	GO:0043101	BP	purine-containing compound salvage	3/ 1009	8/ 10055	0.375	0.0383736	0.547749	gene-DDB_G0285193;gene-DDB_G0280843;gene-DDB_G0287985	hprT;dgk;DDB_G0287985
3	GO:0000479	BP	endonucleolytic cleavage of tricistronic rRNA transcript (SSU-rRNA, 5.8S rRNA, LSU-rRNA)	3/ 1009	8/ 10055	0.375	0.0383736	0.547749	gene-DDB_G0287891;gene-DDB_G0274521;gene-DDB_G0278331	bms1l;rrs1;DDB_G0278331
3	GO:0000478	BP	endonucleolytic cleavage involved in rRNA processing	3/ 1009	8/ 10055	0.375	0.0383736	0.547749	gene-DDB_G0287891;gene-DDB_G0274521;gene-DDB_G0278331	bms1l;rrs1;DDB_G0278331
3	GO:0070545	CC	PeBoW complex	3/ 1009	8/ 10055	0.375	0.0383736	0.547749	gene-DDB_G0279903;gene-DDB_G0289415;gene-DDB_G0281839	wdr12;DDB_G0289415;DDB_G0281839
3	GO:0070290	MF	N-acylphosphatidylethanolamine-specific phospholipase D activity	3/ 1009	8/ 10055	0.375	0.0383736	0.547749	gene-DDB_G0279483;gene-DDB_G0271270;gene-DDB_G0271022	pldB;DDB_G0271270;adcC
3	GO:0034511	MF	U3 snoRNA binding	3/ 1009	8/ 10055	0.375	0.0383736	0.547749	gene-DDB_G0287891;gene-DDB_G0278331;gene-DDB_G0293412	bms1l;DDB_G0278331;DDB_G0293412
16	GO:0040012	BP	regulation of locomotion	16/ 1009	96/ 10055	0.166667	0.0389009	0.553184	gene-DDB_G0283547;gene-DDB_G0283839;gene-DDB_G0291336;gene-DDB_G0287601;gene-DDB_G0282459;gene-DDB_G0284331;gene-DDB_G0274191;gene-DDB_G0292996;gene-DDB_G0286895;gene-DDB_G0281545;gene-DDB_G0272244;gene-DDB_G0274575;gene-DDB_G0278737;gene-DDB_G0283907;gene-DDB_G0285845;gene-DDB_G0283903	rsmA;grlN;DDB_G0291336;DDB_G0287601;grlH;regA;dhkC;rasD;grlD;acaA;grlG;myoK;rckA;pkaC;phdA;erkB
16	GO:0005506	MF	iron ion binding	16/ 1009	96/ 10055	0.166667	0.0389009	0.553184	gene-DDB_G0286419;gene-DDB_G0279763;gene-DDB_G0279611;gene-DDB_G0275385;gene-DDB_G0282419;gene-DDB_G0282283;gene-DDB_G0282183;gene-DDB_G0274079;gene-DDB_G0272634;gene-DDB_G0274623;gene-DDB_G0292888;gene-DDB_G0293738;gene-DDB_G0292792;gene-DDB_G0269222;gene-DDB_G0291105;gene-DDB_G0284089	CYP519E1;CYP513D1;DDB_G0279611;DDB_G0275385;CYP508B1;CYP515B1;CYP513A1;dohh-2;dohh-1;CYP519A1;DDB_G0292888;CYP521A1;CYP508C1;gefB;CYP513C1;CYP519B1
10	GO:0032880	BP	regulation of protein localization	10/ 1009	53/ 10055	0.188679	0.039438	0.55767	gene-DDB_G0295799;gene-DDB_G0283547;gene-DDB_G0279935;gene-DDB_G0283021;gene-DDB_G0270138;gene-DDB_G0282815;gene-DDB_G0292996;gene-DDB_G0287587;gene-DDB_G0270140;gene-DDB_G0284331	DDB_G0295799;rsmA;DDB_G0279935;sodB;rasU;DDB_G0282815;rasD;smlA;rasZ;regA
12	GO:0043086	BP	negative regulation of catalytic activity	12/ 1009	67/ 10055	0.179104	0.0399716	0.559532	gene-DDB_G0283547;gene-DDB_G0269222;gene-DDB_G0273397;gene-DDB_G0277913;gene-DDB_G0280469;gene-DDB_G0287079;gene-DDB_G0292996;gene-DDB_G0277915;gene-DDB_G0281545;gene-DDB_G0273533;gene-DDB_G0283907;gene-DDB_G0283903	rsmA;gefB;carA-1;gefJ;psrA;DDB_G0287079;rasD;gefI;acaA;carA-2;pkaC;erkB
6	GO:0042593	BP	glucose homeostasis	6/ 1009	26/ 10055	0.230769	0.0402365	0.559532	gene-DDB_G0295799;gene-DDB_G0287587;gene-DDB_G0282815;gene-DDB_G0285053;gene-DDB_G0292378;gene-DDB_G0279797	DDB_G0295799;smlA;DDB_G0282815;alrB;fhbA;ctnB
6	GO:0015748	BP	organophosphate ester transport	6/ 1009	26/ 10055	0.230769	0.0402365	0.559532	gene-DDB_G0277891;gene-DDB_G0283811;gene-DDB_G0286891;gene-DDB_G0290669;gene-DDB_G0293438;gene-DDB_G0289915	rimA;mcfR;DDB_G0286891;mcfW;abcB2;DDB_G0289915
6	GO:0033500	BP	carbohydrate homeostasis	6/ 1009	26/ 10055	0.230769	0.0402365	0.559532	gene-DDB_G0295799;gene-DDB_G0287587;gene-DDB_G0282815;gene-DDB_G0285053;gene-DDB_G0292378;gene-DDB_G0279797	DDB_G0295799;smlA;DDB_G0282815;alrB;fhbA;ctnB
9	GO:0006575	BP	cellular modified amino acid metabolic process	9/ 1009	45/ 10055	0.2	0.0407823	0.565041	gene-DDB_G0287201;gene-DDB_G0277915;gene-DDB_G0277913;gene-DDB_G0286637;gene-DDB_G0274081;gene-DDB_G0288935;gene-DDB_G0272632;gene-DDB_G0276335;gene-DDB_G0293122	DDB_G0287201;gefI;gefJ;DDB_G0286637;DDB_G0274081;panC;DDB_G0272632;pyr1-3;DDB_G0293122
9	GO:0140677	MF	molecular function activator activity	9/ 1009	45/ 10055	0.2	0.0407823	0.565041	gene-DDB_G0283547;gene-DDB_G0277915;gene-DDB_G0277913;gene-DDB_G0289497;gene-DDB_G0292996;gene-DDB_G0277573;gene-DDB_G0276271;gene-DDB_G0285845;gene-DDB_G0269222	rsmA;gefI;gefJ;DDB_G0289497;rasD;DDB_G0277573;DDB_G0276271;phdA;gefB
7	GO:0007267	BP	cell-cell signaling	7/ 1009	33/ 10055	0.212121	0.042109	0.578118	gene-DDB_G0283839;gene-DDB_G0282459;gene-DDB_G0279483;gene-DDB_G0286895;gene-DDB_G0281545;gene-DDB_G0272244;gene-DDB_G0283907	grlN;grlH;pldB;grlD;acaA;grlG;pkaC
7	GO:0023052	BP	signaling	7/ 1009	33/ 10055	0.212121	0.042109	0.578118	gene-DDB_G0283839;gene-DDB_G0282459;gene-DDB_G0279483;gene-DDB_G0286895;gene-DDB_G0281545;gene-DDB_G0272244;gene-DDB_G0283907	grlN;grlH;pldB;grlD;acaA;grlG;pkaC
5	GO:0051897	BP	positive regulation of protein kinase B signaling	5/ 1009	20/ 10055	0.25	0.0435647	0.589529	gene-DDB_G0283547;gene-DDB_G0269222;gene-DDB_G0277915;gene-DDB_G0277913;gene-DDB_G0292996	rsmA;gefB;gefI;gefJ;rasD
5	GO:0000462	BP	maturation of SSU-rRNA from tricistronic rRNA transcript (SSU-rRNA, 5.8S rRNA, LSU-rRNA)	5/ 1009	20/ 10055	0.25	0.0435647	0.589529	gene-DDB_G0287891;gene-DDB_G0278331;gene-DDB_G0270202;gene-DDB_G0280489;gene-DDB_G0287351	bms1l;DDB_G0278331;DDB_G0270202;wdr46;dhx37
5	GO:0043409	BP	negative regulation of MAPK cascade	5/ 1009	20/ 10055	0.25	0.0435647	0.589529	gene-DDB_G0283547;gene-DDB_G0269222;gene-DDB_G0277915;gene-DDB_G0277913;gene-DDB_G0292996	rsmA;gefB;gefI;gefJ;rasD
5	GO:0046112	BP	nucleobase biosynthetic process	5/ 1009	20/ 10055	0.25	0.0435647	0.589529	gene-DDB_G0287985;gene-DDB_G0285193;gene-DDB_G0276335;gene-DDB_G0280041;gene-DDB_G0280567	DDB_G0287985;hprT;pyr1-3;pyr56;ctps
5	GO:0090502	BP	RNA phosphodiester bond hydrolysis, endonucleolytic	5/ 1009	20/ 10055	0.25	0.0435647	0.589529	gene-DDB_G0287891;gene-DDB_G0277337;gene-DDB_G0274521;gene-DDB_G0278331;gene-DDB_G0289139	bms1l;DDB_G0277337;rrs1;DDB_G0278331;drpp20
9	GO:0010469	BP	regulation of signaling receptor activity	9/ 1009	46/ 10055	0.195652	0.044344	0.589534	gene-DDB_G0283547;gene-DDB_G0283839;gene-DDB_G0282459;gene-DDB_G0280531;gene-DDB_G0292996;gene-DDB_G0286895;gene-DDB_G0272244;gene-DDB_G0283907;gene-DDB_G0285845	rsmA;grlN;grlH;tgrC1;rasD;grlD;grlG;pkaC;phdA
4	GO:0007189	BP	adenylate cyclase-activating G protein-coupled receptor signaling pathway	4/ 1009	14/ 10055	0.285714	0.0445019	0.589534	gene-DDB_G0281545;gene-DDB_G0278737;gene-DDB_G0273397;gene-DDB_G0273533	acaA;rckA;carA-1;carA-2
4	GO:0106070	BP	regulation of adenylate cyclase-activating G protein-coupled receptor signaling pathway	4/ 1009	14/ 10055	0.285714	0.0445019	0.589534	gene-DDB_G0285845;gene-DDB_G0273397;gene-DDB_G0269222;gene-DDB_G0273533	phdA;carA-1;gefB;carA-2
4	GO:0016423	MF	tRNA (guanine) methyltransferase activity	4/ 1009	14/ 10055	0.285714	0.0445019	0.589534	gene-DDB_G0273625;gene-DDB_G0268718;gene-DDB_G0278965;gene-DDB_G0273135	DDB_G0273625;DDB_G0268718;DG2033;DDB_G0273135
6	GO:0010921	BP	regulation of phosphatase activity	6/ 1009	27/ 10055	0.222222	0.0475031	0.613667	gene-DDB_G0295799;gene-DDB_G0273397;gene-DDB_G0282815;gene-DDB_G0287587;gene-DDB_G0273533;gene-DDB_G0279797	DDB_G0295799;carA-1;DDB_G0282815;smlA;carA-2;ctnB
6	GO:0072528	BP	pyrimidine-containing compound biosynthetic process	6/ 1009	27/ 10055	0.222222	0.0475031	0.613667	gene-DDB_G0274559;gene-DDB_G0280567;gene-DDB_G0280041;gene-DDB_G0279001;gene-DDB_G0276335;gene-DDB_G0267824	udkB;ctps;pyr56;gmkA;pyr1-3;DDB_G0267824
6	GO:0030552	MF	cAMP binding	6/ 1009	27/ 10055	0.222222	0.0475031	0.613667	gene-DDB_G0273397;gene-DDB_G0286037;gene-DDB_G0289145;gene-DDB_G0273533;gene-DDB_G0289121;gene-DDB_G0284331	carA-1;lrlA;pde7;carA-2;pde4;regA
6	GO:0019239	MF	deaminase activity	6/ 1009	27/ 10055	0.222222	0.0475031	0.613667	gene-DDB_G0282255;gene-DDB_G0292090;gene-DDB_G0271914;gene-DDB_G0272030;gene-DDB_G0272442;gene-DDB_G0282171	DDB_G0282255;DDB_G0292090;DDB_G0271914;DDB_G0272030;DDB_G0272442;DDB_G0282171
9	GO:0032092	BP	positive regulation of protein binding	9/ 1009	47/ 10055	0.191489	0.0483875	0.622443	gene-DDB_G0283547;gene-DDB_G0283839;gene-DDB_G0282459;gene-DDB_G0280531;gene-DDB_G0292996;gene-DDB_G0286895;gene-DDB_G0272244;gene-DDB_G0283907;gene-DDB_G0285845	rsmA;grlN;grlH;tgrC1;rasD;grlD;grlG;pkaC;phdA
8	GO:0015605	MF	organophosphate ester transmembrane transporter activity	8/ 1009	38/ 10055	0.210526	0.0499537	0.636518	gene-DDB_G0280083;gene-DDB_G0290669;gene-DDB_G0283811;gene-DDB_G0269394;gene-DDB_G0269352;gene-DDB_G0271922;gene-DDB_G0274501;gene-DDB_G0277891	mcfJ;mcfW;mcfR;mcfE;mcfD;mcfI;mcfY;rimA
8	GO:0015215	MF	nucleotide transmembrane transporter activity	8/ 1009	38/ 10055	0.210526	0.0499537	0.636518	gene-DDB_G0280083;gene-DDB_G0290669;gene-DDB_G0283811;gene-DDB_G0269394;gene-DDB_G0269352;gene-DDB_G0271922;gene-DDB_G0274501;gene-DDB_G0277891	mcfJ;mcfW;mcfR;mcfE;mcfD;mcfI;mcfY;rimA

## Sheet: QS9_B2QS11 light vs. Dark
Figure 5E original data
Number	GO ID	Term Type	Description	Ratio_in_study	Ratio_in_pop	Rich factor	Pvalue	Padjust	Gene_ids	Gene_names
16	GO:0019953	BP	sexual reproduction	16/ 139	270/ 10053	0.0592593	9.2e-07	0.00267733	gene-DDB_G0281207;gene-DDB_G0282701;gene-DDB_G0280867;gene-DDB_G0279325;gene-DDB_G0281079;gene-DDB_G0275553;gene-DDB_G0279163;gene-DDB_G0277897;gene-DDB_G0293446;gene-DDB_G0273975;gene-DDB_G0273965;gene-DDB_G0292792;gene-DDB_G0274825;gene-DDB_G0283783;gene-DDB_G0272592;gene-DDB_G0270058	DDB_G0281207;DDB_G0282701;DDB_G0280867;DDB_G0279325;DDB_G0281079;DDB_G0275553;DDB_G0279163;racI;DDB_G0293446;DDB_G0273975;DDB_G0273965;CYP508C1;DDB_G0274825;DDB_G0283783;DDB_G0272592;DDB_G0270058
16	GO:0044703	BP	multi-organism reproductive process	16/ 139	270/ 10053	0.0592593	9.2e-07	0.00267733	gene-DDB_G0281207;gene-DDB_G0282701;gene-DDB_G0280867;gene-DDB_G0279325;gene-DDB_G0281079;gene-DDB_G0275553;gene-DDB_G0279163;gene-DDB_G0277897;gene-DDB_G0293446;gene-DDB_G0273975;gene-DDB_G0273965;gene-DDB_G0292792;gene-DDB_G0274825;gene-DDB_G0283783;gene-DDB_G0272592;gene-DDB_G0270058	DDB_G0281207;DDB_G0282701;DDB_G0280867;DDB_G0279325;DDB_G0281079;DDB_G0275553;DDB_G0279163;racI;DDB_G0293446;DDB_G0273975;DDB_G0273965;CYP508C1;DDB_G0274825;DDB_G0283783;DDB_G0272592;DDB_G0270058
16	GO:0051704	BP	multi-organism process	16/ 139	273/ 10053	0.0586081	1.07e-06	0.00267733	gene-DDB_G0281207;gene-DDB_G0282701;gene-DDB_G0280867;gene-DDB_G0279325;gene-DDB_G0281079;gene-DDB_G0275553;gene-DDB_G0279163;gene-DDB_G0277897;gene-DDB_G0293446;gene-DDB_G0273975;gene-DDB_G0273965;gene-DDB_G0292792;gene-DDB_G0274825;gene-DDB_G0283783;gene-DDB_G0272592;gene-DDB_G0270058	DDB_G0281207;DDB_G0282701;DDB_G0280867;DDB_G0279325;DDB_G0281079;DDB_G0275553;DDB_G0279163;racI;DDB_G0293446;DDB_G0273975;DDB_G0273965;CYP508C1;DDB_G0274825;DDB_G0283783;DDB_G0272592;DDB_G0270058
90	GO:0031224	CC	intrinsic component of membrane	90/ 139	4377/ 10053	0.020562	3.81e-06	0.00302027	gene-DDB_G0282121;gene-DDB_G0285411;gene-DDB_G0268844;gene-DDB_G0279119;gene-DDB_G0271684;gene-DDB_G0293738;gene-DDB_G0291758;gene-DDB_G0287671;gene-DDB_G0287229;gene-DDB_G0269026;gene-DDB_G0272592;gene-DDB_G0281843;gene-DDB_G0281921;gene-DDB_G0278613;gene-DDB_G0269212;gene-DDB_G0289275;gene-DDB_G0269210;gene-DDB_G0273171;gene-DDB_G0280837;gene-DDB_G0272174;gene-DDB_G0273073;gene-DDB_G0281499;gen…	DDB_G0282121;DDB_G0285411;DDB_G0268844;DDB_G0279119;grlA;CYP521A1;DDB_G0291758;DDB_G0287671;chdh;abcG23;DDB_G0272592;DDB_G0281843;DDB_G0281921;DDB_G0278613;abcG11;DDB_G0289275;abcG14;irlF-1;DDB_G0280837;DDB_G0272174;abcG17-1;DDB_G0281499;DDB_G0271592;DDB_G0281077;DDB_G0281079;abcG2;DDB_G0288055;DDB_G0286973;DDB_G0289575;DDB_G0273319;DDB_G0283869;abcG19;gnt5;DDB_G0284537;DDB_G0284497;DDB_G0285607;…
89	GO:0016021	CC	integral component of membrane	89/ 139	4366/ 10053	0.0203848	3.85e-06	0.00302027	gene-DDB_G0282121;gene-DDB_G0285411;gene-DDB_G0268844;gene-DDB_G0279119;gene-DDB_G0271684;gene-DDB_G0293738;gene-DDB_G0291758;gene-DDB_G0287671;gene-DDB_G0287229;gene-DDB_G0269026;gene-DDB_G0272592;gene-DDB_G0281843;gene-DDB_G0281921;gene-DDB_G0278613;gene-DDB_G0269212;gene-DDB_G0289275;gene-DDB_G0269210;gene-DDB_G0273171;gene-DDB_G0280837;gene-DDB_G0272174;gene-DDB_G0273073;gene-DDB_G0281499;gen…	DDB_G0282121;DDB_G0285411;DDB_G0268844;DDB_G0279119;grlA;CYP521A1;DDB_G0291758;DDB_G0287671;chdh;abcG23;DDB_G0272592;DDB_G0281843;DDB_G0281921;DDB_G0278613;abcG11;DDB_G0289275;abcG14;irlF-1;DDB_G0280837;DDB_G0272174;abcG17-1;DDB_G0281499;DDB_G0271592;DDB_G0281077;DDB_G0281079;abcG2;DDB_G0288055;DDB_G0286973;DDB_G0289575;DDB_G0273319;DDB_G0283869;abcG19;gnt5;DDB_G0284537;DDB_G0284497;DDB_G0285607;…
16	GO:0022414	BP	reproductive process	16/ 139	327/ 10053	0.0489297	1.09e-05	0.00619322	gene-DDB_G0281207;gene-DDB_G0282701;gene-DDB_G0280867;gene-DDB_G0279325;gene-DDB_G0281079;gene-DDB_G0275553;gene-DDB_G0279163;gene-DDB_G0277897;gene-DDB_G0293446;gene-DDB_G0273975;gene-DDB_G0273965;gene-DDB_G0292792;gene-DDB_G0274825;gene-DDB_G0283783;gene-DDB_G0272592;gene-DDB_G0270058	DDB_G0281207;DDB_G0282701;DDB_G0280867;DDB_G0279325;DDB_G0281079;DDB_G0275553;DDB_G0279163;racI;DDB_G0293446;DDB_G0273975;DDB_G0273965;CYP508C1;DDB_G0274825;DDB_G0283783;DDB_G0272592;DDB_G0270058
16	GO:0000003	BP	reproduction	16/ 139	328/ 10053	0.0487805	1.14e-05	0.00619322	gene-DDB_G0281207;gene-DDB_G0282701;gene-DDB_G0280867;gene-DDB_G0279325;gene-DDB_G0281079;gene-DDB_G0275553;gene-DDB_G0279163;gene-DDB_G0277897;gene-DDB_G0293446;gene-DDB_G0273975;gene-DDB_G0273965;gene-DDB_G0292792;gene-DDB_G0274825;gene-DDB_G0283783;gene-DDB_G0272592;gene-DDB_G0270058	DDB_G0281207;DDB_G0282701;DDB_G0280867;DDB_G0279325;DDB_G0281079;DDB_G0275553;DDB_G0279163;racI;DDB_G0293446;DDB_G0273975;DDB_G0273965;CYP508C1;DDB_G0274825;DDB_G0283783;DDB_G0272592;DDB_G0270058
14	GO:0005576	CC	extracellular region	14/ 139	302/ 10053	0.0463576	7.21e-05	0.0305761	gene-DDB_G0281843;gene-DDB_G0275111;gene-DDB_G0274171;gene-DDB_G0273851;gene-DDB_G0267470;gene-DDB_G0273175;gene-DDB_G0279163;gene-DDB_G0279551;gene-DDB_G0271134;gene-DDB_G0287583;gene-DDB_G0268090;gene-DDB_G0273875;gene-DDB_G0273113;gene-DDB_G0268000	DDB_G0281843;DDB_G0275111;DDB_G0274171;DDB_G0273851;dicB;cf50-1;DDB_G0279163;DDB_G0279551;celA;gerC;DDB_G0268090;cf50-2;DDB_G0273113;psiB
3	GO:0046695	CC	SLIK (SAGA-like) complex	3/ 139	12/ 10053	0.25	0.000519403	0.14202	gene-DDB_G0280853;gene-DDB_G0280639;gene-DDB_G0286843	gtaU;gtaT;gtaQ
10	GO:0030246	MF	carbohydrate binding	10/ 139	204/ 10053	0.0490196	0.000521037	0.14202	gene-DDB_G0289815;gene-DDB_G0281077;gene-DDB_G0281079;gene-DDB_G0290563;gene-DDB_G0287671;gene-DDB_G0277355;gene-DDB_G0271134;gene-DDB_G0268090;gene-DDB_G0286973;gene-DDB_G0270058	cupB;DDB_G0281077;DDB_G0281079;cupH;DDB_G0287671;DDB_G0277355;celA;DDB_G0268090;DDB_G0286973;DDB_G0270058
7	GO:0042626	MF	ATPase-coupled transmembrane transporter activity	7/ 139	114/ 10053	0.0614035	0.00099882	0.237573	gene-DDB_G0269212;gene-DDB_G0269210;gene-DDB_G0269208;gene-DDB_G0273073;gene-DDB_G0273781;gene-DDB_G0275689;gene-DDB_G0269026	abcG11;abcG14;abcG19;abcG17-1;abcG17-2;abcG2;abcG23
24	GO:0048856	BP	anatomical structure development	24/ 139	868/ 10053	0.0276498	0.00109314	0.245377	gene-DDB_G0289815;gene-DDB_G0271684;gene-DDB_G0275689;gene-DDB_G0271852;gene-DDB_G0289329;gene-DDB_G0291758;gene-DDB_G0269208;gene-DDB_G0290563;gene-DDB_G0292792;gene-DDB_G0287491;gene-DDB_G0295799;gene-DDB_G0294553;gene-DDB_G0271860;gene-DDB_G0273781;gene-DDB_G0278613;gene-DDB_G0280639;gene-DDB_G0269212;gene-DDB_G0269210;gene-DDB_G0276761;gene-DDB_G0267470;gene-DDB_G0273175;gene-DDB_G0273073;gen…	cupB;grlA;abcG2;DDB_G0271852;dmtA;DDB_G0291758;abcG19;cupH;CYP508C1;DDB_G0287491;DDB_G0295799;DDB_G0294553;DDB_G0271860;abcG17-2;DDB_G0278613;gtaT;abcG11;abcG14;cotB;dicB;cf50-1;abcG17-1;cf50-2;DDB_G0281499
7	GO:0031288	BP	sorocarp morphogenesis	7/ 139	117/ 10053	0.0598291	0.00116337	0.253682	gene-DDB_G0269212;gene-DDB_G0269210;gene-DDB_G0289329;gene-DDB_G0269208;gene-DDB_G0273073;gene-DDB_G0273781;gene-DDB_G0275689	abcG11;abcG14;dmtA;abcG19;abcG17-1;abcG17-2;abcG2
7	GO:0015399	MF	primary active transmembrane transporter activity	7/ 139	118/ 10053	0.059322	0.00122271	0.254606	gene-DDB_G0269212;gene-DDB_G0269210;gene-DDB_G0269208;gene-DDB_G0273073;gene-DDB_G0273781;gene-DDB_G0275689;gene-DDB_G0269026	abcG11;abcG14;abcG19;abcG17-1;abcG17-2;abcG2;abcG23
3	GO:0009253	BP	peptidoglycan catabolic process	3/ 139	17/ 10053	0.176471	0.00152612	0.298651	gene-DDB_G0282905;gene-DDB_G0273175;gene-DDB_G0273875	DDB_G0282905;cf50-1;cf50-2
3	GO:0006027	BP	glycosaminoglycan catabolic process	3/ 139	18/ 10053	0.166667	0.00181292	0.308068	gene-DDB_G0282905;gene-DDB_G0273175;gene-DDB_G0273875	DDB_G0282905;cf50-1;cf50-2
3	GO:0019835	BP	cytolysis	3/ 139	18/ 10053	0.166667	0.00181292	0.308068	gene-DDB_G0282905;gene-DDB_G0273175;gene-DDB_G0273875	DDB_G0282905;cf50-1;cf50-2
27	GO:0032502	BP	developmental process	27/ 139	1054/ 10053	0.0256167	0.00181644	0.308068	gene-DDB_G0289815;gene-DDB_G0271684;gene-DDB_G0275689;gene-DDB_G0271852;gene-DDB_G0289329;gene-DDB_G0291758;gene-DDB_G0269208;gene-DDB_G0290563;gene-DDB_G0273073;gene-DDB_G0292792;gene-DDB_G0287491;gene-DDB_G0295799;gene-DDB_G0294553;gene-DDB_G0271860;gene-DDB_G0273781;gene-DDB_G0278613;gene-DDB_G0280639;gene-DDB_G0269212;gene-DDB_G0269210;gene-DDB_G0276761;gene-DDB_G0267470;gene-DDB_G0273175;gen…	cupB;grlA;abcG2;DDB_G0271852;dmtA;DDB_G0291758;abcG19;cupH;abcG17-1;CYP508C1;DDB_G0287491;DDB_G0295799;DDB_G0294553;DDB_G0271860;abcG17-2;DDB_G0278613;gtaT;abcG11;abcG14;cotB;dicB;cf50-1;celA;gerC;DG1062;cf50-2;DDB_G0281499
3	GO:0061783	MF	peptidoglycan muralytic activity	3/ 139	18/ 10053	0.166667	0.00181292	0.308068	gene-DDB_G0282905;gene-DDB_G0273175;gene-DDB_G0273875	DDB_G0282905;cf50-1;cf50-2
3	GO:0003796	MF	lysozyme activity	3/ 139	18/ 10053	0.166667	0.00181292	0.308068	gene-DDB_G0282905;gene-DDB_G0273175;gene-DDB_G0273875	DDB_G0282905;cf50-1;cf50-2
7	GO:0006972	BP	hyperosmotic response	7/ 139	127/ 10053	0.0551181	0.00187028	0.310303	gene-DDB_G0269212;gene-DDB_G0269210;gene-DDB_G0276429;gene-DDB_G0272783;gene-DDB_G0269208;gene-DDB_G0273781;gene-DDB_G0273073	abcG11;abcG14;DDB_G0276429;DDB_G0272783;abcG19;abcG17-2;abcG17-1
3	GO:0000270	BP	peptidoglycan metabolic process	3/ 139	19/ 10053	0.157895	0.0021312	0.33608	gene-DDB_G0282905;gene-DDB_G0273175;gene-DDB_G0273875	DDB_G0282905;cf50-1;cf50-2
10	GO:0031152	BP	aggregation involved in sorocarp development	10/ 139	246/ 10053	0.0406504	0.00215775	0.33608	gene-DDB_G0269212;gene-DDB_G0269210;gene-DDB_G0269208;gene-DDB_G0273175;gene-DDB_G0273875;gene-DDB_G0271684;gene-DDB_G0273073;gene-DDB_G0273781;gene-DDB_G0275689;gene-DDB_G0280639	abcG11;abcG14;abcG19;cf50-1;cf50-2;grlA;abcG17-1;abcG17-2;abcG2;gtaT
9	GO:0006970	BP	response to osmotic stress	9/ 139	206/ 10053	0.0436893	0.00220522	0.336605	gene-DDB_G0269212;gene-DDB_G0269210;gene-DDB_G0276429;gene-DDB_G0289815;gene-DDB_G0272783;gene-DDB_G0269208;gene-DDB_G0290563;gene-DDB_G0273781;gene-DDB_G0273073	abcG11;abcG14;DDB_G0276429;cupB;DDB_G0272783;abcG19;cupH;abcG17-2;abcG17-1
3	GO:0030203	BP	glycosaminoglycan metabolic process	3/ 139	20/ 10053	0.15	0.0024821	0.371438	gene-DDB_G0282905;gene-DDB_G0273175;gene-DDB_G0273875	DDB_G0282905;cf50-1;cf50-2
2	GO:0045861	BP	negative regulation of proteolysis	2/ 139	6/ 10053	0.333333	0.00274539	0.402939	gene-DDB_G0273175;gene-DDB_G0273875	cf50-1;cf50-2
16	GO:0005886	CC	plasma membrane	16/ 139	530/ 10053	0.0301887	0.00312903	0.434195	gene-DDB_G0288649;gene-DDB_G0269212;gene-DDB_G0273781;gene-DDB_G0294553;gene-DDB_G0281921;gene-DDB_G0269208;gene-DDB_G0275535;gene-DDB_G0275553;gene-DDB_G0279307;gene-DDB_G0271684;gene-DDB_G0273073;gene-DDB_G0269210;gene-DDB_G0275689;gene-DDB_G0271852;gene-DDB_G0277897;gene-DDB_G0274825	ponL;abcG11;abcG17-2;DDB_G0294553;DDB_G0281921;abcG19;DDB_G0275535;DDB_G0275553;vacC;grlA;abcG17-1;abcG14;abcG2;DDB_G0271852;racI;DDB_G0274825
3	GO:0006026	BP	aminoglycan catabolic process	3/ 139	23/ 10053	0.130435	0.00374102	0.483923	gene-DDB_G0282905;gene-DDB_G0273175;gene-DDB_G0273875	DDB_G0282905;cf50-1;cf50-2
3	GO:0006022	BP	aminoglycan metabolic process	3/ 139	25/ 10053	0.12	0.0047616	0.554312	gene-DDB_G0282905;gene-DDB_G0273175;gene-DDB_G0273875	DDB_G0282905;cf50-1;cf50-2
3	GO:0005669	CC	transcription factor TFIID complex	3/ 139	25/ 10053	0.12	0.0047616	0.554312	gene-DDB_G0280853;gene-DDB_G0280639;gene-DDB_G0286843	gtaU;gtaT;gtaQ
10	GO:0009267	BP	cellular response to starvation	10/ 139	277/ 10053	0.0361011	0.0050341	0.565004	gene-DDB_G0269212;gene-DDB_G0269210;gene-DDB_G0269208;gene-DDB_G0273175;gene-DDB_G0273875;gene-DDB_G0271684;gene-DDB_G0273073;gene-DDB_G0273781;gene-DDB_G0275689;gene-DDB_G0280639	abcG11;abcG14;abcG19;cf50-1;cf50-2;grlA;abcG17-1;abcG17-2;abcG2;gtaT
3	GO:0042593	BP	glucose homeostasis	3/ 139	26/ 10053	0.115385	0.00532879	0.580991	gene-DDB_G0295799;gene-DDB_G0273175;gene-DDB_G0273875	DDB_G0295799;cf50-1;cf50-2
3	GO:0033500	BP	carbohydrate homeostasis	3/ 139	26/ 10053	0.115385	0.00532879	0.580991	gene-DDB_G0295799;gene-DDB_G0273175;gene-DDB_G0273875	DDB_G0295799;cf50-1;cf50-2
10	GO:0042594	BP	response to starvation	10/ 139	280/ 10053	0.0357143	0.00542425	0.581229	gene-DDB_G0269212;gene-DDB_G0269210;gene-DDB_G0269208;gene-DDB_G0273175;gene-DDB_G0273875;gene-DDB_G0271684;gene-DDB_G0273073;gene-DDB_G0273781;gene-DDB_G0275689;gene-DDB_G0280639	abcG11;abcG14;abcG19;cf50-1;cf50-2;grlA;abcG17-1;abcG17-2;abcG2;gtaT
10	GO:0031668	BP	cellular response to extracellular stimulus	10/ 139	281/ 10053	0.0355872	0.00555945	0.581229	gene-DDB_G0269212;gene-DDB_G0269210;gene-DDB_G0269208;gene-DDB_G0273175;gene-DDB_G0273875;gene-DDB_G0271684;gene-DDB_G0273073;gene-DDB_G0273781;gene-DDB_G0275689;gene-DDB_G0280639	abcG11;abcG14;abcG19;cf50-1;cf50-2;grlA;abcG17-1;abcG17-2;abcG2;gtaT
10	GO:0031669	BP	cellular response to nutrient levels	10/ 139	281/ 10053	0.0355872	0.00555945	0.581229	gene-DDB_G0269212;gene-DDB_G0269210;gene-DDB_G0269208;gene-DDB_G0273175;gene-DDB_G0273875;gene-DDB_G0271684;gene-DDB_G0273073;gene-DDB_G0273781;gene-DDB_G0275689;gene-DDB_G0280639	abcG11;abcG14;abcG19;cf50-1;cf50-2;grlA;abcG17-1;abcG17-2;abcG2;gtaT
10	GO:0071496	BP	cellular response to external stimulus	10/ 139	283/ 10053	0.0353357	0.00583776	0.598898	gene-DDB_G0269212;gene-DDB_G0269210;gene-DDB_G0269208;gene-DDB_G0273175;gene-DDB_G0273875;gene-DDB_G0271684;gene-DDB_G0273073;gene-DDB_G0273781;gene-DDB_G0275689;gene-DDB_G0280639	abcG11;abcG14;abcG19;cf50-1;cf50-2;grlA;abcG17-1;abcG17-2;abcG2;gtaT
9	GO:0030154	BP	cell differentiation	9/ 139	241/ 10053	0.0373444	0.00619929	0.598898	gene-DDB_G0276761;gene-DDB_G0289329;gene-DDB_G0273175;gene-DDB_G0271684;gene-DDB_G0271134;gene-DDB_G0287583;gene-DDB_G0275689;gene-DDB_G0286351;gene-DDB_G0273875	cotB;dmtA;cf50-1;grlA;celA;gerC;abcG2;DG1062;cf50-2
24	GO:0006950	BP	response to stress	24/ 139	1004/ 10053	0.0239044	0.00654798	0.624678	gene-DDB_G0289815;gene-DDB_G0273175;gene-DDB_G0271684;gene-DDB_G0275689;gene-DDB_G0269208;gene-DDB_G0290563;gene-DDB_G0272999;gene-DDB_G0295799;gene-DDB_G0294553;gene-DDB_G0276429;gene-DDB_G0276957;gene-DDB_G0273781;gene-DDB_G0270086;gene-DDB_G0280639;gene-DDB_G0269212;gene-DDB_G0269210;gene-DDB_G0282905;gene-DDB_G0273171;gene-DDB_G0272783;gene-DDB_G0279951;gene-DDB_G0291314;gene-DDB_G0279973;gen…	cupB;cf50-1;grlA;abcG2;abcG19;cupH;DDB_G0272999;DDB_G0295799;DDB_G0294553;DDB_G0276429;DDB_G0276957;abcG17-2;DDB_G0270086;gtaT;abcG11;abcG14;DDB_G0282905;irlF-1;DDB_G0272783;DDB_G0279951;DDB_G0291314;DDB_G0279973;abcG17-1;cf50-2
9	GO:0048869	BP	cellular developmental process	9/ 139	246/ 10053	0.0365854	0.0070615	0.63746	gene-DDB_G0276761;gene-DDB_G0289329;gene-DDB_G0273175;gene-DDB_G0271684;gene-DDB_G0271134;gene-DDB_G0287583;gene-DDB_G0275689;gene-DDB_G0286351;gene-DDB_G0273875	cotB;dmtA;cf50-1;grlA;celA;gerC;abcG2;DG1062;cf50-2
19	GO:0051703	BP	intraspecies interaction between organisms	19/ 139	726/ 10053	0.0261708	0.00715148	0.63746	gene-DDB_G0269212;gene-DDB_G0273875;gene-DDB_G0269210;gene-DDB_G0276761;gene-DDB_G0269208;gene-DDB_G0271860;gene-DDB_G0289329;gene-DDB_G0291758;gene-DDB_G0273175;gene-DDB_G0280639;gene-DDB_G0271684;gene-DDB_G0273073;gene-DDB_G0273781;gene-DDB_G0267470;gene-DDB_G0275689;gene-DDB_G0278613;gene-DDB_G0271852;gene-DDB_G0292792;gene-DDB_G0281499	abcG11;cf50-2;abcG14;cotB;abcG19;DDB_G0271860;dmtA;DDB_G0291758;cf50-1;gtaT;grlA;abcG17-1;abcG17-2;dicB;abcG2;DDB_G0278613;DDB_G0271852;CYP508C1;DDB_G0281499
19	GO:0099120	BP	socially cooperative development	19/ 139	726/ 10053	0.0261708	0.00715148	0.63746	gene-DDB_G0269212;gene-DDB_G0273875;gene-DDB_G0269210;gene-DDB_G0276761;gene-DDB_G0269208;gene-DDB_G0271860;gene-DDB_G0289329;gene-DDB_G0291758;gene-DDB_G0273175;gene-DDB_G0280639;gene-DDB_G0271684;gene-DDB_G0273073;gene-DDB_G0273781;gene-DDB_G0267470;gene-DDB_G0275689;gene-DDB_G0278613;gene-DDB_G0271852;gene-DDB_G0292792;gene-DDB_G0281499	abcG11;cf50-2;abcG14;cotB;abcG19;DDB_G0271860;dmtA;DDB_G0291758;cf50-1;gtaT;grlA;abcG17-1;abcG17-2;dicB;abcG2;DDB_G0278613;DDB_G0271852;CYP508C1;DDB_G0281499
3	GO:0070461	CC	SAGA-type complex	3/ 139	29/ 10053	0.103448	0.00726664	0.63746	gene-DDB_G0280853;gene-DDB_G0280639;gene-DDB_G0286843	gtaU;gtaT;gtaQ
3	GO:0000124	CC	SAGA complex	3/ 139	29/ 10053	0.103448	0.00726664	0.63746	gene-DDB_G0280853;gene-DDB_G0280639;gene-DDB_G0286843	gtaU;gtaT;gtaQ
4	GO:0005201	MF	extracellular matrix structural constituent	4/ 139	55/ 10053	0.0727273	0.00691945	0.63746	gene-DDB_G0281079;gene-DDB_G0277355;gene-DDB_G0276761;gene-DDB_G0281077	DDB_G0281079;DDB_G0277355;cotB;DDB_G0281077
8	GO:0055085	BP	transmembrane transport	8/ 139	205/ 10053	0.0390244	0.00752903	0.652973	gene-DDB_G0269212;gene-DDB_G0269210;gene-DDB_G0281921;gene-DDB_G0269208;gene-DDB_G0273073;gene-DDB_G0273781;gene-DDB_G0275689;gene-DDB_G0269026	abcG11;abcG14;DDB_G0281921;abcG19;abcG17-1;abcG17-2;abcG2;abcG23
4	GO:0043062	BP	extracellular structure organization	4/ 139	57/ 10053	0.0701754	0.0078463	0.665367	gene-DDB_G0281079;gene-DDB_G0277355;gene-DDB_G0276761;gene-DDB_G0281077	DDB_G0281079;DDB_G0277355;cotB;DDB_G0281077
4	GO:0030198	BP	extracellular matrix organization	4/ 139	57/ 10053	0.0701754	0.0078463	0.665367	gene-DDB_G0281079;gene-DDB_G0277355;gene-DDB_G0276761;gene-DDB_G0281077	DDB_G0281079;DDB_G0277355;cotB;DDB_G0281077
7	GO:0022804	MF	active transmembrane transporter activity	7/ 139	167/ 10053	0.0419162	0.00841078	0.705396	gene-DDB_G0269212;gene-DDB_G0269210;gene-DDB_G0269208;gene-DDB_G0273073;gene-DDB_G0273781;gene-DDB_G0275689;gene-DDB_G0269026	abcG11;abcG14;abcG19;abcG17-1;abcG17-2;abcG2;abcG23
10	GO:0007154	BP	cell communication	10/ 139	301/ 10053	0.0332226	0.00886221	0.727273	gene-DDB_G0269212;gene-DDB_G0269210;gene-DDB_G0269208;gene-DDB_G0273175;gene-DDB_G0273875;gene-DDB_G0271684;gene-DDB_G0273073;gene-DDB_G0273781;gene-DDB_G0275689;gene-DDB_G0280639	abcG11;abcG14;abcG19;cf50-1;cf50-2;grlA;abcG17-1;abcG17-2;abcG2;gtaT
4	GO:1901136	BP	carbohydrate derivative catabolic process	4/ 139	60/ 10053	0.0666667	0.00938387	0.753871	gene-DDB_G0277355;gene-DDB_G0282905;gene-DDB_G0273175;gene-DDB_G0273875	DDB_G0277355;DDB_G0282905;cf50-1;cf50-2
2	GO:0016998	BP	cell wall macromolecule catabolic process	2/ 139	11/ 10053	0.181818	0.00962017	0.764803	gene-DDB_G0273175;gene-DDB_G0273875	cf50-1;cf50-2
5	GO:0005506	MF	iron ion binding	5/ 139	95/ 10053	0.0526316	0.0100864	0.793599	gene-DDB_G0287671;gene-DDB_G0293738;gene-DDB_G0292792;gene-DDB_G0282701;gene-DDB_G0279763	DDB_G0287671;CYP521A1;CYP508C1;DDB_G0282701;CYP513D1
8	GO:0009653	BP	anatomical structure morphogenesis	8/ 139	220/ 10053	0.0363636	0.0112664	0.839662	gene-DDB_G0269212;gene-DDB_G0269210;gene-DDB_G0289329;gene-DDB_G0269208;gene-DDB_G0273781;gene-DDB_G0275689;gene-DDB_G0281499;gene-DDB_G0273073	abcG11;abcG14;dmtA;abcG19;abcG17-2;abcG2;DDB_G0281499;abcG17-1
2	GO:0044036	BP	cell wall macromolecule metabolic process	2/ 139	12/ 10053	0.166667	0.0114403	0.839662	gene-DDB_G0273175;gene-DDB_G0273875	cf50-1;cf50-2
3	GO:0004601	MF	peroxidase activity	3/ 139	34/ 10053	0.0882353	0.0113187	0.839662	gene-DDB_G0279973;gene-DDB_G0279951;gene-DDB_G0276957	DDB_G0279973;DDB_G0279951;DDB_G0276957
2	GO:0008146	MF	sulfotransferase activity	2/ 139	12/ 10053	0.166667	0.0114403	0.839662	gene-DDB_G0272174;gene-DDB_G0274679	DDB_G0272174;DDB_G0274679
5	GO:0020037	MF	heme binding	5/ 139	98/ 10053	0.0510204	0.0114419	0.839662	gene-DDB_G0293738;gene-DDB_G0292792;gene-DDB_G0294553;gene-DDB_G0282701;gene-DDB_G0279763	CYP521A1;CYP508C1;DDB_G0294553;DDB_G0282701;CYP513D1
10	GO:0031667	BP	response to nutrient levels	10/ 139	316/ 10053	0.0316456	0.0122012	0.865377	gene-DDB_G0269212;gene-DDB_G0269210;gene-DDB_G0269208;gene-DDB_G0273175;gene-DDB_G0273875;gene-DDB_G0271684;gene-DDB_G0273073;gene-DDB_G0273781;gene-DDB_G0275689;gene-DDB_G0280639	abcG11;abcG14;abcG19;cf50-1;cf50-2;grlA;abcG17-1;abcG17-2;abcG2;gtaT
10	GO:0009991	BP	response to extracellular stimulus	10/ 139	316/ 10053	0.0316456	0.0122012	0.865377	gene-DDB_G0269212;gene-DDB_G0269210;gene-DDB_G0269208;gene-DDB_G0273175;gene-DDB_G0273875;gene-DDB_G0271684;gene-DDB_G0273073;gene-DDB_G0273781;gene-DDB_G0275689;gene-DDB_G0280639	abcG11;abcG14;abcG19;cf50-1;cf50-2;grlA;abcG17-1;abcG17-2;abcG2;gtaT
4	GO:0005615	CC	extracellular space	4/ 139	65/ 10053	0.0615385	0.0123593	0.865377	gene-DDB_G0281079;gene-DDB_G0287491;gene-DDB_G0276761;gene-DDB_G0281077	DDB_G0281079;DDB_G0287491;cotB;DDB_G0281077
5	GO:0046906	MF	tetrapyrrole binding	5/ 139	102/ 10053	0.0490196	0.0134357	0.91555	gene-DDB_G0293738;gene-DDB_G0292792;gene-DDB_G0294553;gene-DDB_G0282701;gene-DDB_G0279763	CYP521A1;CYP508C1;DDB_G0294553;DDB_G0282701;CYP513D1
1	GO:0017156	BP	calcium-ion regulated exocytosis	1/ 139	1/ 10053	1	0.0138267	0.925662	gene-DDB_G0272999	DDB_G0272999
1	GO:0017017	MF	MAP kinase tyrosine/serine/threonine phosphatase activity	1/ 139	1/ 10053	1	0.0138267	0.925662	gene-DDB_G0271860	DDB_G0271860
3	GO:0016684	MF	oxidoreductase activity, acting on peroxide as acceptor	3/ 139	37/ 10053	0.0810811	0.0142628	0.945181	gene-DDB_G0279973;gene-DDB_G0279951;gene-DDB_G0276957	DDB_G0279973;DDB_G0279951;DDB_G0276957
28	GO:0050896	BP	response to stimulus	28/ 139	1299/ 10053	0.021555	0.0149906	0.977848	gene-DDB_G0281077;gene-DDB_G0281079;gene-DDB_G0273175;gene-DDB_G0271684;gene-DDB_G0275689;gene-DDB_G0289815;gene-DDB_G0269208;gene-DDB_G0290563;gene-DDB_G0272999;gene-DDB_G0295799;gene-DDB_G0294553;gene-DDB_G0276429;gene-DDB_G0276957;gene-DDB_G0271860;gene-DDB_G0273781;gene-DDB_G0270086;gene-DDB_G0279307;gene-DDB_G0280639;gene-DDB_G0269212;gene-DDB_G0269210;gene-DDB_G0282905;gene-DDB_G0273171;gen…	DDB_G0281077;DDB_G0281079;cf50-1;grlA;abcG2;cupB;abcG19;cupH;DDB_G0272999;DDB_G0295799;DDB_G0294553;DDB_G0276429;DDB_G0276957;DDB_G0271860;abcG17-2;DDB_G0270086;vacC;gtaT;abcG11;abcG14;DDB_G0282905;irlF-1;DDB_G0272783;DDB_G0279951;DDB_G0291314;DDB_G0279973;abcG17-1;cf50-2
2	GO:0008379	MF	thioredoxin peroxidase activity	2/ 139	14/ 10053	0.142857	0.0154916	0.999866	gene-DDB_G0279973;gene-DDB_G0279951	DDB_G0279973;DDB_G0279951
11	GO:0009628	BP	response to abiotic stimulus	11/ 139	361/ 10053	0.0304709	0.0173611	1	gene-DDB_G0269212;gene-DDB_G0294553;gene-DDB_G0276429;gene-DDB_G0289815;gene-DDB_G0272783;gene-DDB_G0269208;gene-DDB_G0291314;gene-DDB_G0290563;gene-DDB_G0269210;gene-DDB_G0273781;gene-DDB_G0273073	abcG11;DDB_G0294553;DDB_G0276429;cupB;DDB_G0272783;abcG19;DDB_G0291314;cupH;abcG14;abcG17-2;abcG17-1
3	GO:0030162	BP	regulation of proteolysis	3/ 139	40/ 10053	0.075	0.0176014	1	gene-DDB_G0272975;gene-DDB_G0273175;gene-DDB_G0273875	DDB_G0272975;cf50-1;cf50-2
2	GO:0031158	BP	negative regulation of aggregate size involved in sorocarp development	2/ 139	17/ 10053	0.117647	0.0225357	1	gene-DDB_G0273175;gene-DDB_G0273875	cf50-1;cf50-2
1	GO:0034405	BP	response to fluid shear stress	1/ 139	2/ 10053	0.5	0.0274636	1	gene-DDB_G0272999	DDB_G0272999
4	GO:0006979	BP	response to oxidative stress	4/ 139	86/ 10053	0.0465116	0.0311038	1	gene-DDB_G0279973;gene-DDB_G0270086;gene-DDB_G0279951;gene-DDB_G0276957	DDB_G0279973;DDB_G0270086;DDB_G0279951;DDB_G0276957
2	GO:0140084	BP	sexual macrocyst formation	2/ 139	21/ 10053	0.0952381	0.0335722	1	gene-DDB_G0275553;gene-DDB_G0274825	DDB_G0275553;DDB_G0274825
2	GO:0043157	BP	response to cation stress	2/ 139	21/ 10053	0.0952381	0.0335722	1	gene-DDB_G0290563;gene-DDB_G0289815	cupH;cupB
5	GO:0030435	BP	sporulation resulting in formation of a cellular spore	5/ 139	130/ 10053	0.0384615	0.0341057	1	gene-DDB_G0289329;gene-DDB_G0271684;gene-DDB_G0271134;gene-DDB_G0287583;gene-DDB_G0276761	dmtA;grlA;celA;gerC;cotB
5	GO:0043934	BP	sporulation	5/ 139	130/ 10053	0.0384615	0.0341057	1	gene-DDB_G0289329;gene-DDB_G0271684;gene-DDB_G0271134;gene-DDB_G0287583;gene-DDB_G0276761	dmtA;grlA;celA;gerC;cotB
2	GO:0034599	BP	cellular response to oxidative stress	2/ 139	22/ 10053	0.0909091	0.0366008	1	gene-DDB_G0279973;gene-DDB_G0279951	DDB_G0279973;DDB_G0279951
2	GO:0006955	BP	immune response	2/ 139	22/ 10053	0.0909091	0.0366008	1	gene-DDB_G0281079;gene-DDB_G0281077	DDB_G0281079;DDB_G0281077
12	GO:0009605	BP	response to external stimulus	12/ 139	461/ 10053	0.0260304	0.0366978	1	gene-DDB_G0269212;gene-DDB_G0269210;gene-DDB_G0282905;gene-DDB_G0269208;gene-DDB_G0273175;gene-DDB_G0279307;gene-DDB_G0271684;gene-DDB_G0273073;gene-DDB_G0273781;gene-DDB_G0273875;gene-DDB_G0275689;gene-DDB_G0280639	abcG11;abcG14;DDB_G0282905;abcG19;cf50-1;vacC;grlA;abcG17-1;abcG17-2;cf50-2;abcG2;gtaT
5	GO:0048646	BP	anatomical structure formation involved in morphogenesis	5/ 139	135/ 10053	0.037037	0.0391463	1	gene-DDB_G0289329;gene-DDB_G0271684;gene-DDB_G0271134;gene-DDB_G0287583;gene-DDB_G0276761	dmtA;grlA;celA;gerC;cotB
1	GO:0061245	BP	establishment or maintenance of bipolar cell polarity	1/ 139	3/ 10053	0.333333	0.0409133	1	gene-DDB_G0281499	DDB_G0281499
1	GO:0044209	BP	AMP salvage	1/ 139	3/ 10053	0.333333	0.0409133	1	gene-DDB_G0287985	DDB_G0287985
1	GO:0006168	BP	adenine salvage	1/ 139	3/ 10053	0.333333	0.0409133	1	gene-DDB_G0287985	DDB_G0287985
2	GO:0002376	BP	immune system process	2/ 139	24/ 10053	0.0833333	0.0429574	1	gene-DDB_G0281079;gene-DDB_G0281077	DDB_G0281079;DDB_G0281077
3	GO:0031157	BP	regulation of aggregate size involved in sorocarp development	3/ 139	57/ 10053	0.0526316	0.0440501	1	gene-DDB_G0295799;gene-DDB_G0273175;gene-DDB_G0273875	DDB_G0295799;cf50-1;cf50-2
2	GO:0009651	BP	response to salt stress	2/ 139	25/ 10053	0.08	0.0462787	1	gene-DDB_G0290563;gene-DDB_G0289815	cupH;cupB
2	GO:0009847	BP	spore germination	2/ 139	26/ 10053	0.0769231	0.0496912	1	gene-DDB_G0271134;gene-DDB_G0287583	celA;gerC
3	GO:0031225	CC	anchored component of membrane	3/ 139	46/ 10053	0.0652174	0.0254774	1	gene-DDB_G0288649;gene-DDB_G0275553;gene-DDB_G0274825	ponL;DDB_G0275553;DDB_G0274825
7	GO:0016798	MF	hydrolase activity, acting on glycosyl bonds	7/ 139	194/ 10053	0.0360825	0.0180274	1	gene-DDB_G0273175;gene-DDB_G0278563;gene-DDB_G0282905;gene-DDB_G0271134;gene-DDB_G0268090;gene-DDB_G0273875;gene-DDB_G0270058	cf50-1;DDB_G0278563;DDB_G0282905;celA;DDB_G0268090;cf50-2;DDB_G0270058
5	GO:0016705	MF	oxidoreductase activity, acting on paired donors, with incorporation or reduction of molecular oxygen	5/ 139	113/ 10053	0.0442478	0.0200944	1	gene-DDB_G0287671;gene-DDB_G0293738;gene-DDB_G0292792;gene-DDB_G0282701;gene-DDB_G0279763	DDB_G0287671;CYP521A1;CYP508C1;DDB_G0282701;CYP513D1
6	GO:0004553	MF	hydrolase activity, hydrolyzing O-glycosyl compounds	6/ 139	158/ 10053	0.0379747	0.0222662	1	gene-DDB_G0273175;gene-DDB_G0282905;gene-DDB_G0271134;gene-DDB_G0268090;gene-DDB_G0273875;gene-DDB_G0270058	cf50-1;DDB_G0282905;celA;DDB_G0268090;cf50-2;DDB_G0270058
2	GO:0051920	MF	peroxiredoxin activity	2/ 139	17/ 10053	0.117647	0.0225357	1	gene-DDB_G0279973;gene-DDB_G0279951	DDB_G0279973;DDB_G0279951
1	GO:0003999	MF	adenine phosphoribosyltransferase activity	1/ 139	2/ 10053	0.5	0.0274636	1	gene-DDB_G0287985	DDB_G0287985
1	GO:0008843	MF	endochitinase activity	1/ 139	2/ 10053	0.5	0.0274636	1	gene-DDB_G0268090	DDB_G0268090
1	GO:0031409	MF	pigment binding	1/ 139	2/ 10053	0.5	0.0274636	1	gene-DDB_G0270086	DDB_G0270086
13	GO:0005215	MF	transporter activity	13/ 139	504/ 10053	0.0257937	0.0284221	1	gene-DDB_G0269212;gene-DDB_G0275535;gene-DDB_G0269210;gene-DDB_G0276429;gene-DDB_G0281747;gene-DDB_G0281921;gene-DDB_G0269208;gene-DDB_G0288055;gene-DDB_G0273073;gene-DDB_G0273781;gene-DDB_G0275689;gene-DDB_G0269026;gene-DDB_G0272783	abcG11;DDB_G0275535;abcG14;DDB_G0276429;DDB_G0281747;DDB_G0281921;abcG19;DDB_G0288055;abcG17-1;abcG17-2;abcG2;abcG23;DDB_G0272783
3	GO:0016209	MF	antioxidant activity	3/ 139	54/ 10053	0.0555556	0.0384621	1	gene-DDB_G0279973;gene-DDB_G0279951;gene-DDB_G0276957	DDB_G0279973;DDB_G0279951;DDB_G0276957
1	GO:0106130	MF	purine phosphoribosyltransferase activity	1/ 139	3/ 10053	0.333333	0.0409133	1	gene-DDB_G0287985	DDB_G0287985
1	GO:0051499	MF	D-aminoacyl-tRNA deacylase activity	1/ 139	3/ 10053	0.333333	0.0409133	1	gene-DDB_G0275535	DDB_G0275535
6	GO:0043565	MF	sequence-specific DNA binding	6/ 139	186/ 10053	0.0322581	0.0441758	1	gene-DDB_G0285411;gene-DDB_G0280853;gene-DDB_G0290969;gene-DDB_G0286351;gene-DDB_G0280639;gene-DDB_G0286843	DDB_G0285411;gtaU;DDB_G0290969;DG1062;gtaT;gtaQ
3	GO:0004197	MF	cysteine-type endopeptidase activity	3/ 139	58/ 10053	0.0517241	0.045998	1	gene-DDB_G0281079;gene-DDB_G0286973;gene-DDB_G0281077	DDB_G0281079;DDB_G0286973;DDB_G0281077

## Sheet: QS11_B2QS11 light vs. Dark
Figure 5F original data
Number	GO ID	Term Type	Description	Ratio_in_study	Ratio_in_pop	Rich factor	Pvalue	Padjust	Gene_ids	Gene_names
14	GO:0019953	BP	sexual reproduction	14/ 87	270/ 10053	0.0518519	4.92e-07	0.00112503	gene-DDB_G0281207;gene-DDB_G0282701;gene-DDB_G0279325;gene-DDB_G0281079;gene-DDB_G0275069;gene-DDB_G0284535;gene-DDB_G0295847;gene-DDB_G0279163;gene-DDB_G0270060;gene-DDB_G0275553;gene-DDB_G0290265;gene-DDB_G0293762;gene-DDB_G0277897;gene-DDB_G0272592	DDB_G0281207;DDB_G0282701;DDB_G0279325;DDB_G0281079;pks16;CYP508A4;DDB_G0295847;DDB_G0279163;DDB_G0270060;DDB_G0275553;GP138D;DDB_G0293762;racI;DDB_G0272592
14	GO:0044703	BP	multi-organism reproductive process	14/ 87	270/ 10053	0.0518519	4.92e-07	0.00112503	gene-DDB_G0281207;gene-DDB_G0282701;gene-DDB_G0279325;gene-DDB_G0281079;gene-DDB_G0275069;gene-DDB_G0284535;gene-DDB_G0295847;gene-DDB_G0279163;gene-DDB_G0270060;gene-DDB_G0275553;gene-DDB_G0290265;gene-DDB_G0293762;gene-DDB_G0277897;gene-DDB_G0272592	DDB_G0281207;DDB_G0282701;DDB_G0279325;DDB_G0281079;pks16;CYP508A4;DDB_G0295847;DDB_G0279163;DDB_G0270060;DDB_G0275553;GP138D;DDB_G0293762;racI;DDB_G0272592
14	GO:0051704	BP	multi-organism process	14/ 87	273/ 10053	0.0512821	5.58e-07	0.00112503	gene-DDB_G0281207;gene-DDB_G0282701;gene-DDB_G0279325;gene-DDB_G0281079;gene-DDB_G0275069;gene-DDB_G0284535;gene-DDB_G0295847;gene-DDB_G0279163;gene-DDB_G0270060;gene-DDB_G0275553;gene-DDB_G0290265;gene-DDB_G0293762;gene-DDB_G0277897;gene-DDB_G0272592	DDB_G0281207;DDB_G0282701;DDB_G0279325;DDB_G0281079;pks16;CYP508A4;DDB_G0295847;DDB_G0279163;DDB_G0270060;DDB_G0275553;GP138D;DDB_G0293762;racI;DDB_G0272592
14	GO:0022414	BP	reproductive process	14/ 87	327/ 10053	0.0428135	7.11e-07	0.00112503	gene-DDB_G0281207;gene-DDB_G0282701;gene-DDB_G0279325;gene-DDB_G0281079;gene-DDB_G0275069;gene-DDB_G0284535;gene-DDB_G0295847;gene-DDB_G0279163;gene-DDB_G0270060;gene-DDB_G0275553;gene-DDB_G0290265;gene-DDB_G0293762;gene-DDB_G0277897;gene-DDB_G0272592	DDB_G0281207;DDB_G0282701;DDB_G0279325;DDB_G0281079;pks16;CYP508A4;DDB_G0295847;DDB_G0279163;DDB_G0270060;DDB_G0275553;GP138D;DDB_G0293762;racI;DDB_G0272592
14	GO:0000003	BP	reproduction	14/ 87	328/ 10053	0.0426829	7.37e-07	0.00112503	gene-DDB_G0281207;gene-DDB_G0282701;gene-DDB_G0279325;gene-DDB_G0281079;gene-DDB_G0275069;gene-DDB_G0284535;gene-DDB_G0295847;gene-DDB_G0279163;gene-DDB_G0270060;gene-DDB_G0275553;gene-DDB_G0290265;gene-DDB_G0293762;gene-DDB_G0277897;gene-DDB_G0272592	DDB_G0281207;DDB_G0282701;DDB_G0279325;DDB_G0281079;pks16;CYP508A4;DDB_G0295847;DDB_G0279163;DDB_G0270060;DDB_G0275553;GP138D;DDB_G0293762;racI;DDB_G0272592
57	GO:0031224	CC	intrinsic component of membrane	57/ 87	4377/ 10053	0.0130226	4.56e-05	0.0579644	gene-DDB_G0273669;gene-DDB_G0286609;gene-DDB_G0282121;gene-DDB_G0281079;gene-DDB_G0283993;gene-DDB_G0281817;gene-DDB_G0271684;gene-DDB_G0272849;gene-DDB_G0279953;gene-DDB_G0275689;gene-DDB_G0290265;gene-DDB_G0267728;gene-DDB_G0268000;gene-DDB_G0286973;gene-DDB_G0276429;gene-DDB_G0288649;gene-DDB_G0289575;gene-DDB_G0288261;gene-DDB_G0289205;gene-DDB_G0295847;gene-DDB_G0272276;gene-DDB_G0290837;gen…	comF-2;fslQ;DDB_G0282121;DDB_G0281079;DDB_G0283993;DDB_G0281817;grlA;DDB_G0272849;DDB_G0279953;abcG2;GP138D;DDB_G0267728;psiB;DDB_G0286973;DDB_G0276429;ponL;DDB_G0289575;fslG;DDB_G0289205;DDB_G0295847;gnt5;DDB_G0290837;DDB_G0284537;comF-1;DDB_G0290815;DDB_G0268332;DDB_G0282701;DDB_G0272592;DDB_G0294553;DDB_G0286431;DDB_G0279325;DDB_G0275553;DDB_G0281921;DDB_G0282139;DDB_G0287465;pks45;DDB_G028120…
56	GO:0016021	CC	integral component of membrane	56/ 87	4366/ 10053	0.0128264	0.000116284	0.124195	gene-DDB_G0273669;gene-DDB_G0286609;gene-DDB_G0282121;gene-DDB_G0281079;gene-DDB_G0283993;gene-DDB_G0281817;gene-DDB_G0271684;gene-DDB_G0272849;gene-DDB_G0279953;gene-DDB_G0275689;gene-DDB_G0290265;gene-DDB_G0267728;gene-DDB_G0268000;gene-DDB_G0286973;gene-DDB_G0276429;gene-DDB_G0289575;gene-DDB_G0288261;gene-DDB_G0289205;gene-DDB_G0295847;gene-DDB_G0272276;gene-DDB_G0290837;gene-DDB_G0284537;gen…	comF-2;fslQ;DDB_G0282121;DDB_G0281079;DDB_G0283993;DDB_G0281817;grlA;DDB_G0272849;DDB_G0279953;abcG2;GP138D;DDB_G0267728;psiB;DDB_G0286973;DDB_G0276429;DDB_G0289575;fslG;DDB_G0289205;DDB_G0295847;gnt5;DDB_G0290837;DDB_G0284537;comF-1;DDB_G0290815;DDB_G0268332;DDB_G0282701;DDB_G0272592;DDB_G0294553;DDB_G0286431;DDB_G0279325;DDB_G0275553;DDB_G0281921;DDB_G0282139;DDB_G0287465;pks45;DDB_G0281207;DDB…
3	GO:0046695	CC	SLIK (SAGA-like) complex	3/ 87	12/ 10053	0.25	0.000130184	0.124195	gene-DDB_G0280853;gene-DDB_G0280639;gene-DDB_G0286843	gtaU;gtaT;gtaQ
14	GO:0005886	CC	plasma membrane	14/ 87	530/ 10053	0.0264151	0.000166193	0.126838	gene-DDB_G0288649;gene-DDB_G0269212;gene-DDB_G0274051;gene-DDB_G0294553;gene-DDB_G0286431;gene-DDB_G0281921;gene-DDB_G0275553;gene-DDB_G0271684;gene-DDB_G0268214;gene-DDB_G0275689;gene-DDB_G0274395;gene-DDB_G0292424;gene-DDB_G0290265;gene-DDB_G0277897	ponL;abcG11;cpnB-2;DDB_G0294553;DDB_G0286431;DDB_G0281921;DDB_G0275553;grlA;enoB;abcG2;adcB;DDB_G0292424;GP138D;racI
3	GO:0006749	BP	glutathione metabolic process	3/ 87	20/ 10053	0.15	0.000641631	0.292271	gene-DDB_G0274081;gene-DDB_G0272632;gene-DDB_G0293122	DDB_G0274081;DDB_G0272632;DDB_G0293122
4	GO:0006575	BP	cellular modified amino acid metabolic process	4/ 87	46/ 10053	0.0869565	0.000647213	0.292271	gene-DDB_G0274081;gene-DDB_G0272632;gene-DDB_G0286637;gene-DDB_G0293122	DDB_G0274081;DDB_G0272632;DDB_G0286637;DDB_G0293122
3	GO:0004364	MF	glutathione transferase activity	3/ 87	19/ 10053	0.157895	0.000548808	0.292271	gene-DDB_G0274081;gene-DDB_G0272632;gene-DDB_G0293122	DDB_G0274081;DDB_G0272632;DDB_G0293122
3	GO:0005669	CC	transcription factor TFIID complex	3/ 87	25/ 10053	0.12	0.00125471	0.503998	gene-DDB_G0280853;gene-DDB_G0280639;gene-DDB_G0286843	gtaU;gtaT;gtaQ
3	GO:0070461	CC	SAGA-type complex	3/ 87	29/ 10053	0.103448	0.00194424	0.64515	gene-DDB_G0280853;gene-DDB_G0280639;gene-DDB_G0286843	gtaU;gtaT;gtaQ
3	GO:0000124	CC	SAGA complex	3/ 87	29/ 10053	0.103448	0.00194424	0.64515	gene-DDB_G0280853;gene-DDB_G0280639;gene-DDB_G0286843	gtaU;gtaT;gtaQ
2	GO:1901071	BP	glucosamine-containing compound metabolic process	2/ 87	12/ 10053	0.166667	0.00461881	1	gene-DDB_G0287465;gene-DDB_G0272276	DDB_G0287465;gnt5
7	GO:0031152	BP	aggregation involved in sorocarp development	7/ 87	246/ 10053	0.0284553	0.0053476	1	gene-DDB_G0269212;gene-DDB_G0273669;gene-DDB_G0271684;gene-DDB_G0273257;gene-DDB_G0275689;gene-DDB_G0274395;gene-DDB_G0280639	abcG11;comF-2;grlA;comF-1;abcG2;adcB;gtaT
1	GO:0002684	BP	positive regulation of immune system process	1/ 87	1/ 10053	1	0.00865413	1	gene-DDB_G0268214	enoB
1	GO:0050778	BP	positive regulation of immune response	1/ 87	1/ 10053	1	0.00865413	1	gene-DDB_G0268214	enoB
1	GO:0044409	BP	entry into host	1/ 87	1/ 10053	1	0.00865413	1	gene-DDB_G0268214	enoB
1	GO:0002253	BP	activation of immune response	1/ 87	1/ 10053	1	0.00865413	1	gene-DDB_G0268214	enoB
7	GO:0009267	BP	cellular response to starvation	7/ 87	277/ 10053	0.0252708	0.0100048	1	gene-DDB_G0269212;gene-DDB_G0273669;gene-DDB_G0271684;gene-DDB_G0273257;gene-DDB_G0275689;gene-DDB_G0274395;gene-DDB_G0280639	abcG11;comF-2;grlA;comF-1;abcG2;adcB;gtaT
7	GO:0042594	BP	response to starvation	7/ 87	280/ 10053	0.025	0.0105762	1	gene-DDB_G0269212;gene-DDB_G0273669;gene-DDB_G0271684;gene-DDB_G0273257;gene-DDB_G0275689;gene-DDB_G0274395;gene-DDB_G0280639	abcG11;comF-2;grlA;comF-1;abcG2;adcB;gtaT
7	GO:0031668	BP	cellular response to extracellular stimulus	7/ 87	281/ 10053	0.024911	0.0107719	1	gene-DDB_G0269212;gene-DDB_G0273669;gene-DDB_G0271684;gene-DDB_G0273257;gene-DDB_G0275689;gene-DDB_G0274395;gene-DDB_G0280639	abcG11;comF-2;grlA;comF-1;abcG2;adcB;gtaT
7	GO:0031669	BP	cellular response to nutrient levels	7/ 87	281/ 10053	0.024911	0.0107719	1	gene-DDB_G0269212;gene-DDB_G0273669;gene-DDB_G0271684;gene-DDB_G0273257;gene-DDB_G0275689;gene-DDB_G0274395;gene-DDB_G0280639	abcG11;comF-2;grlA;comF-1;abcG2;adcB;gtaT
7	GO:0071496	BP	cellular response to external stimulus	7/ 87	283/ 10053	0.024735	0.0111711	1	gene-DDB_G0269212;gene-DDB_G0273669;gene-DDB_G0271684;gene-DDB_G0273257;gene-DDB_G0275689;gene-DDB_G0274395;gene-DDB_G0280639	abcG11;comF-2;grlA;comF-1;abcG2;adcB;gtaT
2	GO:0006040	BP	amino sugar metabolic process	2/ 87	19/ 10053	0.105263	0.0115063	1	gene-DDB_G0287465;gene-DDB_G0272276	DDB_G0287465;gnt5
2	GO:0140084	BP	sexual macrocyst formation	2/ 87	21/ 10053	0.0952381	0.0139735	1	gene-DDB_G0290265;gene-DDB_G0275553	GP138D;DDB_G0275553
3	GO:1901136	BP	carbohydrate derivative catabolic process	3/ 87	60/ 10053	0.05	0.015026	1	gene-DDB_G0292080;gene-DDB_G0282905;gene-DDB_G0287465	DDB_G0292080;DDB_G0282905;DDB_G0287465
7	GO:0007154	BP	cell communication	7/ 87	301/ 10053	0.0232558	0.0152637	1	gene-DDB_G0269212;gene-DDB_G0273669;gene-DDB_G0271684;gene-DDB_G0273257;gene-DDB_G0275689;gene-DDB_G0274395;gene-DDB_G0280639	abcG11;comF-2;grlA;comF-1;abcG2;adcB;gtaT
2	GO:0034599	BP	cellular response to oxidative stress	2/ 87	22/ 10053	0.0909091	0.0152852	1	gene-DDB_G0279973;gene-DDB_G0279951	DDB_G0279973;DDB_G0279951
3	GO:0072330	BP	monocarboxylic acid biosynthetic process	3/ 87	62/ 10053	0.0483871	0.0164035	1	gene-DDB_G0294553;gene-DDB_G0275069;gene-DDB_G0286637	DDB_G0294553;pks16;DDB_G0286637
2	GO:0006026	BP	aminoglycan catabolic process	2/ 87	23/ 10053	0.0869565	0.0166478	1	gene-DDB_G0282905;gene-DDB_G0287465	DDB_G0282905;DDB_G0287465
1	GO:0051701	BP	interaction with host	1/ 87	2/ 10053	0.5	0.0172342	1	gene-DDB_G0268214	enoB
1	GO:0031623	BP	receptor internalization	1/ 87	2/ 10053	0.5	0.0172342	1	gene-DDB_G0274395	adcB
1	GO:0002031	BP	G protein-coupled receptor internalization	1/ 87	2/ 10053	0.5	0.0172342	1	gene-DDB_G0274395	adcB
1	GO:0050776	BP	regulation of immune response	1/ 87	2/ 10053	0.5	0.0172342	1	gene-DDB_G0268214	enoB
1	GO:0015939	BP	pantothenate metabolic process	1/ 87	2/ 10053	0.5	0.0172342	1	gene-DDB_G0286637	DDB_G0286637
1	GO:0034498	BP	early endosome to Golgi transport	1/ 87	2/ 10053	0.5	0.0172342	1	gene-DDB_G0273719	trappc10-2
1	GO:0015940	BP	pantothenate biosynthetic process	1/ 87	2/ 10053	0.5	0.0172342	1	gene-DDB_G0286637	DDB_G0286637
1	GO:0052126	BP	movement in host environment	1/ 87	2/ 10053	0.5	0.0172342	1	gene-DDB_G0268214	enoB
2	GO:0002376	BP	immune system process	2/ 87	24/ 10053	0.0833333	0.0180602	1	gene-DDB_G0281079;gene-DDB_G0268214	DDB_G0281079;enoB
7	GO:0031667	BP	response to nutrient levels	7/ 87	316/ 10053	0.0221519	0.0194156	1	gene-DDB_G0269212;gene-DDB_G0273669;gene-DDB_G0271684;gene-DDB_G0273257;gene-DDB_G0275689;gene-DDB_G0274395;gene-DDB_G0280639	abcG11;comF-2;grlA;comF-1;abcG2;adcB;gtaT
7	GO:0009991	BP	response to extracellular stimulus	7/ 87	316/ 10053	0.0221519	0.0194156	1	gene-DDB_G0269212;gene-DDB_G0273669;gene-DDB_G0271684;gene-DDB_G0273257;gene-DDB_G0275689;gene-DDB_G0274395;gene-DDB_G0280639	abcG11;comF-2;grlA;comF-1;abcG2;adcB;gtaT
2	GO:0006022	BP	aminoglycan metabolic process	2/ 87	25/ 10053	0.08	0.0195216	1	gene-DDB_G0282905;gene-DDB_G0287465	DDB_G0282905;DDB_G0287465
1	GO:0002682	BP	regulation of immune system process	1/ 87	3/ 10053	0.333333	0.0257409	1	gene-DDB_G0268214	enoB
1	GO:0044403	BP	symbiotic process	1/ 87	3/ 10053	0.333333	0.0257409	1	gene-DDB_G0268214	enoB
5	GO:0006897	BP	endocytosis	5/ 87	193/ 10053	0.0259067	0.0257916	1	gene-DDB_G0275689;gene-DDB_G0274395;gene-DDB_G0290265;gene-DDB_G0286431;gene-DDB_G0275553	abcG2;adcB;GP138D;DDB_G0286431;DDB_G0275553
2	GO:0042737	BP	drug catabolic process	2/ 87	32/ 10053	0.0625	0.031044	1	gene-DDB_G0271778;gene-DDB_G0284535	CYP516B1;CYP508A4
2	GO:0042738	BP	exogenous drug catabolic process	2/ 87	32/ 10053	0.0625	0.031044	1	gene-DDB_G0271778;gene-DDB_G0284535	CYP516B1;CYP508A4
2	GO:0017144	BP	drug metabolic process	2/ 87	33/ 10053	0.0606061	0.0328642	1	gene-DDB_G0271778;gene-DDB_G0284535	CYP516B1;CYP508A4
12	GO:0051703	BP	intraspecies interaction between organisms	12/ 87	726/ 10053	0.0165289	0.0331536	1	gene-DDB_G0269212;gene-DDB_G0273669;gene-DDB_G0275069;gene-DDB_G0271684;gene-DDB_G0284535;gene-DDB_G0273257;gene-DDB_G0292782;gene-DDB_G0275689;gene-DDB_G0274395;gene-DDB_G0278613;gene-DDB_G0280639;gene-DDB_G0287589	abcG11;comF-2;pks16;grlA;CYP508A4;comF-1;mybN;abcG2;adcB;DDB_G0278613;gtaT;abcC14
12	GO:0099120	BP	socially cooperative development	12/ 87	726/ 10053	0.0165289	0.0331536	1	gene-DDB_G0269212;gene-DDB_G0273669;gene-DDB_G0275069;gene-DDB_G0271684;gene-DDB_G0284535;gene-DDB_G0273257;gene-DDB_G0292782;gene-DDB_G0275689;gene-DDB_G0274395;gene-DDB_G0278613;gene-DDB_G0280639;gene-DDB_G0287589	abcG11;comF-2;pks16;grlA;CYP508A4;comF-1;mybN;abcG2;adcB;DDB_G0278613;gtaT;abcC14
18	GO:0050896	BP	response to stimulus	18/ 87	1299/ 10053	0.0138568	0.0364377	1	gene-DDB_G0269212;gene-DDB_G0274051;gene-DDB_G0294553;gene-DDB_G0273669;gene-DDB_G0276429;gene-DDB_G0282905;gene-DDB_G0281079;gene-DDB_G0272783;gene-DDB_G0279951;gene-DDB_G0291568;gene-DDB_G0274081;gene-DDB_G0279973;gene-DDB_G0271684;gene-DDB_G0273257;gene-DDB_G0275689;gene-DDB_G0274395;gene-DDB_G0272632;gene-DDB_G0280639	abcG11;cpnB-2;DDB_G0294553;comF-2;DDB_G0276429;DDB_G0282905;DDB_G0281079;DDB_G0272783;DDB_G0279951;DDB_G0291568;DDB_G0274081;DDB_G0279973;grlA;comF-1;abcG2;adcB;DDB_G0272632;gtaT
2	GO:0006805	BP	xenobiotic metabolic process	2/ 87	37/ 10053	0.0540541	0.0405461	1	gene-DDB_G0271778;gene-DDB_G0284535	CYP516B1;CYP508A4
1	GO:0006030	BP	chitin metabolic process	1/ 87	5/ 10053	0.2	0.0425365	1	gene-DDB_G0287465	DDB_G0287465
1	GO:0006032	BP	chitin catabolic process	1/ 87	5/ 10053	0.2	0.0425365	1	gene-DDB_G0287465	DDB_G0287465
3	GO:0070887	BP	cellular response to chemical stimulus	3/ 87	91/ 10053	0.032967	0.0441241	1	gene-DDB_G0279973;gene-DDB_G0274051;gene-DDB_G0279951	DDB_G0279973;cpnB-2;DDB_G0279951
2	GO:0009408	BP	response to heat	2/ 87	39/ 10053	0.0512821	0.0446166	1	gene-DDB_G0291568;gene-DDB_G0294553	DDB_G0291568;DDB_G0294553
2	GO:1904643	BP	response to curcumin	2/ 87	41/ 10053	0.0487805	0.0488317	1	gene-DDB_G0274081;gene-DDB_G0272632	DDB_G0274081;DDB_G0272632
3	GO:0048471	CC	perinuclear region of cytoplasm	3/ 87	45/ 10053	0.0666667	0.00683576	1	gene-DDB_G0271684;gene-DDB_G0291568;gene-DDB_G0277897	grlA;DDB_G0291568;racI
3	GO:0031225	CC	anchored component of membrane	3/ 87	46/ 10053	0.0652174	0.00726753	1	gene-DDB_G0288649;gene-DDB_G0290265;gene-DDB_G0275553	ponL;GP138D;DDB_G0275553
1	GO:0020020	CC	food vacuole	1/ 87	1/ 10053	1	0.00865413	1	gene-DDB_G0268214	enoB
1	GO:0020039	CC	pellicle	1/ 87	1/ 10053	1	0.00865413	1	gene-DDB_G0268214	enoB
7	GO:0005576	CC	extracellular region	7/ 87	302/ 10053	0.0231788	0.0155187	1	gene-DDB_G0273257;gene-DDB_G0271134;gene-DDB_G0279163;gene-DDB_G0273113;gene-DDB_G0273851;gene-DDB_G0273669;gene-DDB_G0268000	comF-1;celA;DDB_G0279163;DDB_G0273113;DDB_G0273851;comF-2;psiB
3	GO:0090575	CC	RNA polymerase II transcription regulator complex	3/ 87	62/ 10053	0.0483871	0.0164035	1	gene-DDB_G0280853;gene-DDB_G0280639;gene-DDB_G0286843	gtaU;gtaT;gtaQ
1	GO:0000015	CC	phosphopyruvate hydratase complex	1/ 87	3/ 10053	0.333333	0.0257409	1	gene-DDB_G0268214	enoB
1	GO:1990071	CC	TRAPPII protein complex	1/ 87	5/ 10053	0.2	0.0425365	1	gene-DDB_G0273719	trappc10-2
3	GO:0005667	CC	transcription regulator complex	3/ 87	95/ 10053	0.0315789	0.0490659	1	gene-DDB_G0280853;gene-DDB_G0280639;gene-DDB_G0286843	gtaU;gtaT;gtaQ
3	GO:1905368	CC	peptidase complex	3/ 87	95/ 10053	0.0315789	0.0490659	1	gene-DDB_G0280853;gene-DDB_G0280639;gene-DDB_G0286843	gtaU;gtaT;gtaQ
2	GO:0008146	MF	sulfotransferase activity	2/ 87	12/ 10053	0.166667	0.00461881	1	gene-DDB_G0274677;gene-DDB_G0272174	DDB_G0274677;DDB_G0272174
2	GO:0008379	MF	thioredoxin peroxidase activity	2/ 87	14/ 10053	0.142857	0.00629723	1	gene-DDB_G0279973;gene-DDB_G0279951	DDB_G0279973;DDB_G0279951
6	GO:0030246	MF	carbohydrate binding	6/ 87	204/ 10053	0.0294118	0.00839141	1	gene-DDB_G0281079;gene-DDB_G0292080;gene-DDB_G0270060;gene-DDB_G0271134;gene-DDB_G0293762;gene-DDB_G0286973	DDB_G0281079;DDB_G0292080;DDB_G0270060;celA;DDB_G0293762;DDB_G0286973
1	GO:0015225	MF	biotin transmembrane transporter activity	1/ 87	1/ 10053	1	0.00865413	1	gene-DDB_G0292424	DDB_G0292424
1	GO:0008677	MF	2-dehydropantoate 2-reductase activity	1/ 87	1/ 10053	1	0.00865413	1	gene-DDB_G0286637	DDB_G0286637
1	GO:0003864	MF	3-methyl-2-oxobutanoate hydroxymethyltransferase activity	1/ 87	1/ 10053	1	0.00865413	1	gene-DDB_G0286637	DDB_G0286637
2	GO:0072341	MF	modified amino acid binding	2/ 87	17/ 10053	0.117647	0.00925427	1	gene-DDB_G0274395;gene-DDB_G0275069	adcB;pks16
2	GO:0051920	MF	peroxiredoxin activity	2/ 87	17/ 10053	0.117647	0.00925427	1	gene-DDB_G0279973;gene-DDB_G0279951	DDB_G0279973;DDB_G0279951
4	GO:0030247	MF	polysaccharide binding	4/ 87	96/ 10053	0.0416667	0.00950252	1	gene-DDB_G0270060;gene-DDB_G0271134;gene-DDB_G0293762;gene-DDB_G0286973	DDB_G0270060;celA;DDB_G0293762;DDB_G0286973
4	GO:0020037	MF	heme binding	4/ 87	98/ 10053	0.0408163	0.0101996	1	gene-DDB_G0271778;gene-DDB_G0284535;gene-DDB_G0294553;gene-DDB_G0282701	CYP516B1;CYP508A4;DDB_G0294553;DDB_G0282701
4	GO:0046906	MF	tetrapyrrole binding	4/ 87	102/ 10053	0.0392157	0.0116916	1	gene-DDB_G0271778;gene-DDB_G0284535;gene-DDB_G0294553;gene-DDB_G0282701	CYP516B1;CYP508A4;DDB_G0294553;DDB_G0282701
5	GO:0004553	MF	hydrolase activity, hydrolyzing O-glycosyl compounds	5/ 87	158/ 10053	0.0316456	0.0118336	1	gene-DDB_G0282905;gene-DDB_G0270060;gene-DDB_G0271134;gene-DDB_G0293762;gene-DDB_G0287465	DDB_G0282905;DDB_G0270060;celA;DDB_G0293762;DDB_G0287465
1	GO:0004592	MF	pantoate-beta-alanine ligase activity	1/ 87	2/ 10053	0.5	0.0172342	1	gene-DDB_G0286637	DDB_G0286637
3	GO:0016765	MF	transferase activity, transferring alkyl or aryl (other than methyl) groups	3/ 87	65/ 10053	0.0461538	0.0185987	1	gene-DDB_G0274081;gene-DDB_G0272632;gene-DDB_G0293122	DDB_G0274081;DDB_G0272632;DDB_G0293122
1	GO:0004634	MF	phosphopyruvate hydratase activity	1/ 87	3/ 10053	0.333333	0.0257409	1	gene-DDB_G0268214	enoB
1	GO:0004435	MF	phosphatidylinositol phospholipase C activity	1/ 87	3/ 10053	0.333333	0.0257409	1	gene-DDB_G0274395	adcB
1	GO:0004629	MF	phospholipase C activity	1/ 87	3/ 10053	0.333333	0.0257409	1	gene-DDB_G0274395	adcB
5	GO:0016798	MF	hydrolase activity, acting on glycosyl bonds	5/ 87	194/ 10053	0.0257732	0.0262988	1	gene-DDB_G0282905;gene-DDB_G0270060;gene-DDB_G0271134;gene-DDB_G0293762;gene-DDB_G0287465	DDB_G0282905;DDB_G0270060;celA;DDB_G0293762;DDB_G0287465
2	GO:0016782	MF	transferase activity, transferring sulfur-containing groups	2/ 87	30/ 10053	0.0666667	0.0275299	1	gene-DDB_G0274677;gene-DDB_G0272174	DDB_G0274677;DDB_G0272174
3	GO:0004888	MF	transmembrane signaling receptor activity	3/ 87	82/ 10053	0.0365854	0.0339788	1	gene-DDB_G0271684;gene-DDB_G0288261;gene-DDB_G0286609	grlA;fslG;fslQ
1	GO:0003830	MF	beta-1,4-mannosylglycoprotein 4-beta-N-acetylglucosaminyltransferase activity	1/ 87	4/ 10053	0.25	0.0341748	1	gene-DDB_G0272276	gnt5
1	GO:0031177	MF	phosphopantetheine binding	1/ 87	4/ 10053	0.25	0.0341748	1	gene-DDB_G0275069	pks16
1	GO:0008028	MF	monocarboxylic acid transmembrane transporter activity	1/ 87	4/ 10053	0.25	0.0341748	1	gene-DDB_G0292424	DDB_G0292424
2	GO:0016712	MF	oxidoreductase activity, acting on paired donors, with incorporation or reduction of molecular oxygen, reduced flavin or flavoprotein as one donor, and incorporation of one atom of oxygen	2/ 87	34/ 10053	0.0588235	0.0347253	1	gene-DDB_G0271778;gene-DDB_G0284535	CYP516B1;CYP508A4
2	GO:0004601	MF	peroxidase activity	2/ 87	34/ 10053	0.0588235	0.0347253	1	gene-DDB_G0279973;gene-DDB_G0279951	DDB_G0279973;DDB_G0279951
2	GO:0016684	MF	oxidoreductase activity, acting on peroxide as acceptor	2/ 87	37/ 10053	0.0540541	0.0405461	1	gene-DDB_G0279973;gene-DDB_G0279951	DDB_G0279973;DDB_G0279951
12	GO:0016491	MF	oxidoreductase activity	12/ 87	773/ 10053	0.0155239	0.0412796	1	gene-DDB_G0281399;gene-DDB_G0279973;gene-DDB_G0294553;gene-DDB_G0279951;gene-DDB_G0275069;gene-DDB_G0286637;gene-DDB_G0267624;gene-DDB_G0284535;gene-DDB_G0287229;gene-DDB_G0293912;gene-DDB_G0271778;gene-DDB_G0282701	DDB_G0281399;DDB_G0279973;DDB_G0294553;DDB_G0279951;pks16;DDB_G0286637;DDB_G0267624;CYP508A4;chdh;pks45;CYP516B1;DDB_G0282701
3	GO:0038023	MF	signaling receptor activity	3/ 87	91/ 10053	0.032967	0.0441241	1	gene-DDB_G0271684;gene-DDB_G0288261;gene-DDB_G0286609	grlA;fslG;fslQ
3	GO:0005506	MF	iron ion binding	3/ 87	95/ 10053	0.0315789	0.0490659	1	gene-DDB_G0271778;gene-DDB_G0284535;gene-DDB_G0282701	CYP516B1;CYP508A4;DDB_G0282701
